# Supplementary material for: Development of a Large SNP Genotyping Array and Generation of High-Density Genetic Maps in Tomato
Source: PLoS One. 2012 Jul 10;7(7):e40563. doi: 10.1371/journal.pone.0040563 (PMC3393668; doi:10.1371/journal.pone.0040563)
Supplement: Table S1 — 8,784 SNPs used for array development in this study. (XLSX) [file pone.0040563.s001.xlsx]

## Sheet: Table S1
Table S1. 8,784 SNPs used for array development in this study
SNP Name	SolCAP SNP ID	Manufacturing Quality Control	Candidate_Gene	Community_SNP	Chromosome1	SNP Position (Mbp)1	UniRef_Annotation	Arabidopsis_Best_Hit	Arabidopsis_Annotation	Flanking_Sequence
solcap_snp_sl_15058	solcap_snp_sl_15058	PASS	NO	NO	1	0.045434	Gene of unknown function	0	0	ACAATATACTCAGTGTATTAGAAGTGTGGCCTGGAGAGGGTAGGATGTAC[A/G]CGACCTTACCTCTACCTTTGAAGGGTGGAGAGGTTGTTTCCGATAGACCC
solcap_snp_sl_60635	solcap_snp_sl_60635	PASS	NO	NO	1	0.047132	Protein kinase	AT4G32250.1	protein kinase family protein	TATCCACGTCCGATCCTATGTTTAAGTTTGATTGAAGCAGGATCAATGTA[T/C]GGACCGGCTGGGGCAGGTGCAGCAACAACAGTTCTAAGATGATCAGGATC
solcap_snp_sl_60604	solcap_snp_sl_60604	PASS	NO	NO	1	0.192109	Aspartate semialdehyde dehydrogenase	AT1G14810.1	semialdehyde dehydrogenase family protein	ATCTTTGTTTGTGGTGATCAAATACGCAAAGGAGCCGCCCTTAATGCTAT[A/C]CAGATTGCAGAAATGTTGTTGTAGATTTGCGATATAGCACCCTTAAAGGT
solcap_snp_sl_15056	solcap_snp_sl_15056	PASS	NO	NO	1	0.259974	Polcalcin Jun o	AT1G24620.1	polcalcin, putative / calcium-binding pollen allergen, putative	TCCGAAAACGAGATTTTTCCGTCGCCGTTGATGTCAAATTTGTTGAATAC[T/G]TGTTGTAGCTCCTCTTCTATCATGACCGGAGTGTTCACCGGCGGGGAATT
solcap_snp_sl_15055	solcap_snp_sl_15055	PASS	NO	NO	1	0.29955	Nucleic acid binding protein	AT2G01650.1	PUX2 (PLANT UBX DOMAIN-CONTAINING PROTEIN 2); nucleic acid binding / zinc ion binding	TGATCCATCTAATGGCTTTCCTGAAACATACACACTAACACATTCTTCCA[T/C]TCCACTCTTAACTTCTTCATCTTTATTTTCAACTCCCAAATCACTCACTT
solcap_snp_sl_15054	solcap_snp_sl_15054	PASS	NO	NO	1	0.299696	Nucleic acid binding protein	AT2G01650.1	PUX2 (PLANT UBX DOMAIN-CONTAINING PROTEIN 2); nucleic acid binding / zinc ion binding	AATCCAACAAATTCCAATAGCTCAACTCCTCCTACAACATCACCTATAGC[T/C]TCCTTTATCTTCGGATTCCCCATCCGTATCTTCCTAAACTTCGCATTCGT
solcap_snp_sl_15052	solcap_snp_sl_15052	PASS	NO	NO	1	0.301597	Nucleic acid binding protein	AT2G01650.1	PUX2 (PLANT UBX DOMAIN-CONTAINING PROTEIN 2); nucleic acid binding / zinc ion binding	CGGATAATGGATCTGTTGTACTTCTTTCTTGCAGCTTTTGCCTGCTTTTC[A/C]CGAAAAGATTTAGGAATCAATAATTTCGACTCCTCTAGTTTCTTCCTCTT
solcap_snp_sl_15051	solcap_snp_sl_15051	PASS	NO	NO	1	0.301603	Nucleic acid binding protein	AT2G01650.1	PUX2 (PLANT UBX DOMAIN-CONTAINING PROTEIN 2); nucleic acid binding / zinc ion binding	TGAATTCGGATAATGGATCTGTTGTACTTCTTTCTTGCAGCTTTTGCCTG[T/C]TTTTCACGAAAAGATTTAGGAATCAATAATTTCGACTCCTCTAGTTTCTT
solcap_snp_sl_15050	solcap_snp_sl_15050	PASS	NO	YES	1	0.303076	Nucleic acid binding protein	AT2G01650.1	PUX2 (PLANT UBX DOMAIN-CONTAINING PROTEIN 2); nucleic acid binding / zinc ion binding	CTCTCCCCGGTAGCTGGAAAATGGGGTATCACCCGCCTCTTGACAAGCAC[T/C]GGATGTAACAAATCAAACTCTAAGCTTGGTTCCTTTAACGCCGAGCTCAC
solcap_snp_sl_15049	solcap_snp_sl_15049	PASS	NO	NO	1	0.303202	Nucleic acid binding protein	AT2G01650.1	PUX2 (PLANT UBX DOMAIN-CONTAINING PROTEIN 2); nucleic acid binding / zinc ion binding	TCGAGTGGCTCGCTGATTTCAAGAAGTTCATTGCAAAGACCTGTAAAAAC[A/G]ACGGAATCTGTTTCTATAGGTTTAAATTTGAGTAGAGCTGAAGGAATCAA
CL004303-0524	solcap_snp_sl_100091	PASS	NO	YES	1	0.310894	Jasmonate ZIM-domain protein 3	AT3G17860.1	JAZ3 (JASMONATE-ZIM-DOMAIN PROTEIN 3)	AGACTCATTTTGGTGGTATTGGCCAGATGAAGCAAGTTCTTGGTGGAATTCCTGTTACAGCTCCTCATTCAATGCTTCCATCGCGTGGCTCTGTGGCTGG[A/G]ACAACCGAACCTTGNNAAGTTCACCATTTTGTGCACANAAAACTGCGTAGATTGTGTTAGAGGAGTCGTATTTGGTAGGTATAATGGCACATCNATNTGC
solcap_snp_sl_24809	solcap_snp_sl_24809	PASS	NO	NO	1	0.324852	Conserved gene of unknown function	AT1G14870.1	FUNCTIONS IN: molecular_function unknown; INVOLVED IN: response to oxidative stress; LOCATED IN: plasma membrane; EXPRESSED IN: callus; CONTAINS InterPro DOMAIN/s: EGF-type aspartate/asparagine hydroxylation conserved site (InterPro:IPR000152), Protein of unknown function Cys-rich (InterPro:IPR006461); BEST Arabidopsis thaliana protein match is: unknown protein (TAIR:AT5G35525.1); Has 492 Blast h…	TTCATTTCATTTTCTCTCTAAAAAAAATTCTTATTAAGTTTTTAAGTTAC[T/C]ATGAACCCCTCAGCTCAACCAGCTTACGGTGAAAAACCTATGACTGGTGT
CL016197-0363_solcap_snp_sl_60559	solcap_snp_sl_60559	PASS	NO	YES	1	0.336495	OJ000315_02.21 protein	AT3G19330.1	polyadenylate-binding protein-related / PABP-related	TGTTTCTAAGTGATTGTGGAGGAAAAAGATACCCTTTGTTGCAACATCCA[A/G]TTGCGCCAGATGGACCAGTTCTTTTTTTGCCATTTTTGAAGGGATGCAAG
solcap_snp_sl_60557	solcap_snp_sl_60557	PASS	NO	NO	1	0.338651	Iaa-amino acid hydrolase 4	AT3G02875.1	ILR1 (IAA-LEUCINE RESISTANT 1); IAA-Leu conjugate hydrolase/ IAA-Phe conjugate hydrolase/ metallopeptidase	TCTCTGTTGCATTTGTAGATGGTGGTGAGGCTGGAAATGTAATCCCTGAA[A/G]GTGTGAAGTTTGGTGGAACATTCCGGTTCTTGACGTTTGAGGGTCATTCC
solcap_snp_sl_15046	solcap_snp_sl_15046	PASS	NO	NO	1	0.348201	Ntp805	AT3G13390.1	sks11 (SKU5 Similar 11); copper ion binding / oxidoreductase	GGTGAGAAAGTTGCGGAGCCACTATACAAGATGGAGGCTGGTAAGACGTA[T/C]AGGTATAGATTTTGCAATGTAGGTATGAGGACATCAGTGAATGTTAGGAT
solcap_snp_sl_15039	solcap_snp_sl_15039	PASS	NO	NO	1	0.48266	Conserved gene of unknown function	AT1G49920.1	zinc finger protein-related	TAAGTGCTGGCGTCGAGAAGAAATCTCAAAATGTATCCATTAGGAAATTT[A/G]TTGATTCTCATTCACATCCTCCTCTAGATTCATCGCAACTGAAACCTCGT
solcap_snp_sl_33745	solcap_snp_sl_33745	PASS	NO	NO	1	0.534448	Gene of unknown function	AT1G18540.1	60S ribosomal protein L6 (RPL6A)	TTTGTTCTATCTCTTCGCGTAACATTTGTGTCCAACGAAATCTTTTTGCC[T/G]CGCCACTTAAAAAGCCAAGCTATCATTGTACTGTTGTCTGTCTTGCGCTT
solcap_snp_sl_60513	solcap_snp_sl_60513	PASS	NO	NO	1	0.541692	Gene of unknown function	0	0	GCTTGTCTCTACTAATAAACTTATTTCCTTGTCTGTTTTAACTCCTTAAA[T/C]GAGACAAACTAAAATGCATCCATTTTCCCATGCATACACGAAGCACATGA
solcap_snp_sl_24801	solcap_snp_sl_24801	PASS	NO	NO	1	0.663658	Conserved gene of unknown function	AT1G11880.1	transferase, transferring hexosyl groups	CGCAATTCGTACAAAGTACACACTATCCCAAACAATGCTATCCTCGATCA[T/C]CGATGCCAACCGCGGGAGGAGAACCGGCGGCGAGTCGGATTTCGAGTAAG
solcap_snp_sl_24799	solcap_snp_sl_24799	PASS	NO	NO	1	0.669686	Conserved gene of unknown function	AT1G11880.1	transferase, transferring hexosyl groups	TCAAGGTTTGAATGTGAAGAAAGCAACTCTGCAACCAGTATCCACACCTC[T/G]ACAATCTACTCTACTTTTATCGTCAAAACTGGAATGGCTGATGCTGCTGC
solcap_snp_sl_24797	solcap_snp_sl_24797	PASS	NO	NO	1	0.678452	KH domain protein	AT3G32940.1	RNA binding	ATGCATTGACAGCATAGAATTCTACTTTAAGGCTTTAGAGGGGGTAGGGG[A/G]TGGAATCAACACGAAGGTCTATAGTTCGAATCATTTCACTCCAACAGAGG
CL017102-0111	solcap_snp_sl_100511	PASS	NO	YES	1	0.730154	Proteinase inhibitor I4, serpin	AT1G55230.1	unknown protein	GGTTCCCAACTCCAAGAATTAGGTACTTGGAACTTTTCTTGATTATAGGGGGTTGTTTGGCTTCAATTTCAATGGAACTTTTTATTGGTCCAAAA[A/G]AACATCAACCTTTAGATATTGATGGAACTATCCCTTCTAACCATCTACACAATTTTGAACATTCAAACATCTCNTTNACTTTCTTTGTGTATGCACTTTT
solcap_snp_sl_33737	solcap_snp_sl_33737	PASS	NO	NO	1	0.8537	Cysteine protease ATG4B	AT2G44140.1	autophagy 4a (APG4a)	GAAACCAATAAACCAGACCAAACAGATGATTTATTATTAACCTTACAGCT[A/G]CTACTACTACTGCTTGGTCCTGGTCCTGGCTCTGTAGAAACAGAAGAACC
solcap_snp_sl_33736	solcap_snp_sl_33736	PASS	NO	NO	1	0.859321	Gene of unknown function	0	0	AACATGAAAAAATTAAAAACAGAAAATGTTTTCCTCCGTACCGAACACAC[T/C]GAAAGTGGAAGATTAGGGGAACGACTATTCAATCTTCTGCATTTGAATAC
solcap_snp_sl_60446	solcap_snp_sl_60446	PASS	NO	NO	1	0.876224	10-formyltetrahydrofolate synthetase	AT1G50480.1	THFS (10-FORMYLTETRAHYDROFOLATE SYNTHETASE); ATP binding / copper ion binding / formate-tetrahydrofolate ligase	AGGAAAGCTCCCAAAGCCTGGCAAAGACCAACTGTGGTAGTAGACTTCCC[T/C]TCTCCAAGAGGGGTTGGAGTTATTCCTCCAACCACCACATAATACCCATC
solcap_snp_sl_60432	solcap_snp_sl_60432	PASS	YES	NO	1	0.890916	Peroxidase	AT5G06720.1	peroxidase, putative	GAGGATTTGATATTGTGGATGATATTAAAACTGCGTTGGAAAACGTGTGT[T/C]CTGGCGTTGTTTCTTGTGCTGATATTTTAGCTCTTGCATCTGAAATTGGA
solcap_snp_sl_24794	solcap_snp_sl_24794	PASS	NO	NO	1	0.906718	Gene of unknown function	0	0	CAAGGCCTTGCACGTAAACATCTCCGATAGAACATTTAGGCTTCGTGGTA[T/C]GTAGGCTTAACCATAAGATCAGAGCTGTGACGCCTAAACTCACTATCAAT
solcap_snp_sl_60417	solcap_snp_sl_60417	PASS	NO	NO	1	0.986514	Callose synthase 3	AT5G13000.1	ATGSL12 (glucan synthase-like 12); 1,3-beta-glucan synthase/ transferase, transferring glycosyl groups	AATGGAGAACAGACCCTGAGTCGGGATTTATACAGGCTTGGACATCGTTT[T/C]GATTATTTCAGAATGTTATCATGTTATTTCACTACCATCGGTTTCTATTT
solcap_snp_sl_20500	solcap_snp_sl_20500	PASS	NO	NO	1	1.08689	Selenoprotein O	AT5G13030.1	unknown protein	ACAAATTGAAGAAGCAGAGTTTGGGAAATGATGGAAGTAACAGTAAACGT[A/T]TGTTGAAACTTGAAGAGCTCAATTGGGATCATTCATTTGTTCGTGAACTG
solcap_snp_sl_20499	solcap_snp_sl_20499	PASS	NO	NO	1	1.1164	Lipoxygenase	AT3G45140.1	LOX2 (LIPOXYGENASE 2); lipoxygenase	TTTCTACTAAAATTGCACCAACCTCCCCAAAGTCTTCAGGAATTTCAAAA[A/T]CAGCCTCATAATATGTGTCACCATCCACATCTAGTCCACGATGTGCATAT
solcap_snp_sl_60393	solcap_snp_sl_60393	PASS	NO	NO	1	1.11887	Gene of unknown function	0	0	AACGCACCTGTTAACATTTTTGAATATTCTAAGCAACATAGTTAATTTAT[A/C]CAAGAGGTTTTTCGATACTTACTTTGGACCAATTGAGGGGATTCAAAGAG
solcap_snp_sl_60360	solcap_snp_sl_60360	PASS	YES	NO	1	1.33777	Sucrose-phosphatase	AT2G35840.1	sucrose-phosphatase 1 (SPP1)	TTACCGATATGTCAGACAGTAAGATGGAGAATTTTGTTCCTGCTTATGAA[A/T]TCGTCAAATTTTACCTGTTTTTCGAGAAATGGAGGCGTGGAGAGATAGAG
solcap_snp_sl_60356	solcap_snp_sl_60356	PASS	NO	NO	1	1.36702	Methionine aminopeptidase	AT3G59990.1	MAP2B (METHIONINE AMINOPEPTIDASE 2B); aminopeptidase/ metalloexopeptidase	CCTCCTTTTGCAGTGAGGAAGCAGACCCGTTGGCCGTTTCATTATCATTG[T/C]GAACCTCAGATGTTCCTTCTATAACAACGGAAGCAGAGTTTGGCTCTTCT
solcap_snp_sl_8704	solcap_snp_sl_8704	PASS	NO	NO	1	1.47086	Conserved gene of unknown function	AT3G11760.1	unknown protein	CTGATTTGTTCACTGCTTCACTCTCTAGAGAACCAGGCGTTGCATTTGTA[T/C]GAGGACCATCGCTAAGTTTTGGCTCCGCTGTGGTAGAAATAGTTTGCTGA
solcap_snp_sl_33719	solcap_snp_sl_33719	PASS	NO	NO	1	1.5082	YA1	AT5G06510.1	NF-YA10 (NUCLEAR FACTOR Y, SUBUNIT A10); transcription factor	AACTCTGTTGCATTCCCCTTAGGCTGCTGCTCCACAGATGCAGATTTCAA[T/C]TGTCCAAAAGGCTCAGCATAAGCCACAGATTGAGACATAAAACCATTACT
solcap_snp_sl_60330	solcap_snp_sl_60330	PASS	NO	NO	1	1.51138	YA1	AT5G06510.1	NF-YA10 (NUCLEAR FACTOR Y, SUBUNIT A10); transcription factor	GTTTTGGAACAGAAAAGGATCAAGATTGTCACTAGAGTACATGTTAGCGA[T/C]CCCTGATGAATCGAAGAACCTACTGCCAGATGTTTCTTTTGGTGAGCTCA
solcap_snp_sl_60318	solcap_snp_sl_60318	PASS	NO	NO	1	1.52433	Conserved gene of unknown function	AT5G16280.1	unknown protein	TGGTATAAGGTGGAAGCTGTCAGGTTCACTGGGAGGATTTTGTACTTTTG[A/C]TTCCGACTTAGTCAGAAAGAAAGTTATGAAAGGAAACAGGAAATCTAAAC
solcap_snp_sl_8697	solcap_snp_sl_8697	PASS	NO	NO	1	1.55072	Helicase domain-containing protein	AT2G35920.1	helicase domain-containing protein	TTTGACGCGGAAAAGTGAAGATAGCCTCCAAGCATTTCAATGCCGTCTCC[A/T]CTTTTGCTTGGAGTGAGATTACCCCCGAACATAAGAAGAGAATAATCGGA
solcap_snp_sl_33709	solcap_snp_sl_33709	PASS	NO	NO	1	1.57739	0	0	0	ACTTTTGAGTTTGAAGAAAGAATTCTTCATACAAGTTGTTCAAGTCTTGA[A/G]GGATGAGATCTCTCAAAAGGCCAAGAAAGCATCATTGCAAGTGCTAGTGA
solcap_snp_sl_60303	solcap_snp_sl_60303	PASS	YES	NO	1	1.60569	BEL29 protein	0	0	TCGGGTTCGGCTTCGGGGATACAACAGCAGCAACAACAACAACAACAGAG[T/C]ATTTGTAGTGTTCCTTTGAGTTCTAAGTACATGAAGGCTGCACAAGAGCT
solcap_snp_sl_60296	solcap_snp_sl_60296	PASS	NO	NO	1	1.67868	Serine/threonine-protein kinase PBS1	AT2G01820.1	leucine-rich repeat protein kinase, putative	TCCAACTAGATGGAACAAAACCAGAAAGATTATTTGATTCAAGATAAATG[T/C]GAGTAACGGTTTCAAGGTTCGCGATTGAAGGACTCAAGGTCCCGGAAAGA
solcap_snp_sl_60276	solcap_snp_sl_60276	PASS	NO	NO	1	1.80937	U3 small nucleolar ribonucleoprotein protein imp4	AT1G63780.1	IMP4	CCAACTCAATTTTATGTGCAAAAGAATGCTCCTTCCGTCTAGTTTGACTC[A/G]GCACGGAGTTTAAGAAAGGGAACTTTTAAAACTTGTGGTTCAAAATGAAT
solcap_snp_sl_33701	solcap_snp_sl_33701	PASS	NO	NO	1	2.06352	Nucleic acid binding protein	AT2G02070.1	AtIDD5 (Arabidopsis thaliana Indeterminate(ID)-Domain 5); nucleic acid binding / transcription factor/ zinc ion binding	GGAGGTAGCAATAACAACAACAACAACAACAACGGGGCCCACCACCACCA[T/C]CATCAGAACCAGTTTGATAACAATAACAACAACAACCTCATTGGCTCGTC
solcap_snp_sl_60250	solcap_snp_sl_60250	PASS	NO	NO	1	2.11711	Isochorismatase	AT5G23230.1	NIC2 (NICOTINAMIDASE 2); catalytic/ nicotinamidase	TGACATGAGAAGGTACATCTTGTCATGTATTCATTTTATCTTACATCTAT[A/C]TGCTTATTCTCAAATATTTACTCACTACAGTATTTCTCCATAGTTCATCC
solcap_snp_sl_24789	solcap_snp_sl_24789	PASS	NO	NO	1	2.13554	Peroxidase 44	AT5G15180.1	peroxidase, putative	TAGCCTATTTATCTCGTGACGCCTTTGTTGCATCGGGACTCCCCCATTAC[A/G]AGGTGTCTGGTGGCAGACGTGACGGCATGGAATCGCGCGTAGAAAACGTC
solcap_snp_sl_69221	solcap_snp_sl_69221	PASS	NO	NO	1	2.16295	Protein kinase family protein	AT1G70520.1	protein kinase family protein	AACCTTACTAGATTTTTGTGCTCAACACTGCTAATAATATTGACTTCGTT[A/G]TAAAAATCTGCAGCTCTGTGTTTGTTGTTGAAGAACAGCCTTTTGACGGC
solcap_snp_sl_60227	solcap_snp_sl_60227	PASS	NO	NO	1	2.20086	Leaf senescence protein	AT1G70230.1	unknown protein	TCAAACCTCACATACTTTTCACGACCTTCCTTTTTGGCAATATTCACTTG[T/C]TTAATAGACGTTTCCCTCATCTCCGCGTCCATCCATTCAAGTTTCTCCTT
solcap_snp_sl_8669	solcap_snp_sl_8669	PASS	NO	NO	1	2.25588	Transcription cofactor	AT1G79000.1	HAC1 (HISTONE ACETYLTRANSFERASE OF THE CBP FAMILY 1); H3/H4 histone acetyltransferase/ histone acetyltransferase/ transcription cofactor	ATGCCCAGCCCATTGAACAGCATGGCAATGCTGTGGCAATGAAATCTGAA[A/G]TCACTGACGCAATGATGGAAATTCCTGCTAAGGCTGTGCTAGTCAGTCCC
solcap_snp_sl_8668	solcap_snp_sl_8668	PASS	NO	NO	1	2.31163	Zinc finger CCCH domain-containing protein 32	AT2G02160.1	zinc finger (CCCH-type) family protein	ACCGATGCCTCAGATCTGATATCTCAACATGTTCAGGACTATCTACTGTA[T/C]CATATCGTCTCCTTTCAGAATGAGCTGAGCCCCCTGGTATTCTCTCAGAA
solcap_snp_sl_8667	solcap_snp_sl_8667	PASS	NO	NO	1	2.31176	Zinc finger CCCH domain-containing protein 32	AT2G02160.1	zinc finger (CCCH-type) family protein	TATCATGTGAAGGTAAATAGCGTGCATCCCTCCTAGAGCTCTTGTTGGCT[T/C]GGCCTTCAACATGCTTTTCACTTGAAAAGTCATGACCAATAACAGATTTC
solcap_snp_sl_24787	solcap_snp_sl_24787	PASS	NO	NO	1	2.37187	Monosaccharide transporter 1	AT3G19940.1	sugar transporter, putative	GGAGGAAGCCAATATTGCAAATTCAATGATCATATGTTACAACTCTTTAC[A/T]TCATCACTCTATTTAGCAGCATTAGTTGCTTCATTTGCAGCTTCAATAAC
solcap_snp_sl_24786	solcap_snp_sl_24786	PASS	NO	NO	1	2.37315	Monosaccharide transporter 1	AT5G23270.1	STP11 (SUGAR TRANSPORTER 11); carbohydrate transmembrane transporter/ sugar:hydrogen symporter	AAAATTTAGAGATTTTATTTTCGATAAATTCGTAAAAAAGTAAAAAAAAA[A/T]AAAAAATGGCAGGAGGATTTGCAGTGAGTGGTGGTAGTGGTGATTATGAA
solcap_snp_sl_60160	solcap_snp_sl_60160	PASS	NO	NO	1	2.39503	Serine/threonine-protein phosphatase 2A activator 2	AT4G08960.1	phosphotyrosyl phosphatase activator (PTPA) family protein	AAACGAAGACAGCTTCTGAATAACAGGCTGATACATTAAAAGCATCAAAC[A/G]GTGTAGATGTTTGCTGCGAAAATATTAGAATGTAATGTTTCCTCCATCAC
SL20259_223	solcap_snp_sl_101091	PASS	NO	YES	1	2.44183	Shoot gravitropism 2	AT1G31480.1	SGR2 (SHOOT GRAVITROPISM 2); phospholipase A1	TATAAATACTGTGAAGGTGTGTTTTCTCCCCATTTGTTGATGTGACATTA[T/C]ATGCACAAAAGGGTGGCATGTTTGTAACTGAGATGATATGATTCAATATC
CL009286-0792	solcap_snp_sl_100164	PASS	NO	YES	1	2.44243	Shoot gravitropism 2	AT1G31480.1	SGR2 (SHOOT GRAVITROPISM 2); phospholipase A1	CCTTTATTTGTGTGATTATTTTATGGTTTTCAATTAGGTCTCATGATGCCAATGAGTTATGGATATTACTGANGCTTTGTGATTAGGTAAAGGTGATCAC[A/T]CTTTGTCAATCAAGAGACAAGGATGGCGAAGATGGTAATAAAAGCAACCATTTCTTTTTTCGAGTGCTTTCTTCCAGTTTAGATTATAAAAGTTCCTCTT
solcap_snp_sl_24785	solcap_snp_sl_24785	PASS	NO	NO	1	2.44449	Gene of unknown function	0	0	ACCATTAAGCACTTCTGTCTTTGAATTACTTAATTCAAACTCCTCCACGA[T/C]TCCTGTCACTTTGCATATCATACAAGTCTTACAACTACAACAACATACAC
solcap_snp_sl_8659	solcap_snp_sl_8659	PASS	NO	NO	1	2.44562	Gene of unknown function	0	0	AGAAGCTCCAATAATCTCCTAAAGGAATCAAACACCAGAGAAAGATACAA[C/G]ATAGGCACCATGAGACCACATTCTCTTTGGTTAACGAACAAGGGAGAAAA
solcap_snp_sl_8658	solcap_snp_sl_8658	PASS	NO	NO	1	2.44595	Gene of unknown function	0	0	CCCAATACATATATAGGTAGTAGGTAGCAAGTGCTCAGTAGATTAATCAA[A/G]ATGTGCATAAATTGGTCACGACACCACACTTAACCAAAAAAGTTTGAGTA
solcap_snp_sl_8657	solcap_snp_sl_8657	PASS	NO	NO	1	2.44638	Shoot gravitropism 2	AT1G31480.1	SGR2 (SHOOT GRAVITROPISM 2); phospholipase A1	AATGGGAATTCTTCATCAACCTCCTCTCGTTGATCATACCAGGTCGTTGT[A/G]TCTCTATCATCCTTTGAACTTCCTTCCACAGGTTCACAAGACGAGTAGGA
solcap_snp_sl_8656	solcap_snp_sl_8656	PASS	NO	NO	1	2.44652	Gene of unknown function	0	0	GATTAGTGTTGAAGTAGCATAAGTCCAGAATTGGTGTTTTTCTGCATCTC[T/C]AAGTTTAAAAGAGATCAAAGCATGATTCACCACTTCAAAGTTCTCCGGGC
solcap_snp_sl_8655	solcap_snp_sl_8655	PASS	NO	NO	1	2.44673	Gene of unknown function	0	0	CTTATGTTTCTCGTCTTCCTTTTAAGACGAAGATCAGTCTTACAGAAGAC[A/G]GTTAAAGATCACAGCTGCGGAGAAATACCTTCGTTTACATCATATTCTGA
solcap_snp_sl_8654	solcap_snp_sl_8654	PASS	NO	NO	1	2.45808	Acetyl co-enzyme A carboxylase biotin carboxylase subunit	AT5G35360.1	CAC2; acetyl-CoA carboxylase/ biotin carboxylase	GTAACCTATAGATGCTGCTGCTGCCACAGCTGCATCACCCATGGCTTTCC[T/G]CAGCTCTGGTGTCAATGCCGGGGATGGTGCTTCCTCCAGCAACTTTTGGT
solcap_snp_sl_8653	solcap_snp_sl_8653	PASS	NO	NO	1	2.46163	Acetyl co-enzyme A carboxylase biotin carboxylase subunit	AT5G35360.1	CAC2; acetyl-CoA carboxylase/ biotin carboxylase	CCAAAAATGCACTCACTTCAAGTTCCAATGAGAGTAATGTTCTTAAACTA[A/T]ATTCACTTGATGAAGTAAGAAAATCAAAGAAGAAAAAACTAAAACTAAAA
solcap_snp_sl_8651	solcap_snp_sl_8651	PASS	NO	NO	1	2.46325	L19 ribosomal protein	AT4G11630.1	ribosomal protein L19 family protein	GCATTTCGGAGGAGATTGGGATGGAGTTAGAGCTCGGAGCTGAGAAGAGA[A/G]TCTCCTCCACATTTTCTTCTAGAAGAATCTATCTACGATGTGAAACTTCT
SGN-U573329_snp393	solcap_snp_sl_100802	PASS	NO	YES	1	2.47612	Pre-mRNA branch site protein p14	AT5G12190.1	RNA recognition motif (RRM)-containing protein	ATGAGTAAGAAATTTGACCAGAAGAAGAAGGAGGACGAGATAACGAAGCT[T/G]CAGGAGAAATATGGCATTCCCAAAGATAAGTGATAGAGAAACTTCTGTTA
solcap_snp_sl_60143	solcap_snp_sl_60143	PASS	NO	NO	1	2.50774	DNA-damage-inducible protein f	AT1G51340.2	MATE efflux family protein	AATCGGTCTCAAATGCTTCAGCATCAACTCCTTCATTCTTCTCCATACAC[T/C]TGTCATCTTGAAGGTCTTCATTTGCATTCGTGATTGCATCTTCCTCCGCG
solcap_snp_sl_8640	solcap_snp_sl_8640	PASS	NO	NO	1	2.55437	Translocation protein sec62	AT3G20920.1	translocation protein-related	GTTATCATTTGAGTTGGTGACATTGACAACGGTATCCATCATCCCTGATA[A/G]AGCCTGTCTTGGAGACCACTCGAGCACATCATCGATAATGTTGGAAACTC
solcap_snp_sl_60135	solcap_snp_sl_60135	PASS	NO	NO	1	2.57281	Pentatricopeptide repeat-containing protein	AT2G01390.1	pentatricopeptide (PPR) repeat-containing protein	AATGACAGGCCTGCCCCAACCATTACTTCAACAATGTCCACAACCCTTGA[A/C]AAGGAATTTGCTCTAATAAGTTCTCCAACCATGGTGAGGTACGTAATTCT
solcap_snp_sl_15014	solcap_snp_sl_15014	PASS	NO	NO	1	2.57489	Translocation protein sec62	AT3G20920.1	translocation protein-related	ACTGAAGTTCGTCTTTTTGGAGATTCGGCATCTAGCTTCATAGGGATTTG[A/G]TTTCATGAAAGCTCAAAATATGCGGCTTGGTTTTTGTTATATACAAGCAA
solcap_snp_sl_8639	solcap_snp_sl_8639	PASS	NO	NO	1	2.58171	YA4	AT5G12840.2	NF-YA1 (NUCLEAR FACTOR Y, SUBUNIT A1); transcription factor	GCGGGGAAGTCCATCAGATTCACCATCACCCGAACAAGCTGTGGATGGCC[T/G]ATCACAGTCTGATGGTGGATCCAACGAGGAAGCTGATGATACTCCTGAAA
solcap_snp_sl_15013	solcap_snp_sl_15013	PASS	NO	NO	1	2.73078	Cytochrome P450	AT1G13080.1	CYP71B2 (CYTOCHROME P450 71B2); electron carrier/ heme binding / iron ion binding / monooxygenase/ oxygen binding	GGAATGTAGAGAAGAAGTAGACATAGATGGCTATAATATTCCTTTGAAAA[A/C]AAAAGTTCTGGTTAATGCCTACGCAATCGGAAGAGATCCTAAATATTGGA
solcap_snp_sl_60113	solcap_snp_sl_60113	PASS	NO	NO	1	2.75137	Conserved gene of unknown function	AT2G26840.1	unknown protein	TAGGAAACGAATCTTGAAAATCCGGCGCCGGCGGCGGTCTATCTCCGGCG[A/G]ACTGGGTTTCTTCGTCCTAATTCTCATGGAATCAATTATCTTACAAACTC
solcap_snp_sl_60089	solcap_snp_sl_60089	PASS	NO	NO	1	2.87916	Ser/Thr protein kinase	AT2G26980.3	CIPK3 (CBL-INTERACTING PROTEIN KINASE 3); kinase/ protein kinase/ protein serine/threonine kinase	TACTATATACACCCACAAATCACTCTACTAACTACCAGCGGCGGAGCCAG[A/G]ATTTTCATTAAGAAGTTCTAAATACGAAACACGAAAAAGCCAATGAGGTT
solcap_snp_sl_60078	solcap_snp_sl_60078	PASS	NO	NO	1	2.9556	Phytochromobilin synthase	AT3G09150.2	HY2 (ELONGATED HYPOCOTYL 2); phytochromobilin:ferredoxin oxidoreductase	TTGAGTAGAAAATGTAGAAGCTTTAACGAAGTTGGGAGTAAGTGTGTGAG[A/T]ATGAGCTATACAGAAAATGAAAGCTCTGGTGTTTCTTACAAGAAGTTGAT
solcap_snp_sl_33686	solcap_snp_sl_33686	PASS	NO	NO	1	3.00327	Ngg1 interacting factor 3 like 1 binding protein 1 isoform 1	AT5G16790.1	EXPRESSED IN: shoot apex; CONTAINS InterPro DOMAIN/s: Tho complex subunit 7 (InterPro:IPR018018), Tho complex subunit 7/Mft1p (InterPro:IPR008501); BEST Arabidopsis thaliana protein match is: unknown protein (TAIR:AT3G02950.1); Has 1782 Blast hits to 1524 proteins in 231 species: Archae - 15; Bacteria - 107; Metazoa - 987; Fungi - 119; Plants - 63; Viruses - 25; Other Eukaryotes - 466 (source: NC…	GTTGTGCGAGTGAGAAGTCTATGCTTAATAATTGAATCATCTTCAAGCGG[A/G]CCAAAAGCATAATTTGCAGGCACTGTCTCCCCCTTCCCAGCAACTCTTCT
solcap_snp_sl_60043	solcap_snp_sl_60043	PASS	NO	NO	1	3.10194	Serrate RNA effector molecule	AT2G27100.1	SE (SERRATE); DNA binding / transcription factor	TGGCGCATTCATGGGGTGGATTATTATGGCCTGGCAGAGACAAATGAAGC[T/C]AAGGGTCTCCGGCATGTGAGAGTGGACGGCAAGGCTGCTGATGCAACAAG
solcap_snp_sl_33683	solcap_snp_sl_33683	PASS	NO	NO	1	3.11549	Gene of unknown function	0	0	GGATTCAACCTTTGCTCAACTCGAGTTTTTCTAGTTGGATTTGCTCCCCC[A/G]CCGTCATTCGATGAGAATATTAACTAAGGTTGAATTTCATCATTAATCTG
solcap_snp_sl_15000	solcap_snp_sl_15000	PASS	NO	NO	1	3.12349	Histone deacetylase	AT4G33470.1	hda14 (histone deacetylase 14); histone deacetylase	AAGGTGAAGCAGATTATTGAAAAAGTGAAGCACATACATTCCTTTTGAAA[T/G]CTTATATTGGCAGTGGTCAAGAATTATTATACAGCTTTGTATAGGACACC
solcap_snp_sl_60029	solcap_snp_sl_60029	PASS	YES	NO	1	3.17321	Avr9/Cf-9 rapidly elicited protein 76	AT2G27080.1	harpin-induced protein-related / HIN1-related / harpin-responsive protein-related	ATTTACAAGTATCCTCCACCGGAGAATTCTCGCCGGTATGAGTCGCTTAC[A/T]AAACGGAAACCTCGCCGGAGCTGCTGCTGTCGTTGTCTCTGCTTCACTTT
solcap_snp_sl_60008	solcap_snp_sl_60008	PASS	NO	NO	1	3.25523	Aldehyde oxidase	AT5G20960.1	AAO1 (ARABIDOPSIS ALDEHYDE OXIDASE 1); aldehyde oxidase/ indole-3-acetaldehyde oxidase	CCTGCTGAAGGATCTGTACTGTTTGCTTTATCAGCGTTGATAAGAGCCGA[A/G]AAAAAGGACATACACATTCCTGGAGTGCAATATCCACATTGAGAAGCATG
solcap_snp_sl_59975	solcap_snp_sl_59975	PASS	NO	NO	1	3.48608	Sterol delta-7 reductase DWF5	AT1G50430.1	DWF5 (DWARF 5); sterol delta7 reductase	ACTTGTTCTCCACCATTTTTTCTTCTTCTTCTTCTTCCTCAATCAATTCA[A/G]CTTTTGCTGATTTTGGGGTTTTGAAGAAAAAAACTGGAACTACAGAAGTC
solcap_snp_sl_59964	solcap_snp_sl_59964	PASS	NO	NO	1	3.59131	Nicalin	AT3G44330.1	INVOLVED IN: protein processing; LOCATED IN: mitochondrion, endoplasmic reticulum, plasma membrane, vacuole; EXPRESSED IN: 25 plant structures; EXPRESSED DURING: 13 growth stages; CONTAINS InterPro DOMAIN/s: Nicalin (InterPro:IPR016574), EF-HAND 1 (InterPro:IPR018247), Nicastrin (InterPro:IPR008710); Has 192 Blast hits to 192 proteins in 79 species: Archae - 6; Bacteria - 5; Metazoa - 124; Fungi …	CACATTGAACCAATAATGATAACTTGGCTAAAGATGAGCGTCCTTAAAGT[T/C]ACAAAAAGTAATGCTTACTTCTTGATTCACAAGATGCAGAAACGTCTTCC
solcap_snp_sl_20440	solcap_snp_sl_20440	PASS	NO	NO	1	3.69448	Poly [ADP-ribose] polymerase	AT5G22470.1	NAD+ ADP-ribosyltransferase	AATCGTTGTACATGCTATATTTTCGCTTGTGCCTCTTCTCCCATGGACTT[A/G]GAAAGTATGTTTTTGCTAGTGTAAGAGGAATGCAACGGGATCGTTTCGTT
solcap_snp_sl_59944	solcap_snp_sl_59944	PASS	NO	NO	1	3.69575	Poly [ADP-ribose] polymerase	AT5G22470.1	NAD+ ADP-ribosyltransferase	TCGCGTATTATAGAAGACATGTCTGGATCTACGCTCGATGATCCTCTCTT[T/C]GAGTGTTACAAGAAACTCCGCTGTTCAGTTTCTCCCTTGGAGAAAGAATC
solcap_snp_sl_59923	solcap_snp_sl_59923	PASS	NO	NO	1	3.84268	Protein phosphatase inhibitor 2 containing protein	AT5G52200.1	unknown protein	GGCATTGACATTTCGGAAGGAAGCACAGACGATTCTAAATAGTCCTCCAC[T/G]CCAGCCAATCGAACAAGGATTGTCCTGAGTAAGTACATGTTTTTTCTAAG
solcap_snp_sl_20438	solcap_snp_sl_20438	PASS	NO	NO	1	3.89974	Low-temperature-induced 65 kDa protein	AT5G52300.2	LTI65 (LOW-TEMPERATURE-INDUCED 65)	GGAGGATGATAAAATTGGATTAAAAACAAAATTAGAAGATGATCCAAATG[T/C]ACCAAAAGAGGATAAGTCTGCTTCTAATTATCAGACTAAAGTTACTGATC
solcap_snp_sl_59913	solcap_snp_sl_59913	PASS	NO	NO	1	4.15642	Humj1	AT2G33510.1	protein binding	AGTGAAGATCCAAGGACAAATGTTGTTGCAGAAGATCAAGTGTACTCAGA[T/C]GAGGATGACGATGATGATAACAACTCATATGATAGTGAAGAAACCTATTC
solcap_snp_sl_59897	solcap_snp_sl_59897	PASS	NO	NO	1	4.40478	Glycerophosphodiester phosphodiesterase	AT5G43300.1	glycerophosphodiester phosphodiesterase/ phosphoric diester hydrolase	AAGAGATTACTTCAGTTGTTGCCCAGTTTTCGAACCAAGTTCATCATGAC[A/G]GAAAAGAACACTTGTTATTGTTGGAAAAGAGGTTGTTATCGGAGCAACGA
solcap_snp_sl_59890	solcap_snp_sl_59890	PASS	NO	NO	1	4.59795	Gene of unknown function	0	0	ATGTTAACTGAAATTGCATACATCCACGTTAACAGGAAAACATCGTAGTC[A/G]CTTCTAGCAAGAACTTTTTACCCTGTAATTTGAAATCCAACAAACCCAGA
CL015771-0679	solcap_snp_sl_100306	PASS	NO	YES	1	4.61254	Amino acid binding protein	AT1G69040.1	ACR4 (ACT REPEAT 4); amino acid binding	CGTGTAATTCACTGCTTGGAGGCAGCTATCAAGAGGAGAACTTCAGCGGTACAAAACTCATGATCCGAATGCAAATTAAGTACTCAAACTCCGAACTTTT[T/C]AACTTATGTGCTTCCTTTTGTCCATAATATGCAGGGAATAAGACTGGAACTATGTGGAGATGACAGAATCGGGCTTCTATCTGATGTAACTCGCATATTT
solcap_snp_sl_59885	solcap_snp_sl_59885	PASS	NO	NO	1	4.66944	ATP binding protein	AT1G68690.1	ATP binding / protein kinase/ protein serine/threonine kinase	TGTGCAAAATCCAAGAACTCCTCCAGCACCACGATCACCGGGGAATCCAT[A/C]TCCTGAACCTCCTAAAAGGTCACCACCATCATCCAAGCCACCTGCAAATG
solcap_snp_sl_33677	solcap_snp_sl_33677	PASS	NO	NO	1	4.87134	Transcription factor bHLH49	AT1G68920.3	basic helix-loop-helix (bHLH) family protein	CCTCTGTTTACTGTTTTTTCCGCCATGCTTGCTAGAAGGTGAATGTAAGC[T/G]TCCATCTCCTTTCTGAGTTTCAATTAGTTCTTTATCAGGTTCAGCTGGCA
solcap_snp_sl_33676	solcap_snp_sl_33676	PASS	NO	NO	1	4.94068	Amino acid binding protein	AT1G69040.1	ACR4 (ACT REPEAT 4); amino acid binding	GTCCACACCTCAGCATTAACCACATTGCATTTGAGATTCGTGAGGACAGC[C/G]CTCATCTCAGACAATAGCCCCGGTCTATCACTTCCGATCAACTCAATTGA
solcap_snp_sl_59869	solcap_snp_sl_59869	PASS	NO	NO	1	4.9487	Beta-glucosidase	AT1G26560.1	BGLU40 (BETA GLUCOSIDASE 40); catalytic/ cation binding / hydrolase, hydrolyzing O-glycosyl compounds	GATAGATAACTGGGAATGGGCAGCTGGATTTTCGTCGAGATTTGGTCTTT[A/C]TTATGTGGATTACAAGGACAACCTCAAGAGATATCCTAAAGATTCTGTGA
solcap_snp_sl_59817	solcap_snp_sl_59817	PASS	NO	NO	1	5.08745	Ureide permease	AT2G03530.1	UPS2 (UREIDE PERMEASE 2)	TTCGGAGAGTATCGAAGATCGTCTAGAAAAACATATACGCTACTAGTTGG[T/C]ATGCTGTTCATGTTTGTTGCAGCTGTTGGAATACTTATGGCATCATCAGG
solcap_snp_sl_59806	solcap_snp_sl_59806	PASS	NO	NO	1	5.34003	Conserved gene of unknown function	AT3G28630.1	FUNCTIONS IN: molecular_function unknown; INVOLVED IN: biological_process unknown; LOCATED IN: endomembrane system; EXPRESSED IN: leaf whorl, male gametophyte, flower, pollen tube; EXPRESSED DURING: L mature pollen stage, M germinated pollen stage, 4 anthesis; CONTAINS InterPro DOMAIN/s: Protein of unknown function DUF569 (InterPro:IPR007679), Actin_cross-linking (InterPro:IPR008999); BEST Arabid…	CAACATCAACATCCCACAAAACCCAATCTTGTGTTGAAGTTCTATGTGGG[A/G]TATTATGTGTTACTGAGTTCCTCCATGGTGGAATACTATCATTAGCCCTC
solcap_snp_sl_20426	solcap_snp_sl_20426	PASS	NO	NO	1	5.34699	Gene of unknown function	0	0	TATTTTACCACTGACCCTGTTAAAGTGGAGGCAGCTGCTGGTAAATATGG[A/G]TCTTATTCGGTGCCAGTAGAAGAGCATCATGTGGAGGCTGTGCCTGTTGA
solcap_snp_sl_59801	solcap_snp_sl_59801	PASS	NO	NO	1	5.36466	SKIP interacting protein 4	AT1G27070.1	5'-AMP-activated protein kinase-related	ATCTGTTGATCTTTCACATTCGGAAGTAACTTTGTAGGGACATGCTCTTA[T/C]GTAACAATGAAAAGATTGTTTTCGTGTCCATCGCTGTGAACAATAGGCCT
solcap_snp_sl_59784	solcap_snp_sl_59784	PASS	NO	NO	1	5.72652	AMP-activated protein kinase, gamma regulatory subunit	AT1G69800.2	CBS domain-containing protein	GGGCGACTAGAAGATGCAGTAAAAAGAATCCGCACCAGGTTTTACCATAA[T/G]ATTTATGAAATAGTCTCTTTTTACCAGTTCAACATCTGCATAATCATCCT
solcap_snp_sl_59778	solcap_snp_sl_59778	PASS	NO	NO	1	5.82325	Mitochondrial outer membrane protein porin of 36 kDa	AT3G01280.1	VDAC1 (VOLTAGE DEPENDENT ANION CHANNEL 1); voltage-gated anion channel	TTCGTGTCCACTTTTACATCAGTTGTAATGTTTTTGTTTTTCAGCTGGGT[A/G]CTAACATCCGCCAAGAATAGTTCACCTTTCTTCAGACCAGATGAGGTAAT
solcap_snp_sl_59771	solcap_snp_sl_59771	PASS	NO	NO	1	6.22966	Cullin 3	AT1G26830.1	ATCUL3 (ARABIDOPSIS THALIANA CULLIN 3); protein binding / ubiquitin-protein ligase	CAAATGCATGTAATTTGCAGAAACAACTGCATCCACTGAAGCTCTATTAC[T/C]GATACAGAAATATTAGGGGTAGAGAATATTCCAGTATTAATTAAATTGAC
solcap_snp_sl_59768	solcap_snp_sl_59768	PASS	NO	NO	1	6.30686	Sterol desaturase	AT1G69640.1	SBH1 (SPHINGOID BASE HYDROXYLASE 1); catalytic/ sphingosine hydroxylase	CATGCTTTAAACAAGGTCCAACAGTTTTGTCAGTCATCCTTGCAATCTTT[A/G]TCAGGCCTAGCTTCATAACCCCCTTCTGGTCTTTCGACGAGTGCATATGG
solcap_snp_sl_59756	solcap_snp_sl_59756	PASS	NO	NO	1	6.35741	Cytochrome P450	AT1G69500.1	electron carrier/ heme binding / iron ion binding / monooxygenase/ oxygen binding	GAAGAGAACGTGACGTTGCATCAGTATGACACGGAGGATCATGTATCTGC[T/C]GATTCGAGAGCCATTCAATTTGCTGGGCTCCTGAATTATGATTCATTGTC
solcap_snp_sl_59754	solcap_snp_sl_59754	PASS	NO	NO	1	6.84063	Conserved gene of unknown function	AT1G69430.1	unknown protein	TTTTTCCTAGAGTAAGTGCAATCAACTGAATAAACTATAGCAGCTTTTGA[A/C]AACACCGATAACGTTACATACAGAGGGAAGCACATTACAGCTGAAATCAC
solcap_snp_sl_20420	solcap_snp_sl_20420	PASS	NO	NO	1	6.84379	Gene of unknown function	0	0	AGTCATTTCTGCTTACCAAGTGTTTGTGTCAACTGTCCCAGAATAGTCTT[A/G]TGATGTCTTCCCTTCATGAACAAAACCATTGCAAAACTTACCAAATGACA
solcap_snp_sl_59748	solcap_snp_sl_59748	PASS	NO	NO	1	7.57671	Gene of unknown function	0	0	TTAATAAGCCCACTTCCATAACGGCCTTGTTAAGCACCACAAATGTGAAG[T/G]ACAGATTTAACAATTATTTGGTAAGTAGACTGGAAAGTGAACCCCAAAGT
solcap_snp_sl_59745	solcap_snp_sl_59745	PASS	NO	NO	1	7.61709	Phospholipid-transporting ATPase	AT1G59820.1	ALA3 (Aminophospholipid ATPase3); ATPase, coupled to transmembrane movement of ions, phosphorylative mechanism / phospholipid transporter	AAATAATACAAGACCAATGATTGATATATTGCAAAGAAAGCCCAGATGAC[A/G]ACAACTCTCCATCTGAAGAAAGTATTTCTTATTCCTTCCTTGTATAGCTC
solcap_snp_sl_33669	solcap_snp_sl_33669	PASS	NO	NO	1	8.68543	Gene of unknown function	0	0	TCAGAACCCATTTTTTGGAAGCTGAACACACATGAACACGAGCACCAGGA[A/G]ATAACAGCCTCATATGTTATTGCATATCAGGGGAAAATACTGTGATCTTG
solcap_snp_sl_41307	solcap_snp_sl_41307	PASS	NO	NO	1	11.7593	Stress-associated protein 3	AT1G51200.1	zinc finger (AN1-like) family protein	TTGCTCACTAGCTTGAATAGTCATCCTCAGCCAATATCATGTCTATCTAA[T/C]GTTACATGGTTTATAGCGAGCCAAAGCAAAGAATATGCTTCCGTTTCGCT
solcap_snp_sl_41302	solcap_snp_sl_41302	PASS	NO	NO	1	11.9279	Gene of unknown function	0	0	ATTGTTTCACGGCATGTTGGAAAAGAAAAAAAAACACTACTTTCATGCTT[T/G]TGTTAAGGCAAACAGTCGACAGATCATTAACTTCCATGAAATAAAAATAA
solcap_snp_sl_27082	solcap_snp_sl_27082	PASS	NO	NO	1	15.5869	Conserved gene of unknown function	AT3G12130.1	KH domain-containing protein / zinc finger (CCCH type) family protein	ATTGATCAGATTGAACAAGCCAGTCGAATGGTTCGCGAGCTTATTCAGAG[T/C]GTTACAACATCTGCAGCACCCCCGATGAAGAACAGCAGCTCCTCCGTAAC
solcap_snp_sl_41286	solcap_snp_sl_41286	PASS	NO	NO	1	16.8103	Gene of unknown function	0	0	GAGGGGAGTCTGTGAAATGTCACAAAACAGCAGAAGAAGAAAACAACAAA[A/G]TACCTACGGTAATATATAGGAAATTCACTTGAAAGAGCGAGAGAAAAGAG
solcap_snp_sl_16925	solcap_snp_sl_16925	PASS	NO	NO	1	18.5193	Gene of unknown function	0	0	GATGCCATGTGGGAAGATGTCAAATCGCCAAAAGAACCAGTCTTGGCAAA[T/G]GATCAGAGCAATCTTGAAGTTTATCATTATCCCATCCGCGGGATCGCTCT
solcap_snp_sl_41282	solcap_snp_sl_41282	PASS	NO	NO	1	18.5233	Gene of unknown function	0	0	CTACATCTTGGCTAAATTATTTGTTCAAATCTATACTTAAGCCTTAAGCT[A/C]CGGCTGTCATGTTTGCTGTGAATCGCGTGTTGGTTGAGTTTTAATGTTTG
solcap_snp_sl_51462	solcap_snp_sl_51462	PASS	NO	NO	1	19.49	Conserved gene of unknown function	AT1G60360.1	zinc finger (C3HC4-type RING finger) family protein	AGTTGACCGCTACAGACTTGACGTAGTGAAAATTAAATCCCAACACCCCT[A/C]CCGCTGACAAGGGAAATAGCAACAACCAACTCCCCATATTTACTAGTACG
solcap_snp_sl_51466	solcap_snp_sl_51466	PASS	YES	NO	1	26.8519	Transketolase	AT3G60750.1	transketolase, putative	CTATCTCCATAATTTGGGAGACTTCAAGCAGCCCGATTCCCCGTGGGGGC[A/G]AAATATTAGGTATGGAGTCCGGGAACATGCAATGGGTGGAATTTCCAATG
solcap_snp_sl_51469	solcap_snp_sl_51469	PASS	NO	NO	1	26.8523	Transketolase	AT3G60750.1	transketolase, putative	AGTAGGGAAAGGCGGTTATATTGTTAGTGACAACTCTGAGAAGGAGCTGC[T/C]GGAGATCATATTGATTGGCACTGGATCAGAGCTGTGTTTGTGCGAAGCCA
solcap_snp_sl_30350	solcap_snp_sl_30350	PASS	NO	NO	1	26.8525	Transketolase	AT3G60750.1	transketolase, putative	ACTTGTGTGTTGGAGACTTTTCGATAGGCAGCCAAGGGATTACAAGGAGT[A/G]TGTGTTACCATCAAGTGTATCGAAACGTGTTAGCGTGGAGGCAGGGTCAC
solcap_snp_sl_51474	solcap_snp_sl_51474	PASS	NO	NO	1	27.9847	Conserved gene of unknown function	AT1G09290.1	unknown protein	CTTCCAGTGATCCTGATATATTTGCTTTGTTGGATCGCAACAAATGCTTT[A/G]GCGTCGTAGCAGCAGCAGTGAAAGAAGTCGTCCCAGATTCGATAGTGGAT
solcap_snp_sl_66077	solcap_snp_sl_66077	PASS	NO	NO	1	32.8507	Protein AFR	AT1G55270.1	kelch repeat-containing F-box family protein	TTTGCCTCATAACCAAAGCAGGAGCATGCTGATGATTGGAACTGCAACTC[A/G]AGAAAACTTTGTTCTTGAAACAGAAAGTTGAAGCAGCTCTCAGTTCTCAT
solcap_snp_sl_51990	solcap_snp_sl_51990	PASS	NO	NO	1	33.6838	RNA binding protein	AT4G26370.1	antitermination NusB domain-containing protein	CCGCATTGTAAATGGCTGCCTCAGGACATTTATAAAGGATCTTGAAATAG[T/C]AAAGGATGCCCGAGTTAACCAGTCTCTGTTTACTTGAAATGTCCAATATC
solcap_snp_sl_51992	solcap_snp_sl_51992	PASS	NO	NO	1	33.9064	Branched-chain alpha-keto acid dehydrogenase E1 beta subunit	AT3G13450.1	DIN4 (DARK INDUCIBLE 4); 3-methyl-2-oxobutanoate dehydrogenase (2-methylpropanoyl-transferring)/ catalytic	AATTTCCCAATTCTTCTGAAATTGCTACCCATTTTCTTTGAACTTTCTCT[A/C]AAGAATGTTGGAATCTGAACAAGAGAAGCACAATTGAGATTCAAAGTCAA
solcap_snp_sl_56061	solcap_snp_sl_56061	PASS	NO	NO	1	35.6496	Gene of unknown function	0	0	GGAGAAGGGACGCTTAGGATGTATCGTGCGTCCTTGAAATACCACGCGGC[A/G]CCATCTCCCACCTGCAAGGATGAGCAGACTCTACTGCTTGGGTAGAAATT
solcap_snp_sl_25971	solcap_snp_sl_25971	PASS	NO	NO	1	35.6528	Conserved gene of unknown function	AT2G24960.2	unknown protein	CAGCAGCCATCTCTGATATAGCTCTTGCAATAGCACCATCAACCCCCTTA[T/C]GCCTTTTCTTTCGAACAGTATCAGTAGGTGAGCTCACAGATTGAACGATT
solcap_snp_sl_16394	solcap_snp_sl_16394	PASS	NO	NO	1	36.9167	0	0	0	CGAAAAATAAGCAGGTGTAAACGCGGAAGCTAGCAATGCTAACATCGAAA[T/G]ACCACGAGTAAGAAGACAACGAGAAATATACCAAAAGACACAAAGATTTA
solcap_snp_sl_52623	solcap_snp_sl_52623	PASS	NO	NO	1	37.5484	Gene of unknown function	0	0	TGTATAGGAAAAGTCTCGGACAAGAAAAATACATTATCGAGAAAAAAAAG[A/G]CACGACCTTATTATTATTAGAGTAATAGTCAAAACGTCTAGTATCACTGA
solcap_snp_sl_19066	solcap_snp_sl_19066	PASS	NO	NO	1	38.1185	Conserved gene of unknown function	AT5G27240.1	DNAJ heat shock N-terminal domain-containing protein	AACCGCTGGGCATGCATCTGCTGCACAAGCAGCTAATATGGTACAGCAAG[T/C]GTATCAGAAAGTAAAACGAGAGCGTCAAGAAGCCCAGACAGCAACGAAAA
solcap_snp_sl_52631	solcap_snp_sl_52631	PASS	NO	NO	1	38.1188	Conserved gene of unknown function	AT5G27240.1	DNAJ heat shock N-terminal domain-containing protein	AGTAGGCTTAGGCATAGCTGGGAATCTGATGGAGGCAGCACAGCAAGTCC[A/G]GCTGATGTTGGACGGGGTAATGGAGAAAGGGTTAAGTTGAATGTCGTTAA
solcap_snp_sl_14042	solcap_snp_sl_14042	PASS	NO	NO	1	38.2749	OJ990528_30.1 protein	AT1G65430.1	zinc finger protein-related	GATGATATCGGTCGTCTCATGGATGATGATATCTCTAAGGTTTCTTCTGT[T/C]CTCTCTGTTTCCAGAACTGATGCATCTGCTTTACTCCGTCGGTATAACTG
solcap_snp_sl_19068	solcap_snp_sl_19068	PASS	NO	NO	1	38.2763	OJ990528_30.1 protein	AT1G65430.1	zinc finger protein-related	CAAGGAGCTCATGGAAACATTGCAACGAGCTCTAAAACCCCAGCTTTGAG[T/C]AGCAAACGGACCAACTCAAAAAAATTAGTACTAGGTGGGGACAGAATGCT
solcap_snp_sl_52641	solcap_snp_sl_52641	PASS	NO	NO	1	38.3216	Importin beta-3	AT5G19820.1	emb2734 (embryo defective 2734); binding / lyase	GGAGATAAAAGGATAGGCATCAAAACAAGCGTCTTAGAAGAGAAGGCTAC[A/C]GCTTGTAATATGCTATGCTGCTATGCTGATGAACTCAAGGAAGGTTTCTA
solcap_snp_sl_52646	solcap_snp_sl_52646	PASS	NO	NO	1	39.1418	Translation elongation factor P	AT4G26310.1	elongation factor P (EF-P) family protein	GTTGTTATGAAGAGACTTTCCCGAGCTCTCTGGGATTTGAAGAGAACTTC[T/C]TCCACAAAGATTTCAAGACCTCTTTCCACTTACATTCAGTCCAAATCGTC
solcap_snp_sl_41433	solcap_snp_sl_41433	PASS	YES	NO	1	40.683	Pyruvate kinase, cytosolic isozyme	AT5G56350.1	pyruvate kinase, putative	AAGGTAATGATTTACAAGTGCAACATCCAAGGGAAACCTGTTGTCACAGC[A/G]ACACAAATGTTGGAGTCCATGATCAAATCTCCAAGACCAACTCGCGCAGA
solcap_snp_sl_41434	solcap_snp_sl_41434	PASS	YES	NO	1	40.6837	Pyruvate kinase, cytosolic isozyme	AT5G56350.1	pyruvate kinase, putative	TAGTGACTTTTGATGCCTGCTTTTTTGGGTTTTGTTGCTAAAGGGTGCCC[T/G]ACTGGTAAATGTTTTTGCCATCATTCTCTGCCTGGAGGCTGGAACTTATG
solcap_snp_sl_41438	solcap_snp_sl_41438	PASS	NO	NO	1	40.9099	Nucleic acid binding protein	AT2G32080.1	PUR ALPHA-1; nucleic acid binding	AAAGAAAATAATCAGTGAGAAATGAATGATATAGCTGGCATTATGGAAAA[A/G]AATTGGGGATTCGATTGCAAATGTGTGAATTAGGGTTCTATGAAGAAGAG
CL009029-0054	solcap_snp_sl_100115	PASS	NO	YES	1	41.8695	Conserved gene of unknown function	AT3G13410.1	unknown protein	TNGCTCNNTCTGCCAGTTAGACACCTTTANGAA[A/C]ACCCCTTTGTGGATGTTGTCTGTGTTAAACTCACCCCGATAGTTGAGTTGATACAACTCCATTTGGTTTATTNATCCATTGAAGAAGAATTGTAGTTGGG
SL10106_923	solcap_snp_sl_101017	PASS	NO	YES	1	41.8699	0	0	0	CCATTTGTATCCTGAATAATGAGTAAAACTAGGGGTTGCAAATCAAACCC[A/T]ATCCGCAAAC
solcap_snp_sl_41445	solcap_snp_sl_41445	PASS	NO	NO	1	42.5287	Gene of unknown function	0	0	ATTACGCAATAGAACAGTACCAGTTTAAAATCTTCAGACCAGGTCAATCC[T/C]CGTGAGGCATCAAGTCAAGTCTCAAATGTCGGCTTAAATAATATAGGTGG
solcap_snp_sl_39021	solcap_snp_sl_39021	PASS	NO	NO	1	46.1956	L-ascorbate oxidase homolog	AT3G13390.1	sks11 (SKU5 Similar 11); copper ion binding / oxidoreductase	CCAAAGTACTCTACAAGCTTCAATGGAGTTTCGGTATCTGAGTGAGAGAT[A/G]CCGTTCAAACCATATCTAAGCTTACCATTTACTTGGCCCATAGAGTTGAC
hp2_exon2_11_b	solcap_snp_sl_100657	PASS	NO	YES	1	46.4981	Light-mediated development protein DET1	AT4G10180.1	DET1 (DE-ETIOLATED 1); catalytic	TTATGAGAAC[A/G]TTGTACCAAGTTATACCATATACGATGTTGAATGTCCCGACCATTCATTTCGCAAGTTCACGGATGACGGTCTATATTTTGTAAGTTTC
solcap_snp_sl_16521	solcap_snp_sl_16521	PASS	NO	NO	1	46.541	Gene of unknown function	0	0	ATAGGCCTTCTTACTGTTCGATTGGCCATCAGTAGCCGCACTGCAGTGGG[T/C]TTTGGGTCACCTAAACCCAACTTTTTTGTAAATTGAGAGGGGCATGAGAT
solcap_snp_sl_16520	solcap_snp_sl_16520	PASS	NO	NO	1	46.5438	Gene of unknown function	0	0	CGTAAAACTCTCGGACCAACTCCTCACTGTAGCGGCCTAAAGAACGAGCT[A/G]CCTACTCTAGCCGGTGTCTGGTGAAGAGATTGTGGATATCTGGCAATGTG
solcap_snp_sl_16519	solcap_snp_sl_16519	PASS	NO	NO	1	46.5439	Gene of unknown function	0	0	GGAGATATCGACGTGTATGCCGTGTACTCTGATGTGCTAGAATGGGGCCT[A/G]TTTGGCGGGGGCAGCTTGCCTATTGATCTGTGATCAGAGAGTAGCCACAT
solcap_snp_sl_39018	solcap_snp_sl_39018	PASS	NO	NO	1	46.552	Gene of unknown function	0	0	GAGAGCAGCGAGCAGCTCCACAGGCAAGGACAGCCAGTAGTCGACGCCAA[T/G]CCATCTCCCTCCACCTCTCGTTCCTCTTCTTTTTGCAGGATTAGGAGCAG
solcap_snp_sl_70304	solcap_snp_sl_70304	PASS	NO	NO	1	47.929	Conserved gene of unknown function	AT3G62800.1	DRB4 (DOUBLE-STRANDED-RNA-BINDING PROTEIN 4); double-stranded RNA binding / protein binding	GTCAACTAGATGAACCTCTTCAGGTCCTTCCAGTCAGTTCAAAATGTGTT[A/G]TTGCTGATGTTTCGCTACTAGTTGTTCAGCAGAAGACCAAATTGATAATT
solcap_snp_sl_70307	solcap_snp_sl_70307	PASS	NO	NO	1	48.8349	Protein kinase	AT2G40860.1	protein kinase family protein / protein phosphatase 2C ( PP2C) family protein	ACCAACCATATTCCTTTTATGGAAACCTCCAGTAGGCTTGCCAGTCGATT[T/G]CCAGTTTTCAGTGGAAACTAGTTTGAGATTTTTTTTGTATTCGGCCAAAC
solcap_snp_sl_70309	solcap_snp_sl_70309	PASS	NO	NO	1	49.1923	Aquaporin, MIP family, SIP subfamily	AT3G56950.1	SIP2;1; transporter	ACAAGGCTTCTCCTGCTTACCCCCATTTCGTCTTTTCCTTGTTTGTTTGG[A/G]GACGAAGGAGTTACTGAGGAAGGGTCTGTGTGGCTAAGCTTTCGGTTTCG
solcap_snp_sl_70310	solcap_snp_sl_70310	PASS	NO	NO	1	49.4497	Catalytic	0	0	ATTCTATTGGTCGTTTTGCCATGGAGAAAGTAGTTGATGTTAAGATCAAC[A/G]CGATCCAAGTTGTGTGTACTTCAAGTTATTTCGTATCAGCATATATTCCA
solcap_snp_sl_70311	solcap_snp_sl_70311	PASS	NO	NO	1	49.8888	Ctp synthase	AT3G12670.1	emb2742 (embryo defective 2742); CTP synthase/ catalytic	TATACATACCAACAGAACAAATACAGTAGCAAAATTTGACCAATTAGAAA[T/C]CCAGGGGCAAGCGCTCACAACGTATATTACTGTTTCCTTTAGACATGTAT
solcap_snp_sl_38942	solcap_snp_sl_38942	PASS	NO	NO	1	50.2767	Cytochrome P-450	AT3G14620.1	CYP72A8; electron carrier/ heme binding / iron ion binding / monooxygenase/ oxygen binding	GATACAGAGGCATGGGGTGAAGATGCATTAATTTTCAATCCAGAAAGGTT[T/C]TCAGAAGGGGTATCAAAAGCATCAAAGGACCTGATGTACTTCCCATTTGG
solcap_snp_sl_70312	solcap_snp_sl_70312	PASS	NO	NO	1	50.7656	Gene of unknown function	0	0	GTAGAGATTAGTATGAGGGAGAAGGTGGGCAACGATGGTAGAGACCGGAG[T/C]TCTGGGCGTCTAGAAAGGTGAAGAGAGCGTTGTTGTTTTTTTTCTTTTGG
solcap_snp_sl_70320	solcap_snp_sl_70320	PASS	NO	NO	1	51.2707	Protein F1K23.6-	AT1G28760.1	unknown protein	GAATAAGAGGAACCCCATTAATGGATCCACTTCCCAAACTCCGTTTCTTC[T/C]TCTTCCTCTTCCTCTCTTCCTCTCGTCAGTTTGAAATGAAAAAGAATTCA
solcap_snp_sl_22423	solcap_snp_sl_22423	PASS	NO	NO	1	52.3367	Gene of unknown function	0	0	ATGTTGAATATGACATCTCAGATGTTGCTTCCGGCCAGCATATTCCCCAG[C/G]TGCTCCTCTTTTACCAGTGTATGATTGTAATCCCATAGTACTATGGATAT
solcap_snp_sl_70323	solcap_snp_sl_70323	PASS	NO	NO	1	52.3367	Gene of unknown function	0	0	CCAGCATATTCCCCAGGTGCTCCTCTTTTACCAGTGTATGATTGTAATCC[A/C]ATAGTACTATGGATATACTATTATGTGCTTCATATTTTCAGTTTCTTACA
solcap_snp_sl_70327	solcap_snp_sl_70327	PASS	NO	NO	1	52.7316	Pyruvate dehydrogenase kinase	AT3G06483.1	PDK (PYRUVATE DEHYDROGENASE KINASE); ATP binding / histidine phosphotransfer kinase/ pyruvate dehydrogenase (acetyl-transferring) kinase	TTGGATGAGCATTCAGACCTTGATACAATTGATTTGGCTACTGTGTCTAC[A/G]TTAGCTGGTTATGGATATGGACTTCCAATAAGTCGTTTATATGCTCGCTA
solcap_snp_sl_70330	solcap_snp_sl_70330	PASS	NO	NO	1	53.4193	Gene of unknown function	0	0	CTACCCCAACGACACTCCGACGAGCTTTGCAAGAGGCGAGCACAAAAGAA[A/C]TTCTCTTATAGATTCTTGCTTGAGGAACTTCACTACTAATTTTTTTTTGA
solcap_snp_sl_70332	solcap_snp_sl_70332	PASS	NO	NO	1	54.5088	Gene of unknown function	0	0	AAAGGGGTTTTGATTGTTATTTGCTGGTAGGAAAGAGGAGGAGAAGAGAG[A/G]ATTTAAGAGTTGTTGGCTTGCTCCTGTTCATGAGAGCTTGGAGCTCCTTG
solcap_snp_sl_70336	solcap_snp_sl_70336	PASS	NO	NO	1	55.5764	Gene of unknown function	0	0	GGTGGACAACGTCGAAACTGAGGTTGCCGTTGGGGTGGTAAGTTTGGAGT[T/G]TTGTAGTTGTTTTTCTTCTTCAACTTATGTTCTTAGTTTTATTCCATTAA
solcap_snp_sl_70337	solcap_snp_sl_70337	PASS	NO	NO	1	56.5225	Novel protein containing SEA domains	0	0	CAGGAATGTCAAGCATTCAGGTTGCTCCTCCATCTGTGATGCCTCCATTG[T/C]CTATAGGTGCACCAGTTGATGGATTTTCTGGAGCTGCGCCAGTGGATTCA
solcap_snp_sl_70344	solcap_snp_sl_70344	PASS	NO	NO	1	57.0662	Ubiquitin-protein ligase	AT3G17205.1	UPL6 (UBIQUITIN PROTEIN LIGASE 6); ubiquitin-protein ligase	CAAGCCCAAGGAAGCCCTAAATCAATCAACAATGTTACTGCATCCAACAA[A/G]AGGATTGCTGATGTACAGGACTTCTCAGATTCCATAAAAAGTTGATCTCT
solcap_snp_sl_70345	solcap_snp_sl_70345	PASS	NO	NO	1	57.2229	ABA-induced MYB transcription factor	AT5G49620.1	AtMYB78 (myb domain protein 78); DNA binding / transcription factor	CAACATTTGCCGGGAAGAACTGACAACGAGATAAAAAATTATTGGAGAAC[A/G]CGAGTACAAAAACATGCCAAACAGCTTAAATGTGACGTGAATAGCAAACA
solcap_snp_sl_70347	solcap_snp_sl_70347	PASS	NO	NO	1	57.8546	Neutral invertase	AT1G56560.1	beta-fructofuranosidase, putative / invertase, putative / saccharase, putative / beta-fructosidase, putative	TTTACTTAGGGGAGCAGTTGTTAACTATTGTGGCTTCCCCGTTGGGACTG[T/G]GGCAGCTAATGATCCAGCTGATAAGCAGCCGCTTAACTACGATCAAGTGT
solcap_snp_sl_70348	solcap_snp_sl_70348	PASS	NO	NO	1	58.3421	Beta-glycosidase	AT3G06510.1	SFR2 (SENSITIVE TO FREEZING 2); beta-glucosidase/ hydrolase, hydrolyzing O-glycosyl compounds	GATGGGATTAAACAGTTGAATAAATTAATCTCTAGGTGAGATGTTTGACT[T/G]GGAAATTGAGAAATGCAATTTATATTGGTGCAATTTATATTTGCTTTGGA
solcap_snp_sl_70358	solcap_snp_sl_70358	PASS	NO	NO	1	58.7877	Gene of unknown function	0	0	AGTGCAAACTTTGAATACCACTACATTGAACTTGAAAATGTCTAGCATCT[T/C]CTTGATGTGCACGTAAGGTCTTCATCTCACACAGGATCCTCAGAATATAT
solcap_snp_sl_37014	solcap_snp_sl_37014	PASS	NO	NO	1	59.2558	Galactokinase	AT3G06580.1	GALK; ATP binding / galactokinase	AATGAATGGGCTATCACAAAAGTGCCACCATCAGGCAGTTGTACATCAGT[T/C]GCACGTATAGGATTGAAGTCAATCAGCTCAGCAAACCCAGATTTTGCCAT
solcap_snp_sl_70365	solcap_snp_sl_70365	PASS	NO	NO	1	59.3842	FCA gamma	AT4G16280.2	FCA; RNA binding	AGCCCTACTCAGCACCCTAGTGATACTGCTGCTACTGGTGGTGGGGTTGA[T/G]TCTGGAAGGTTGCATTTAGGTTACCAGATGCCGCCACCGCCTCGTCCTTT
solcap_snp_sl_70368	solcap_snp_sl_70368	PASS	NO	NO	1	60.3649	Gene of unknown function	0	0	ACTCTTTTTTCTCCTTGATATTACTCTGTCAGAAGACGTTACAGGATTCG[A/G]AATCACCGTTGAAGACATCTCTACGACCATTGGTTCCATCAGATTCAGTT
solcap_snp_sl_70371	solcap_snp_sl_70371	PASS	NO	NO	1	60.822	Nacl-inducible calcium binding	AT5G49480.1	ATCP1 (Ca2+-binding protein 1); calcium ion binding	AAATCCTCAACCCCAACTTTACCATCTCCATCTTTGTCAATCACCTTGAA[A/G]ACATCCTCCATTACATTCATTTCTCCTCGTAATGCTCCGTTTTTCCTCTT
solcap_snp_sl_70374	solcap_snp_sl_70374	PASS	NO	NO	1	60.8485	Conserved gene of unknown function	AT4G16180.2	unknown protein	GTTCAATGGTGGTTGCAACTAGAGAGGCAAGCTGCCCAACAAAAATATCA[T/G]CAGCAGCATGCTCAGTTACTACACCTGATCCTTTGTGAAGCACAACGTTC
solcap_snp_sl_38790	solcap_snp_sl_38790	PASS	NO	NO	1	61.4784	Enoyl CoA hydratase	AT4G16210.1	ECHIA (ENOYL-COA HYDRATASE/ISOMERASE A); catalytic	GACGACTGCATGATTGACACGGCACACATTCCGATGACAATTTGTTGAAC[A/C]TATATCCATCCATTTTCATTATATAACTATTACATATCTGTGTACACTTG
solcap_snp_sl_38789	solcap_snp_sl_38789	PASS	NO	NO	1	61.7249	Map3k delta-1 protein kinase	AT1G67890.1	protein kinase family protein	ACTGATCTCTCGGGCTTGTTTGTGCGTCTGTGTTCAACTTTTGTGTGCTT[A/C]ATTTAGCAGGCTTGACTGTTTTTTCTTCATGTCTAGTTCAACCATTGTGT
solcap_snp_sl_16466	solcap_snp_sl_16466	PASS	NO	NO	1	61.7253	Map3k delta-1 protein kinase	AT1G67890.1	protein kinase family protein	GTGGAATAGCCAGAAGATACACTGATAACCCAGAGCCTTCAGTGCTGTTT[A/G]ATTGGAAGTGTCACTCAGAGGTCACAAACTGCTTGTGTTGTCGGATCCAA
solcap_snp_sl_38787	solcap_snp_sl_38787	PASS	NO	NO	1	61.7332	Map3k delta-1 protein kinase	AT1G67890.1	protein kinase family protein	GTCCACTTTTTCTGTTGTTCTTGTCAAATTTTGTATTAGATCGATGATAT[A/G]TCTTGAGGGTTTGACTAGAATTCTTAGCTGAATCTGAAGCTGAGTATTGT
solcap_snp_sl_38782	solcap_snp_sl_38782	PASS	NO	NO	1	62.1611	Universal stress protein (Usp)	AT3G17020.1	universal stress protein (USP) family protein	AACCAATATAGTGATAGAGAGAGCAATTGGGTTCAAAATGGATTTTTTTT[T/G]ATGAAGAAGAAGGAAAAGTAGTGCGATGTTGATCTGTCACTGTATTTGCT
solcap_snp_sl_26417	solcap_snp_sl_26417	PASS	NO	NO	1	62.269	Cytochrome cd1-nitrite reductase-like, C-terminal haem d1	AT5G49430.1	transducin family protein / WD-40 repeat family protein	GAGCATGTATCAACGAAGGCGGTTAGGAGCTTTGGGAATCGAGTGGAGAC[T/C]CTCATCATTCCGATTTTCTATTGGAACAGACTTCAACATGGACCAGCCGT
solcap_snp_sl_38773	solcap_snp_sl_38773	PASS	NO	NO	1	62.3576	Conserved gene of unknown function	AT3G06670.1	binding	TGCAAGGTGTTCTTGCGTCTAATGGTCAATGGTGATCAACAGTTACTGTG[A/G]GAGGTTAGTGAATCCTGTTGAGGCCAAGTTTCCTAATGTGTGTAACTTAT
solcap_snp_sl_38771	solcap_snp_sl_38771	PASS	NO	NO	1	62.4944	GTP-binding protein SAR2	AT3G62560.1	GTP-binding protein, putative	TGTTCTTGCCCCCCTCGCAACCCAACCAACCGATTGGGATCACAGAAGAG[A/G]AACTTTGCCAACAAGTTCGTCATGGTTGACTCTCCTACTTGATGTATTGC
solcap_snp_sl_38764	solcap_snp_sl_38764	PASS	NO	NO	1	62.8126	Amsh	AT4G16144.1	FUNCTIONS IN: molecular_function unknown; INVOLVED IN: biological_process unknown; LOCATED IN: cellular_component unknown; CONTAINS InterPro DOMAIN/s: Mov34/MPN/PAD-1 (InterPro:IPR000555); BEST Arabidopsis thaliana protein match is: mov34 family protein (TAIR:AT1G48790.1); Has 622 Blast hits to 459 proteins in 132 species: Archae - 0; Bacteria - 0; Metazoa - 326; Fungi - 156; Plants - 82; Viruses…	TAGAAAAGAAAACAAGGGAAATACACAATCGCTCATTTCAAATAAACTGT[A/G]TTCTCAGATCCCTGAGAATGTACATAAAAGTGCAGTATACCTTAACGTCC
solcap_snp_sl_18641	solcap_snp_sl_18641	PASS	NO	NO	1	64.6847	Protein phosphatase 2c	AT5G27930.1	protein phosphatase 2C, putative / PP2C, putative	GGAACATAAATTGCTTGAAGCTTTTCCGATCAACTTTTATCGCCGGAGTT[T/C]CACTGGAGCTCTGACGGAGACGTGTGCTTGCCAGGATTTCGTAATCTGAA
CL015959-0346	solcap_snp_sl_100338	PASS	NO	YES	1	66.6439	Pectinesterase	AT3G05610.1	pectinesterase family protein	TGAGCCAGTTAAGAAAGCTGCNAGTGATCCTTACACCAAAGACGCTCTCCTTGCTTGTGAAGAGGTGTTTGATCTAGCCGTTGAGGAACTAAGGGGCTCT[A/G]TCGCTAGGATTGAGAACTTTGATTTCTCNAAGATGAAGGATATAGTGGATGACCTCAAGTCATGGCTTAGCGCTGTCGTTGCTTATGAAGAGACTTGTTT
solcap_snp_sl_18635	solcap_snp_sl_18635	PASS	NO	NO	1	67.0378	Gene of unknown function	0	0	ACTCCTTTAAGGGGTATGCCACATTTTTTATTAGATTACCCAGAATATCC[T/C]GACAGTCCCTACAAACCCCATTCTAGAAAAAGAAAAGATTCTGAATAAAA
solcap_snp_sl_18634	solcap_snp_sl_18634	PASS	NO	NO	1	67.3664	Forkhead box protein P2 (CAG repeat protein 44)	0	0	CCTTTTTCGAGTCATCTTTGTCATTATTTCCAAGTTTAGGAAGCTGATAA[A/T]GAATAAAGGGAAGCCAAGACATGATAAAATAGAGCTGCTACAGGTTCAGA
solcap_snp_sl_50596	solcap_snp_sl_50596	PASS	NO	NO	1	67.4099	Sentrin/sumo-specific protease	AT4G15880.1	ESD4 (EARLY IN SHORT DAYS 4); SUMO-specific protease/ cysteine-type peptidase	GAAATGACCATTTAAAGAGACTGCAATTTCATATAGAGTATACTGAGAAG[T/C]GTCGTGAGACGCAACATTTGTTAAGGCCTCAGAAGAAAGAAGAATATGTT
solcap_snp_sl_50589	solcap_snp_sl_50589	PASS	NO	NO	1	67.4841	Protein phosphatase-2c	AT3G16560.1	protein phosphatase 2C-related / PP2C-related	GCATCATGGAGGGTTCCACAGAAACCCAGATGGTTAGAAAGTTTACCAGA[T/C]TCCTGTTCCATTTCCCAATCTAATAAATTGAGGTAATTTCCAATTGTCTC
solcap_snp_sl_18627	solcap_snp_sl_18627	PASS	NO	NO	1	67.5123	Chloroplast-targeted copper chaperone	AT1G56210.1	copper chaperone (CCH)-related	GAAAGGCCGCCGGAAAATATCGCCGTCGTTGAGAGGTTCCCGGCGCCGGA[T/G]CAAAAGGCCGGCGGCGGTGGAGGAGCTAAGAAAAAGAAGAAAAAGAAAAA
solcap_snp_sl_50576	solcap_snp_sl_50576	PASS	NO	NO	1	67.7401	F-Box protein	AT3G06240.1	F-box family protein	CAAAACCCTGAATACTTGACCAAGAACTACCCTTTAAGCTATAAACACTA[A/G]CCATATTAACATGTCTTCCCTCATTATCGATTCGAGGAAAACTAAACATC
solcap_snp_sl_30142	solcap_snp_sl_30142	PASS	NO	NO	1	67.7407	Gene of unknown function	0	0	GGCAATGACATGACACAAATTATCAACAAATTCGAAAACAGAGCACCTGG[T/C]AATCAGGGAGATCATTTACCATCAGGTCACTAAATATGAGGTGAAGCAAG
solcap_snp_sl_50571	solcap_snp_sl_50571	PASS	NO	NO	1	67.801	Mitochondrial deoxynucleotide carrier	AT5G48970.1	mitochondrial substrate carrier family protein	ACAAAAAAATAAACGAGCTCAAAATTATCAGGCCCTTTCCAGTTGCCATC[A/G]CCAATGACGAGGAAGTAAGAAAAAGTACTCTGCATGCTTCAAGTCAATTT
solcap_snp_sl_13762	solcap_snp_sl_13762	PASS	NO	NO	1	67.8555	Cullin 1C	AT4G02570.1	ATCUL1 (ARABIDOPSIS THALIANA CULLIN 1); protein binding	TCAAGCGCTGAACTTCTTGCCACCTTCTGTGACAACATTCTCAAAAAAGG[A/C]GGGAGTGAGAAATTGAGTGATGAAGCTATTGAAGAAACGTTGGAAAAGGT
solcap_snp_sl_50561	solcap_snp_sl_50561	PASS	NO	NO	1	68.1051	Conserved gene of unknown function	AT5G18660.1	PCB2 (PALE-GREEN AND CHLOROPHYLL B REDUCED 2); 3,8-divinyl protochlorophyllide a 8-vinyl reductase	TTGAACATGATTGATGAAATGAGATGAAAAAAGTTGCCTAAAGTTTTGAT[T/C]TTTAGTTGATTGAAGAAGTGTGAGTCCACTGGAAGGAGCAAAAAGAGACA
solcap_snp_sl_18619	solcap_snp_sl_18619	PASS	NO	NO	1	68.2329	Gene of unknown function	0	0	CAAAATTTGGGAGAGCTGAAGCAGAGTTTCCCACTCAAGGTAAATGTATA[T/G]AGCTAGTCAAAAGTATGCCAGTTGTGTCCTGTTGCTTGTGTATATAGTTC
solcap_snp_sl_50542	solcap_snp_sl_50542	PASS	NO	NO	1	68.27	Protein kinase family protein	AT5G18610.1	protein kinase family protein	GTGGGGGGAGGGGTAAATGGTAGCTGCATTGTGGGAACATGTTAATCCTA[T/C]GTGTTATGGGGTTTGTTGTAGACTGTAGAGTTTATGGTACAGGAGAAGTG
solcap_snp_sl_50534	solcap_snp_sl_50534	PASS	NO	NO	1	68.6734	Spo0B-associated GTP-binding protein	AT5G18570.1	GTP1/OBG family protein	TTGCACTAGAAAGCAGAAAGCTGCATTAATATGGCATGAACCAAAGATGA[T/C]GGGAGATCGTACCATATCTTCCGGCTCAATTCCTCTTGCAGCTCTGTAAG
solcap_snp_sl_30135	solcap_snp_sl_30135	PASS	NO	NO	1	68.7479	DIRP family protein	AT3G21430.2	DNA binding	AAGTTTTTTGAGAGCTCTAATGAGCTGAAGATAAATGCACGAGCAAATGA[A/G]TTTATGCAATTTCCGGCTGGTGACAGCCAAGAGAATGGCGACATTTCCTC
CL016155-0185	solcap_snp_sl_100373	PASS	NO	YES	1	68.7728	Gene of unknown function	0	0	CCCCTATCCCCGCTTTCTCTAGGTTTGTCAAGGACTGGGATGATGAAGAGGAGCTTCTCACTGCTGTTCGAAGTCTCTCTACCACTGATTACATCAATGA[T/C]CCATATCACAAGTACTTGGGTGATGTGCTCGAGTATATCCATGCGTTAAGGGAATATACTGGTGAAGGTGGAATTTGCCCAGCCAAACCACCCATTGCAG
solcap_snp_sl_30133	solcap_snp_sl_30133	PASS	NO	NO	1	68.773	Gene of unknown function	0	0	CTTTGAAATATTCATAGCAAACAGGGCAAGTGTCATCCATCAAATCTCTA[A/C]TATAGTCATTGAATACGGGAGTCGGAGATGGAGAGCAGCCGATTTCGTTG
solcap_snp_sl_50504	solcap_snp_sl_50504	PASS	NO	NO	1	68.9042	Serine/threonine-protein kinase cdk9	AT1G54610.1	protein kinase family protein	TACATCTTCTGTATGATTGCTGAGGTTTGAATATAGTTGCATGTGGAAGC[T/C]TTGACTTTTTCCAATACTCTTCTGACGGAGATCCGCATAGCTTGAAGATC
solcap_snp_sl_50495	solcap_snp_sl_50495	PASS	YES	NO	1	68.9443	1,4-alpha-glucan-maltohydrolase	AT5G18670.1	BMY3; beta-amylase/ catalytic/ cation binding	ATTCACCTGAGAACTTCCCATCACTGAAACCTCCATAATTTTCCTCTGAA[A/T]CTGAAATATAACCAGAAAAATTTGGGCGTTTTGTCAGATAAACAAATTCT
CL015442-1034	solcap_snp_sl_100241	PASS	NO	YES	1	69.0464	Sodium/hydrogen exchanger	AT3G05030.1	NHX2 (SODIUM HYDROGEN EXCHANGER 2); sodium ion transmembrane transporter/ sodium:hydrogen antiporter	TCGGGTTGATGACAAAACCTTTAATCAGATTATTGCAACCCTCACCAAAACACTTGACCAGAATGATCTCTTCTGAACCGACGACCCCAAAATCCTTCAT[T/C]GTGCCACTTCTTGAAAGTACACAAGNNNCAGAA
solcap_snp_sl_50477	solcap_snp_sl_50477	PASS	NO	NO	1	69.0778	Gene of unknown function	0	0	TTTCTGAAACAAGTTGATACTTGGTCATCCTCGAACATTTGCATTCGAGA[T/C]CTCACAATTTGCACAATGAGGAACATATTCCTTGCAGTTCAACCATTCCA
solcap_snp_sl_50470	solcap_snp_sl_50470	PASS	NO	NO	1	69.1688	Conserved gene of unknown function	AT3G06330.1	zinc finger (C3HC4-type RING finger) family protein	GACGCGGTTGATACCTCAAGAAATCTGGGCTCTGGCAGATAAATGTGTAT[A/C]CTGACATAGTTACTGTAGCTATAGGTAGCCTTCAAATTATGTCTGCTGCT
solcap_snp_sl_50467	solcap_snp_sl_50467	PASS	YES	NO	1	69.2317	Cationic peroxidase isozyme 40K	AT2G39040.1	peroxidase, putative	CGTAAGAAGTTGAATGGCTCCCATTTTCTTCATGGATTTTGCAAACTCAA[T/C]AAAGAAAGTCTTGTCTTTTAGTAATTTCTTGATGACAATTACTGAGTCTT
solcap_snp_sl_50464	solcap_snp_sl_50464	PASS	NO	NO	1	69.3339	Alpha-1,6-xylosyltransferase	AT4G02500.1	XT2 (UDP-XYLOSYLTRANSFERASE 2); UDP-xylosyltransferase/ transferase/ transferase, transferring glycosyl groups / xyloglucan 6-xylosyltransferase	GCGTGGCACATATTGTGATCAAATGGTACAAAAATTTAAGGTTAAAAGGG[T/C]ATCCCAATCTTGACCTTAATGCATGATCCCTTTCATATGCATTCAAGAAG
solcap_snp_sl_30125	solcap_snp_sl_30125	PASS	NO	NO	1	69.4569	Gene of unknown function	AT1G02475.1	FUNCTIONS IN: molecular_function unknown; INVOLVED IN: biological_process unknown; LOCATED IN: chloroplast; EXPRESSED IN: 22 plant structures; EXPRESSED DURING: 13 growth stages; CONTAINS InterPro DOMAIN/s: Streptomyces cyclase/dehydrase (InterPro:IPR005031); BEST Arabidopsis thaliana protein match is: unknown protein (TAIR:AT4G01883.1); Has 350 Blast hits to 350 proteins in 105 species: Archae -…	TCCATATGGCATGCCTATCTTTTCGTCCTCCACTCTCCTCCAAATGTCTG[T/C]AGCCGCCGTCGTACCTTCTCCAGTAACCATGTCCGGAGCTGCAACTTCTT
solcap_snp_sl_50458	solcap_snp_sl_50458	PASS	NO	NO	1	69.46	Conserved gene of unknown function	AT1G02475.1	FUNCTIONS IN: molecular_function unknown; INVOLVED IN: biological_process unknown; LOCATED IN: chloroplast; EXPRESSED IN: 22 plant structures; EXPRESSED DURING: 13 growth stages; CONTAINS InterPro DOMAIN/s: Streptomyces cyclase/dehydrase (InterPro:IPR005031); BEST Arabidopsis thaliana protein match is: unknown protein (TAIR:AT4G01883.1); Has 350 Blast hits to 350 proteins in 105 species: Archae -…	GCCAAATGTCTGCAATCACCGCCATTCCTGCTTCAACTACCATGTCCGCC[A/G]CTGCAACTTCTGCTTCCGCCTCCTCCTCCGCTCACATACTCAGACTCAAT
solcap_snp_sl_30116	solcap_snp_sl_30116	PASS	NO	NO	1	69.658	Cysteine desulfurylase	AT3G62130.1	epimerase-related	CTACATTCACGGACTATTATCAAGGATGTTATTAATGCGGAGCACGTGGA[T/C]GAGGTATCTCTTGTGGATAACGCTACTACTGCCGCTGCTATCGTTCTTCA
solcap_snp_sl_4963	solcap_snp_sl_4963	PASS	NO	NO	1	69.685	SDL-1 protein	0	0	GTAGAGTTATGTTGGTGGAAGGAAGTACAGAGAAGAAGCATAGAGATGTT[T/C]GAGAATTGGGTGGGAGATTGTTTTTTCCAGAGCTCCAACTATATGATATA
solcap_snp_sl_50427	solcap_snp_sl_50427	PASS	NO	NO	1	69.75	Ubiquitin carboxyl-terminal hydrolase 24	AT4G30890.1	UBP24 (UBIQUITIN-SPECIFIC PROTEASE 24); ubiquitin thiolesterase/ ubiquitin-specific protease	GGGAGTACCAACTTCAACACTGGTTGCATCTTTCTTCATTGAACTTGTAG[A/G]ACTAGGTACAACAAACTGAGAAAGAAACCCCACAAATGCAGCTAATGTTG
solcap_snp_sl_30114	solcap_snp_sl_30114	PASS	NO	NO	1	69.7508	Ubiquitin carboxyl-terminal hydrolase 24	AT4G30890.1	UBP24 (UBIQUITIN-SPECIFIC PROTEASE 24); ubiquitin thiolesterase/ ubiquitin-specific protease	CCCAAAAATGGCACTCAAATTTGAAGGAACGAAGTCCTGAGTTCTTGTGA[T/C]TGCAGATTTGTTCTTTGGCCCAACAGTTTCCCATTCCTCATCGTCTTCCG
solcap_snp_sl_30111	solcap_snp_sl_30111	PASS	NO	NO	1	70.0923	Conserved gene of unknown function	AT2G38800.1	calmodulin-binding protein-related	GAAGATGAAATTTCAACTCCTCACGAGGATTCTGTAACTCCTCAAGATGA[T/C]GATGCAGCTGCACTCACAGGCTATCAAGAGCTCAATGTTTGCTATCTCCA
SL20127_1427	solcap_snp_sl_101087	PASS	NO	YES	1	70.1044	Conserved gene of unknown function	AT2G38780.1	unknown protein	TGAAGAAACAAGTTTTGGTGTGACGTGACCGATCAAATTGTTAACAGCAT[A/G]GCAATTCATAGAACTGAGCATGGCATATAACAACTTTATATATGTGCTGA
solcap_snp_sl_50373	solcap_snp_sl_50373	PASS	NO	NO	1	70.2213	Conserved gene of unknown function	AT4G01650.1	FUNCTIONS IN: molecular_function unknown; INVOLVED IN: biological_process unknown; LOCATED IN: chloroplast; EXPRESSED IN: 21 plant structures; EXPRESSED DURING: 13 growth stages; CONTAINS InterPro DOMAIN/s: Streptomyces cyclase/dehydrase (InterPro:IPR005031); BEST Arabidopsis thaliana protein match is: unknown protein (TAIR:AT5G08720.1); Has 322 Blast hits to 309 proteins in 56 species: Archae - …	CCGTCGTCATACTCGTCAATGGTAGCGTTTCCCCCAATGTCTAGAGAACA[T/C]GTGACAGTATCAAGACGAAATCTTCCAGAAGTTAGGTTTGGGTTTCTGTT
2325_3_327_b_2325_3_314	solcap_snp_sl_100014	PASS	NO	YES	1	70.2627	Alcohol dehydrogenase	AT2G47140.1	short-chain dehydrogenase/reductase (SDR) family protein	GCTAAAGTTATGGTTGATAAGAAAATTCGGGGATCTATTATATGTAACGC[C/G]AGTTTAGAAGGGATTTTAGCTGGGGCCGCTTCGnTnGCCTACATTGCGTC
2325_3_363_b_2325_3_350_solcap_snp_sl_70013	solcap_snp_sl_70013	PASS	NO	YES	1	70.2627	Alcohol dehydrogenase	AT2G47140.1	short-chain dehydrogenase/reductase (SDR) family protein	ATTATATGTAACGCGAGTTTAGAAGGGATTTTAGCTGGGGCCGCTTCGCT[T/C]GCCTACATTGCGTCAAAGCACGCAGTGGTAGGCATTATAAAAGCGGCCGC
solcap_snp_sl_36902	solcap_snp_sl_36902	PASS	NO	NO	1	70.3644	Gene of unknown function	0	0	GTGGATTCATTTTTCTTCATTCCGAATTCCTCACACGCTGATCCAGCATG[T/C]AAAAATAATAGGTCAATGCTATTAATCGCATTCTTGGTTGCCATTAGACT
solcap_snp_sl_70031	solcap_snp_sl_70031	PASS	NO	NO	1	70.4277	DC1 domain containing protein	AT2G44380.1	DC1 domain-containing protein	AATACATGAACGATAAAATTGCAAGAGTCGTCAGGATGTGGTATAGTGGA[T/C]GGTGTTGATGTCCGATGTGTTAAATTCAAGCCCTGGATATGAAAATATTC
Le005879_466	solcap_snp_sl_100672	PASS	NO	YES	1	70.5173	Protein N-terminal asparagine amidohydrolase	AT2G44420.1	protein N-terminal asparagine amidohydrolase family protein	CATGTGAAAAAAATAAACTATGCTTGGAAAAAGAAAAGTAGTAGACCATA[A/T]ATTAGTTGTAATAGTTGAGAGTGTAATTGCCTCGAGGGAATCAATGCATT
SL10483_141	solcap_snp_sl_101047	PASS	NO	YES	1	70.5207	0	0	0	GCTCCAACAAATC[A/G]TTTCTGTTGATTGAGGCACACAGAGAATGGGTAGGTAAAACATAATAGCC
solcap_snp_sl_36963	solcap_snp_sl_36963	PASS	NO	NO	1	70.5798	Protein kinase family protein	AT2G32850.2	protein kinase family protein	CCTCTAACTTTGACGATTTATTATTCCCAACACTCTGACCTGAACCATCC[T/G]GGAAAAAGTTTATCTCAAAATCCCTTGATGGGGCTTCCCCTGCTCTATTG
solcap_snp_sl_37999	solcap_snp_sl_37999	PASS	NO	NO	1	70.6813	Histone H3.2	AT1G09200.1	histone H3	AAGGGCTTAGGAAGAAAAATGTTGTTGGTGTTTTCATCTGTTTTACTTTT[T/C]GTTATTTGGATCTGTTGTTGGAATGATAGGGTTAGCATGTAAATCTAACA
solcap_snp_sl_25912	solcap_snp_sl_25912	PASS	NO	NO	1	70.8663	WRKY transcription factor 4	AT2G47260.1	WRKY23; transcription factor	GTCTAGCTAAAATATACATCTCTCTTCTCACTTCCTTCATTAATGAAAAA[A/G]TGGAAAGCTACAAAGACATTAAAATGGAAGATCATCATCCAATGTATTTC
solcap_snp_sl_25914	solcap_snp_sl_25914	PASS	NO	NO	1	70.8684	WRKY transcription factor 4	AT2G47260.1	WRKY23; transcription factor	CCAATCAGTCCTTCAACGACAACTTAACGAGTTCTAATTTAGCCATCAAT[A/C]ATCAGCTTGATCATGCTGCTTTTGTTGCTCAAGGAAGGCGTTTTTGCAGT
solcap_snp_sl_22691	solcap_snp_sl_22691	PASS	NO	NO	1	70.9536	Gene of unknown function	0	0	TGAGAGTCTTCTTTGGCTATAACGCTACCAACGACACCCTTCACTTCTCT[A/C]ACCCTAATAATATACTCACCCAAAATCCCTTCTTTTTCTCTCTCTCTATC
solcap_snp_sl_25918	solcap_snp_sl_25918	PASS	NO	NO	1	70.9971	Conserved gene of unknown function	AT2G16760.1	FUNCTIONS IN: molecular_function unknown; LOCATED IN: endoplasmic reticulum; EXPRESSED IN: 10 plant structures; EXPRESSED DURING: 6 growth stages; CONTAINS InterPro DOMAIN/s: Six-bladed beta-propeller, TolB-like (InterPro:IPR011042); BEST Arabidopsis thaliana protein match is: unknown protein (TAIR:AT2G47370.1); Has 78 Blast hits to 78 proteins in 24 species: Archae - 0; Bacteria - 32; Metazoa - …	TTTGGCCTTCCCCACAATAGTGCCACTCTCCCAATCATCAGAGCTCTCAA[T/C]TAGTCTTGTCGGATTTCCAGCCACAACAAGCTTGGTTGGAGATAGTAACT
solcap_snp_sl_38059	solcap_snp_sl_38059	PASS	NO	NO	1	71.0113	Conserved gene of unknown function	AT5G21970.1	ubiquitin thiolesterase	TTGTTTATAGTCAGGTGGAAATTTCATGGGGAAAGACAAGGTAAGAGGAC[A/C]AGGTATGTGATCATCTGGGGCCTGCATAACCCCCAATGCCTTTCTTTCTA
solcap_snp_sl_38078	solcap_snp_sl_38078	PASS	NO	NO	1	71.0878	WD-repeat protein	AT2G47410.1	nucleotide binding	CATCCTGAAATTGTGTATCAGCAATATGACATTTCTTCAGATGATGAAGA[T/C]GAAGCTAGCTCTGAGGATGATTCATTGGAAACTGAATCATTAGAATGTTG
solcap_snp_sl_455	solcap_snp_sl_455	PASS	NO	NO	1	71.0906	Transducin family protein / WD-40 repeat family protein	AT5G49430.1	transducin family protein / WD-40 repeat family protein	TTCTTCCTACTGCCTGGCGGATCCAATTTTGTGGAATGGATCTTCAGTGC[T/C]TCTGCTCTGGAAATTGTTGGTCTCGGAGTCTAGAGTTGTCTGTTGTATTA
solcap_snp_sl_456	solcap_snp_sl_456	PASS	NO	NO	1	71.0906	Transducin family protein / WD-40 repeat family protein	AT5G49430.1	transducin family protein / WD-40 repeat family protein	CTTCCTACTGCCTGGCGGATCCAATTTTGTGGAATGGATCTTCAGTGCTT[A/C]TGCTCTGGAAATTGTTGGTCTCGGAGTCTAGAGTTGTCTGTTGTATTATT
solcap_snp_sl_457	solcap_snp_sl_457	PASS	NO	NO	1	71.1866	Heat shock protein binding protein	AT4G02100.1	DNAJ heat shock N-terminal domain-containing protein	TTCGTCATCTGGGTCGTCGGATAACTCATCCACACAGTTCTCGAGAGAGA[A/G]AATGAAGCTACTTTCGTCTGGTAGTGGGTCACCGGGTCGTGATGAACCCG
solcap_snp_sl_38096	solcap_snp_sl_38096	PASS	NO	NO	1	71.216	Triacylglycerol lipase	AT1G02660.1	lipase class 3 family protein	AAATACAGACCGGAACCCGAAGGTAGTAGGTCATGGTTTGGAGAGAACTT[T/G]TCATCTGGCTGCAGGATTAAGAACTCCCCCATTGGAGCAAACAATAACTT
solcap_snp_sl_25922	solcap_snp_sl_25922	PASS	NO	NO	1	71.4237	Peroxisomal membrane protein pmp34	AT5G27520.1	PNC2 (PEROXISOMAL ADENINE NUCLEOTIDE CARRIER 2); ADP transmembrane transporter/ ATP transmembrane transporter/ binding	GAAGATGAAAGGCAATAGAGAGGTGGAATCAAGTCCAGAATCTCTTTCTG[T/C]TTTTTCTGCTTTTGTTTTGGGGGCAGTCTCAAAATGTTTTGCCACCTGCA
solcap_snp_sl_38116	solcap_snp_sl_38116	PASS	YES	NO	1	71.4335	Glucose-1-phosphate adenylyltransferase	AT5G19220.1	APL1 (ADP GLUCOSE PYROPHOSPHORYLASE LARGE SUBUNIT 1); glucose-1-phosphate adenylyltransferase	AAAAAAAATGTCTGTGGCTACTGACGGGAGATTCGCGCTACTTCGTAATA[A/G]CCCTGCAGCACTGACAGGGACAAACTTGAAGATAGTGAAGTTTTGCAATG
solcap_snp_sl_38119	solcap_snp_sl_38119	PASS	YES	NO	1	71.4374	Glucose-1-phosphate adenylyltransferase	AT5G19220.1	APL1 (ADP GLUCOSE PYROPHOSPHORYLASE LARGE SUBUNIT 1); glucose-1-phosphate adenylyltransferase	AATTGTGAAATATGAGAAGTAAAAGTTTCAGATTATCAACTTTTCCACAT[A/G]CAGCAAGTAAATATTGAACTAAAGGCCGATGATAAGAAGGGTTGTTTCTC
solcap_snp_sl_38123	solcap_snp_sl_38123	PASS	NO	NO	1	71.4768	Gene of unknown function	0	0	AGGCTTCTGATTTTGACACTCAGCACTCCTGTAGTGCAGCACTACCACCA[T/C]TAGAATGATCATTGTCAGGGATTGACCAAATATAGTTGTTTTTTTCATAA
solcap_snp_sl_38126	solcap_snp_sl_38126	PASS	NO	NO	1	71.4783	Ubiquitin-activating enzyme E1c	AT5G19180.1	ECR1 (E1 C-terminal related 1); NEDD8 activating enzyme/ protein heterodimerization/ small protein activating enzyme	TACTCAATGCAGTGTGCAGCAGTTCTAGGAGTTTCAGCAAGAGTACACAA[A/G]GGAAACTTCACTTGTGGGGGAAAGAGCCATATTGTACACTCAAAGCAAGG
solcap_snp_sl_469	solcap_snp_sl_469	PASS	NO	NO	1	71.5151	Gene of unknown function	0	0	TGGAGGGTACGGAGTTGCGTATAAGAAACCTACACCAGGTTTTAAACACA[T/C]AAGAAACCTACAACAGGTTTTACTTTTAAATCACACACTTAAAAACATAT
solcap_snp_sl_25926	solcap_snp_sl_25926	PASS	NO	NO	1	71.6423	Basic 7S globulin 2 small subunit	AT1G03220.1	extracellular dermal glycoprotein, putative / EDGP, putative	CTAATGTAGTCATTTTCACAATCCATCCATAGAAATCGTCCGCCGAGGTC[A/G]ACGGTTAAATTGACAGGGACAAGAGGGGTTCTTTGGTAGATTTGAGCAAC
solcap_snp_sl_25929	solcap_snp_sl_25929	PASS	NO	NO	1	71.7344	Chloroplast-targeted copper chaperone	AT5G19090.2	heavy-metal-associated domain-containing protein	GAACTTGGACTTGGCCTTGGCCTTTGTTATTACCACCTTTACCATTATTA[T/C]GCTGATTTTGTTGGTTGTTAACAGCCTTGGGAGCACCCCACAACTCTGCA
solcap_snp_sl_25930	solcap_snp_sl_25930	PASS	NO	NO	1	71.7556	Mahogunin	AT3G06140.1	zinc finger (C3HC4-type RING finger) family protein	GATGAGATTGAGATTGCTACTTTGTTTCTGCAAGAAAATGCTCACTCATC[A/G]ATATCACCATTATTAATCCTTATCTCTAAGAGTTCTTCAAATGGTTGTCG
solcap_snp_sl_25931	solcap_snp_sl_25931	PASS	NO	NO	1	71.7562	Mahogunin	AT3G06140.1	zinc finger (C3HC4-type RING finger) family protein	TGATAGTTCGGAGAGATCGTCCATTTCAAAGAAACTCAAGTCAATGCCTG[T/C]CCCAAAAGGCTGACGAAATTTCTGTCCAAGTCCTCTCTGGAAAGGAACTG
solcap_snp_sl_25934	solcap_snp_sl_25934	PASS	NO	NO	1	71.8401	Adenylate isopentenyltransferase	AT5G19040.1	IPT5; ATP binding / tRNA isopentenyltransferase/ transferase, transferring alkyl or aryl (other than methyl) groups	CTAGCTACATAAAGTTCGAGTGGTGGCAGCTTATATGCGTGCACTAGGTG[A/C]GCGCACGAGCCAATTTTTGATACCTTATGCATGTCATTGGGTATTTTTCT
solcap_snp_sl_25935	solcap_snp_sl_25935	PASS	NO	NO	1	71.9055	Pyruvate carboxyltransferase	AT2G26800.1	hydroxymethylglutaryl-CoA lyase, putative / 3-hydroxy-3-methylglutarate-CoA lyase, putative / HMG-CoA lyase, putative	GTCTTATGTTAAACATATCCGTGTCAATATGTCCCCTAGCCAGTGTCGGA[T/G]CTACATAGACCGAAGGGTAGTCGGTTGAATACTCTTCTTCGGAATATCAT
solcap_snp_sl_38178	solcap_snp_sl_38178	PASS	NO	NO	1	71.946	Endo-1,3-1,4-beta-d-glucanase	AT3G23600.1	dienelactone hydrolase family protein	TACTAAATTAAAACATCATTTTTCAGATGAGGAGATTGTCATAATTCCTC[A/G]AGGGAAGTGAAAATATGTCACAATAAGTACACTGCATTTTGCTGTTATAA
solcap_snp_sl_38210	solcap_snp_sl_38210	PASS	NO	NO	1	72.0711	BSD domain-containing protein	AT1G03350.1	BSD domain-containing protein	CTCTATCTCTATCGAATACTTGGAAAGTAAACAACTTTGAACATACTATC[A/G]TGATTTGGCAGCTTCTTCATCATCAACCTCACTATCCCATGATAACTCTT
solcap_snp_sl_38243	solcap_snp_sl_38243	PASS	NO	NO	1	72.2685	Conserved gene of unknown function	AT4G15545.1	unknown protein	AATAGGTAAGTTAGTTAATTGAAAGTAAAATAAAATGGCTACAGAATTCC[A/G]TCTTCCCGAGGAAATTGTGCAAGTACTGCCGTCAGATCCATTTGAACAGC
solcap_snp_sl_38290	solcap_snp_sl_38290	PASS	NO	NO	1	72.5285	Protein translocase	AT4G02510.1	TOC159 (TRANSLOCON AT THE OUTER ENVELOPE MEMBRANE OF CHLOROPLASTS 159); transmembrane receptor	TGAAAGATCAAGATCTTCATGACCACAGAAAGCTTTTTGGCTTCCCCAAG[T/C]GTTCACTCCCTTTACCATACTTTTTATCTTCACTGTTACAATCAAATGTT
solcap_snp_sl_12348	solcap_snp_sl_12348	PASS	NO	NO	1	72.5286	Protein translocase	AT4G02510.1	TOC159 (TRANSLOCON AT THE OUTER ENVELOPE MEMBRANE OF CHLOROPLASTS 159); transmembrane receptor	AGTCTCTAACAATCAAGTTGGTGGGGATATAGGCTCAGACATTGAGCTGG[T/C]ACATTCATCTGATTCCGATCAAGAAGTTGATGATTACGATGACCTTCCAC
solcap_snp_sl_12350	solcap_snp_sl_12350	PASS	NO	NO	1	72.6544	Gene of unknown function	0	0	TAACTGGAAAAAAAATTAACACAAGGTTGGAGGGGTAGGTAGAAAAGCAA[A/T]TTTTTATTTCAAAAGAATTCAGTCACTTAAGACTTCATACAGAAAGGGAT
solcap_snp_sl_12351	solcap_snp_sl_12351	PASS	NO	NO	1	72.6545	Gene of unknown function	0	0	AATGGAAGAGTTCCATTTCCTGGCATGATAACCAGGGATCTGCAGAAAGT[T/C]GAGAGACAAGAGGCTCTGTCACCACGACTCAACTATGTGTTTATGCCATT
solcap_snp_sl_12352	solcap_snp_sl_12352	PASS	NO	NO	1	72.6582	Protein transport protein sec23	AT4G01810.1	protein transport protein-related	GGCCCCCTTCTAAGATGGAATAAGACTTCGGGCAACAACAAGAGCTCCCT[T/C]GGGAACTGATAGAGCTTTGATTTGGGCATTTGAGAACCAAACTTGCTTGT
solcap_snp_sl_25951	solcap_snp_sl_25951	PASS	NO	NO	1	72.6583	Protein transport protein sec23	AT4G01810.1	protein transport protein-related	TTTTGGCAATGAGAACAGCAGCCACTTCATCTTGAATACTTTGAAGATAT[A/G]ATGAAACACTGTCCACAGTAGGCAACCGAACAGAGATGACTCTGGTGATA
solcap_snp_sl_25952	solcap_snp_sl_25952	PASS	NO	NO	1	72.6586	Protein transport protein sec23	AT4G01810.1	protein transport protein-related	TAACAAAAATATCCTCAGAACAGCGGACCTCAAGTAAACCATGTGAACCT[A/G]CAGCCCTCCCAGATGCTCTCTGCAAGTTTACACCAAAAGCCTCTCCAAAA
solcap_snp_sl_12354	solcap_snp_sl_12354	PASS	NO	NO	1	72.6958	Peptide transporter	AT1G32450.1	NRT1.5 (NITRATE TRANSPORTER 1.5); nitrate transmembrane transporter/ transporter	CTAATTTCAACGTAACATCTTTTGCTCAACTTAGATAAACTATGATCATA[A/C]CCTTCTCTCTAATCTGTTACTATTAACTTATATACACTGACAGTGCACGT
solcap_snp_sl_12355	solcap_snp_sl_12355	PASS	NO	NO	1	72.6961	Peptide transporter	AT1G32450.1	NRT1.5 (NITRATE TRANSPORTER 1.5); nitrate transmembrane transporter/ transporter	TTTTGAGCATAGAATCTCAAATCACCCTGCTTCTCTTCATCTTGTTTTCC[A/G]CTACTTCTTTGTTCAAACTCAATGTACTTGTACCACTTAGCACAAATGAG
solcap_snp_sl_12356	solcap_snp_sl_12356	PASS	NO	NO	1	72.6966	Peptide transporter	AT1G32450.1	NRT1.5 (NITRATE TRANSPORTER 1.5); nitrate transmembrane transporter/ transporter	TTAGGCTTGCAACGAGGGGGTCAAGAACTCGCCTGTAGATGAAAATGAAT[A/G]CTGCAACACTAAGGATATCAAAGCTTGACATGCTTGCAGGAGGGATGTGA
solcap_snp_sl_12358	solcap_snp_sl_12358	PASS	NO	NO	1	72.6971	Peptide transporter	AT1G32450.1	NRT1.5 (NITRATE TRANSPORTER 1.5); nitrate transmembrane transporter/ transporter	TTTCCTAATTGCCGCTACAACCACTTGACAAAATCTTGAAATGGGGTTCC[T/C]GGTTGGCCTGAAGTGTCTGTACCAAGGTGTCCCAATAAGAAACAGAACTA
solcap_snp_sl_25953	solcap_snp_sl_25953	PASS	NO	NO	1	72.7054	Receptor protein kinase	AT5G46570.1	BSK2 (BR-SIGNALING KINASE 2); ATP binding / binding / kinase/ protein kinase/ protein tyrosine kinase	CCTGCATATAAAATGCAGTAGGCCACTCGGGCAAGCACACCTGGGCTTGC[A/G]TAGCGTCCCTTAGTGCGAGTTCTGGTTGGCCATTCATCATGTAGGAAAGG
solcap_snp_sl_38324	solcap_snp_sl_38324	PASS	NO	NO	1	72.7516	Cytochrome P450 probable ent-kaurenoic acid oxidase	AT2G32440.1	KAO2 (ENT-KAURENOIC ACID HYDROXYLASE 2); ent-kaurenoate oxidase/ oxygen binding	GATGGTAACTATTATTTGTGTGATGTTTGGGTTCATGAAATGGTTACTTT[T/C]AAGTGTAAATGTTTGGTACTATGAAAAAGTGAAGTTGAGTGGTGACAAGA
solcap_snp_sl_521	solcap_snp_sl_521	PASS	NO	NO	1	72.7898	5-hydroxyisourate hydrolase	AT5G58220.1	TTL (Transthyretin-Like protein); steroid binding	ATATAAAAATAAAAATCTTTAAACAAGGGGAGATTCCATTTCATCATCCT[T/G]CCAGTTTCTTGTCAAAACCCAATTTGGAATCCTGTGAAAGTGTTGTGTGC
solcap_snp_sl_16331	solcap_snp_sl_16331	PASS	NO	NO	1	72.7968	Conserved gene of unknown function	0	0	GTGAAGTAAGATTGGCAAGAGAGGCAGAAGCAGCCATGGATTTACATGTC[A/C]ACAAAGCAGCAGAGAAGATTGCAAATGAAGAACAAAAGTATGTTCATGAT
solcap_snp_sl_12359	solcap_snp_sl_12359	PASS	NO	NO	1	72.8004	AT-hook DNA-binding protein	AT4G17800.1	DNA-binding protein-related	TTGGACCCCGCGGGACGACCTCTAGGTCTACGTGCTACCCCGGGGCTATT[A/G]TTGTTATTGTTATCGTTGTTGTTGTTGTCATCATCGGAAAATTGAGTGTT
solcap_snp_sl_38346	solcap_snp_sl_38346	PASS	NO	NO	1	72.9958	Gene of unknown function	0	0	CTACACTTGCAAGTTGATCTATCAGCATCTCATCTGTTGTGATTTTTGCT[T/C]ATGTAGAGCTCATGTTTTTGTTGGGCAGTTCACAGCTTCCATATTGTGTT
solcap_snp_sl_530	solcap_snp_sl_530	PASS	NO	NO	1	72.9963	Conserved gene of unknown function	AT5G17610.1	unknown protein	CATGGGGTCACGAAGCGAAAGGGGATTTATTGTTCCCAAACACCCGAAGG[A/G]AAAGAAATGGATACAAAAACCTTAAAACTCTGAAAGGAGTACACGTTGTT
solcap_snp_sl_531	solcap_snp_sl_531	PASS	NO	NO	1	73.0232	Gene of unknown function	0	0	GCAATCAAACAACACTTGCCACCCAGAGACAAACTAGTAACCAAATTCCA[A/G]CTGTTTCATGAAAAATTTCAAACAGCAAATTAAATAGTGAAAATTGTTGT
solcap_snp_sl_38356	solcap_snp_sl_38356	PASS	NO	NO	1	73.0535	Glutathione S-transferase T3	AT2G29420.1	ATGSTU7 (ARABIDOPSIS THALIANA GLUTATHIONE S-TRANSFERASE TAU 7); glutathione transferase	ATTGATGCCGAGGAAATGCCTTCACTTGTTTCATGGTTTCAGAATGTCCT[T/C]GAAGCTGCTCCCATTCTGAAAGAGTGTACACCGCCCAAAGACAAATTGTT
solcap_snp_sl_535	solcap_snp_sl_535	PASS	NO	NO	1	73.1473	Conserved gene of unknown function	0	0	CAACTATTGAACGATGCTTTAGGATTCACCATAAATTAGCAGAGAGTCTA[C/G]CCCTTGTTTGTGCAGAAAGTTTCGTGTACTCAAGATGCTTAAGTTTGGTT
solcap_snp_sl_25960	solcap_snp_sl_25960	PASS	NO	NO	1	73.1479	Conserved gene of unknown function	0	0	ACATAGTGGGTCTGCTTTATTATGTTCTAGTATTTGCGATAAAGTAGCCT[T/C]ATCAGTAAGTAAGTCTTCTGCATGTGAGCCGATTATATCTGCGCTGGTTT
CL009288-0542	solcap_snp_sl_100165	PASS	NO	YES	1	73.2128	Chromo domain protein LHP1	AT5G17690.1	TFL2 (TERMINAL FLOWER 2); DNA binding / methylated histone residue binding	AATATAAGATGAAGATAGTAGTTTTTGGTTCNAAGTTACCACCTTTAGTAGCTTGTAGGTGATAGTTTCTACAGGCANAGTNCAGTGGCTAAGANCCTGA[A/C]ATTCGAACTGTAGTGAATGAGTTCGTATCTCTTCATGTTCATAACTGTCCAGTCCATTTTTTCTGCTTCNAGTTGACCATATAAAAAAGAAGAATAA
solcap_snp_sl_38389	solcap_snp_sl_38389	PASS	YES	NO	1	73.2228	Gene of unknown function	0	0	AGTCTTCAGGCTTGTAATCACCTGGTATGATGATAAATACCTCTTCGAGT[T/C]AAGATATACATTCATATTGCAGAATCCCATCTACAAGGAACTCGGTCCTC
solcap_snp_sl_38390	solcap_snp_sl_38390	PASS	YES	NO	1	73.2331	Utp-glucose-1-phosphate uridylyltransferase	AT3G03600.1	RPS2 (RIBOSOMAL PROTEIN S2); structural constituent of ribosome	TGTGTGAGAAAATATGAAAATGGGATGTAGCTTGTTGTATAGATCGACAA[T/C]GGAGGTTGAGGGTTTAAGGGTTTTGAGTTTGAGCACCAAGGGCTGAGGCC
solcap_snp_sl_38406	solcap_snp_sl_38406	PASS	NO	NO	1	73.3142	Beta-hexosaminidase	AT1G05590.1	HEXO2 (BETA-HEXOSAMINIDASE 2); beta-N-acetylhexosaminidase/ hexosaminidase/ hydrolase, hydrolyzing O-glycosyl compounds	AACTGTGTTACACATGCCTGGGTTTTTGAGACACCAAAGTGGTTGAATCG[A/G]TTCAGCACCTATTCCCCTAGAAACCATTCTGTACCTCCATTCATTCAGTC
solcap_snp_sl_27286	solcap_snp_sl_27286	PASS	NO	NO	1	73.4618	Eukaryotic translation initiation factor 3 subunit	AT3G52140.1	tetratricopeptide repeat (TPR)-containing protein	TAAGCCTTCTGTGCAGAAGCCACATTCAGAGATTGACCTTTCTGCTTTTG[T/C]GCATTCATCTGCAGCTCACGCATCTTAAATGTTTTCATCCAGTTCTGAGA
solcap_snp_sl_36715	solcap_snp_sl_36715	PASS	YES	NO	1	73.5135	Nbs-lrr resistance protein	AT3G07040.1	RPM1 (RESISTANCE TO P. SYRINGAE PV MACULICOLA 1); nucleotide binding / protein binding	TGCCTTAGTCCTTCCAACATGTCAAAATTTAAAAGCTTAAGCCTTTGAAA[T/C]TTGCCTTGCTCAAAGTACAGTTCCCTTCCGGTGTATCCTACAAGAAATTC
solcap_snp_sl_27345	solcap_snp_sl_27345	PASS	NO	NO	1	73.6495	Stress-associated protein 4	AT1G51200.1	zinc finger (AN1-like) family protein	GCCAAAAAATAAGATGCAACATATTTCCATTAACAACACCCAAGAAAACA[A/G]GGATTCCAAAAGAAGTCAAAAGCAAGACAGAATATATGCATTGCAAGTTT
solcap_snp_sl_42191	solcap_snp_sl_42191	PASS	YES	NO	1	73.8895	Disease resistance protein BS2	AT5G35450.1	disease resistance protein (CC-NBS-LRR class), putative	CATCTCCAATGTACATATCTCTCCAATATCGATTGGTATTTCCTCAAGAC[A/G]GATGCATTTCCTCAAAACTAACTTTTGAAGGTTTGGGAAGTTAACACTAC
solcap_snp_sl_27382	solcap_snp_sl_27382	PASS	YES	NO	1	73.8899	Disease resistance protein BS2	AT5G35450.1	disease resistance protein (CC-NBS-LRR class), putative	ATAGCAGACGCACTTCAATGTTTCGAGTTTCTCTAAATGTACCAGATTTT[T/G]TAAGTATTCAGATGCATCGTCTGATGCAGCATCGAGGATACTCACTTTAC
solcap_snp_sl_27400	solcap_snp_sl_27400	PASS	YES	NO	1	73.9678	Carotenoid cleavage dioxygenase 1B	AT3G63520.1	CCD1 (CAROTENOID CLEAVAGE DIOXYGENASE 1); 9-cis-epoxycarotenoid dioxygenase	CTATCGCCTTTGCAGCGACTCCATTTTGTGGTTTTGGATCAACCACCACT[A/C]CTCCTTCAATTCTCGCCACTCCATCTTCTTCATTCATCCCCATTTTCTCT
solcap_snp_sl_27424	solcap_snp_sl_27424	PASS	NO	NO	1	74.1563	PHD finger family protein	AT3G08020.1	protein binding / zinc ion binding	GAACCTGCTATATTTTTATTCCGCGAGCCCAAATGTATAACAAGCTTTGG[T/C]CCCTTAGAGGTCTTTGGCATGCTTGTTTGAATTCCAATATCATCCTCATC
solcap_snp_sl_27452	solcap_snp_sl_27452	PASS	NO	NO	1	74.2092	DNA topoisomerase 2	AT3G23890.1	TOPII (TOPOISOMERASE II); ATP binding / DNA binding / DNA topoisomerase (ATP-hydrolyzing)/ DNA topoisomerase/ DNA-dependent ATPase	GCTGAGTGCTCAGAGACATAACCAGAAAATTGGGAAACTTTTGCTTCCTT[A/G]ACAAAATTCCTCTTAAATGCACAGAACAGAATCTTCCTTTGACCCGGTTT
solcap_snp_sl_27482	solcap_snp_sl_27482	PASS	NO	NO	1	74.2737	Gene of unknown function	0	0	TTCGCAAGCCAATTTCAGACTCACAGTAATATTTGACTTAGCTCTTCATT[T/G]CTTTAGTTAGCAAATCTTTGAGATTCTTGGCCTTGAACTTATATGGCCAG
solcap_snp_sl_1813	solcap_snp_sl_1813	PASS	NO	NO	1	74.2824	Conserved gene of unknown function	AT3G57450.1	unknown protein	CTATCAGTTCCCATCTTAGCAACCACAGTCCCAAATCTCACACCGGACAC[A/T]TTTTCACCGCCGGAAACTCCAATCTGGTGGTTCTTCCCTCCGTCGCCGCC
solcap_snp_sl_1814	solcap_snp_sl_1814	PASS	NO	NO	1	74.2896	Conserved gene of unknown function	AT3G57450.1	unknown protein	CCAGCATCCAATAGCTCTACGTATTTACCCATCTCGTATTGATTTGAGAA[A/T]TTTTTTTTTTTTGTAGAATTTGATTTTCAATTTGAGCCTTACCAGTCTTT
Le010791_85_solcap_snp_sl_42212	solcap_snp_sl_42212	PASS	NO	YES	1	74.3098	Polyamine oxidase	AT5G13700.1	ATPAO1 (ARABIDOPSIS THALIANA POLYAMINE OXIDASE 1); FAD binding / polyamine oxidase	TCCTTAGTAACAGCAAATTGGGACTTCCAGAGGCTATCTTATGAGACTAA[A/G]TGAACCTCTGCTGGATAAAATTTACGCTGACATATGTTGCTATCCATCCA
solcap_snp_sl_42213	solcap_snp_sl_42213	PASS	NO	NO	1	74.3135	Gene of unknown function	0	0	CATAGAAAACTAAATAAGTAAAGTTAAGAGTCTCACGCGCCGCCGATTCA[A/G]ACGCGTGTAACAAACAAACAAAACTGTCGGTGTGTCTGTCTACCCTGTTG
solcap_snp_sl_17063	solcap_snp_sl_17063	PASS	NO	NO	1	74.3147	Conserved gene of unknown function	AT2G41770.1	unknown protein	GTTTTTTATTCTACAAGGAAGGTTGGATCAGAAGCACTTGATATTATATT[T/C]GATGAACATGCCCCAAAAGTGGCATTGCCTCAAAGTCTAATGGTGCCAAT
solcap_snp_sl_1815	solcap_snp_sl_1815	PASS	NO	NO	1	74.315	Conserved gene of unknown function	AT2G41770.1	unknown protein	CATGTAAATGTGGGTCGCTTGATCAAATTTTTAGTTTCTTGGAGATCTGA[A/T]AAACAAGGGCTGTATGAGAAAATCTTAGAATTGAGCCATACAATGGCACT
solcap_snp_sl_1817	solcap_snp_sl_1817	PASS	NO	NO	1	74.3184	Conserved gene of unknown function	AT2G41770.1	unknown protein	AAAGTTGATAAGACTCATGGCAGCAGGTGACCCTTTGCTGATGGAATTGG[T/C]TTAAGATCTCATGTTATTGTGAAAATATTAGAAGTTGTAGAACATAACAT
solcap_snp_sl_1819	solcap_snp_sl_1819	PASS	NO	NO	1	74.3299	Alpha-N-acetylglucosaminidase	AT5G13690.1	alpha-N-acetylglucosaminidase family / NAGLU family	TAATCTGTTTCTGGATAAATGCCTCTCCAATTTCGATAAATAAGGGATCG[C/G]AAGGAGATAGGAGAAAAGTACAACACCATCGAGAGTCACCACTAACAGTG
solcap_snp_sl_17068	solcap_snp_sl_17068	PASS	NO	NO	1	74.3591	Conserved oligomeric Golgi complex component	AT5G11980.1	conserved oligomeric Golgi complex component-related / COG complex component-related	CCTCAGAAAACGAGGAGAAGCCTGGTAATTTATCATCATGATGATGCATT[A/T]TGAAAGTCAGTTTATATTATTAATGATGAAATACTAAAAAGACTCAGATA
solcap_snp_sl_17071	solcap_snp_sl_17071	PASS	NO	NO	1	74.3605	WD-repeat protein	AT4G04940.1	transducin family protein / WD-40 repeat family protein	AGCTGGGAGTTGCTAAGAAACGTGATCATGCATCTGGTATTTTGGAACAA[T/G]TTATCTATTTTTTGCCAAACTGCAGATTGAACTTCTAAAAGCTTTCTTGC
solcap_snp_sl_17072	solcap_snp_sl_17072	PASS	NO	NO	1	74.3608	WD-repeat protein	AT4G04940.1	transducin family protein / WD-40 repeat family protein	TCAAAATTGCTTCTGCATGAAATCTCGTGTATAAAGTAATCAAGTAGCAG[T/C]TCAATAAAATGCAATTCCTGTCTCTTCTCAGGCTCCTGCTCGTCATCGTC
solcap_snp_sl_27505	solcap_snp_sl_27505	PASS	NO	NO	1	74.3615	WD-repeat protein	AT4G04940.1	transducin family protein / WD-40 repeat family protein	AGCAAAGCTGGCTGCTCCAGAGAACATCGCTTGATTGACCCACAGATAAA[T/C]ACCATTTTGATCAACATGCGATGTAGCCAAGATATCCATATTCGGCGATA
solcap_snp_sl_1824	solcap_snp_sl_1824	PASS	NO	NO	1	74.465	Subtilisin-like protease	AT5G67090.1	subtilase family protein	GATGGTTTTGGTTTCGCTAGCCAAATTTTTAACATCAATCAAGCAAGAGT[A/T]AAAGCAGGCATATTTATATCTGAGGATCCAACAGTGTTCACCTCTTCTTC
solcap_snp_sl_17073	solcap_snp_sl_17073	PASS	NO	NO	1	74.4816	Subtilisin-like protease	AT5G67090.1	subtilase family protein	GGATTTAGTGCTGTTTTGTCCAAAGATGAACTGGCAGCGTTGAAGAAGTT[A/G]CCAGGATTCATTTCAGCTTACAAGGATAGAACTGTGGAACCTCATACTAC
solcap_snp_sl_17075	solcap_snp_sl_17075	PASS	NO	NO	1	74.4833	Subtilisin-like protease	0	0	CCATCAGCTGATCTCAACTACCCGTCATTCATTGCCTTGTACAGCATTGA[A/G]GGAAACTTCACTTTGTTGGAGCAGAAATTCAAGAGGACAGTTACAAATGT
solcap_snp_sl_27531	solcap_snp_sl_27531	PASS	NO	NO	1	74.4834	Subtilisin-like protease	0	0	CAATTTCAGTGTCACCACAAATATTGGTGTTCAAGAACAAAAATGAGAAG[A/C]AAAGTTATACTTTGACAATTCGCTATATAGGCGATGAGGGTCAAAGTAGA
solcap_snp_sl_17076	solcap_snp_sl_17076	PASS	NO	NO	1	74.5155	Conserved gene of unknown function	AT3G52040.1	unknown protein	AGCAGCCACTTTTGCTACTAAGGATGGTGGTCAATTATGTATACTTAAAA[A/G]GCCTGAGTCCTCCAGTAAAAAGTCTGAATCCTCCAGTGGCGCTTCAAAGT
solcap_snp_sl_17077	solcap_snp_sl_17077	PASS	NO	NO	1	74.5156	Conserved gene of unknown function	AT3G52040.1	unknown protein	AAGCCTGAGTCCTCCAGTAAAAAGTCTGAATCCTCCAGTGGCGCTTCAAA[A/G]TAGTGCCTTAAGAATCAATTGTATAAACAAAATTTTTGATGCCAGTTTTG
solcap_snp_sl_17080	solcap_snp_sl_17080	PASS	NO	NO	1	74.5463	Serine carboxypeptidase	AT3G63470.1	scpl40 (serine carboxypeptidase-like 40); serine-type carboxypeptidase	CCCTCTTGTGGAAGAATAACTTTGTCTAATTCTACATTTTCTACGCCTGA[A/C]GCCTTATAATAACTCTTGTAAAACGCTGAATTCTTTTGCTTGGCCTTGTA
solcap_snp_sl_1827	solcap_snp_sl_1827	PASS	NO	NO	1	74.6023	Methylase	AT3G60910.1	catalytic/ methyltransferase	CACTACAAGCCTAGATAACAAAAGTATATCCTTCAGTAAGCATACATGGT[A/T]TCAGCCAACTTCAAACCCCGAGACTTGAAGAATCAATCCTTCCCGAGGCT
solcap_snp_sl_27556	solcap_snp_sl_27556	PASS	NO	NO	1	74.6434	Nucleotide binding protein	AT3G63460.1	WD-40 repeat family protein	TGTGGCAGCGGAACTTAAAGAATTGGAGATTCTGGATTCAAATCCTTCTC[A/G]CCCCCGTGAGTTCAAAAGGAATTATCATTTTGTCTTATCTGGAGATGGCC
solcap_snp_sl_27588	solcap_snp_sl_27588	PASS	NO	NO	1	74.8454	Geranylgeranyl hydrogenase	AT1G74470.1	geranylgeranyl reductase	AGCGGAAGAATATGTGGGGAAGCAATAGTTAAGGCTTCAGAGGGTGGAGA[T/G]AGCATGATCAATGAAGACGACCTGAAGAGGGAATATTTAAGGAAGTGGGA
solcap_snp_sl_27600	solcap_snp_sl_27600	PASS	NO	NO	1	74.9984	Sterol desaturase	AT1G02205.1	CER1 (ECERIFERUM 1); octadecanal decarbonylase	TCATGATCATATCTTGAATCAGTAATGACTAACTAGTTTGTCATCCTATC[T/C]GAAGCATGGATGCTAAATACAATCAATAAGACTAGGGAAAGCCATTGACT
solcap_snp_sl_27605	solcap_snp_sl_27605	PASS	NO	NO	1	75.0525	Dynamin	AT3G60190.1	ADL1E (ARABIDOPSIS DYNAMIN-LIKE 1E); GTP binding / GTPase	GTGGAACTGTGTTTGCTTTTTTACAGAGAGATAGGAAAAAGGGGAGAAGA[A/G]AAAAGGGTCTTTGAAATTGGACTTGGTTTTCAATTTTACTCAAAAGAAAG
solcap_snp_sl_27629	solcap_snp_sl_27629	PASS	NO	NO	1	75.1775	Transferase, transferring glycosyl groups / transferase, transferring hexosyl groups	AT2G44660.1	transferase, transferring glycosyl groups / transferase, transferring hexosyl groups	TACAGAAAAGGCCCATAAGCAGCAGCAAAAACAGCCACAACTGCACTCCC[T/C]ATAATAACCAATTTCCCAAACCCCCTAATCAACCCACCCCTGCAATAATG
solcap_snp_sl_12826	solcap_snp_sl_12826	PASS	NO	NO	1	75.199	Ser/thr protein kinase	AT5G47070.1	protein kinase, putative	CTGCTTTGGCTTTTCCTCTACAACAGGAACATCGTCAACACCTTGAAAAC[T/C]TGTGTCTGTGGAGGAACTATTTTCGCCAGAAATCTGAATGATCTGCTTCA
solcap_snp_sl_27636	solcap_snp_sl_27636	PASS	NO	NO	1	75.2083	Gene of unknown function	0	0	ACCCTAAATAAATTTGTCTAGCTTCCATTGCTTCTTTGAACCTTGAGGCC[A/G]AAAGTTCTCAAGCCGCATAGTAGAGCTTCTGCAAATCTCCGAAACTGCAG
SGN-U585636_snp200_solcap_snp_sl_26254	solcap_snp_sl_26254	PASS	NO	YES	1	75.34	Cyclin-dependent protein kinase	AT2G44740.1	CYCP4;1 (cyclin p4;1); cyclin-dependent protein kinase	ATCAATGGCCGATTTCAACCACAGAAGATCTCTGTTTTCCACGGACTCAC[A/G]CGGCCAAATATCTCAATTCAGAGCTATTTAGAGAGGATTTTCAAGTACGC
solcap_snp_sl_26248	solcap_snp_sl_26248	PASS	NO	NO	1	75.362	Pentatricopeptide repeat-containing protein	AT1G02150.1	pentatricopeptide (PPR) repeat-containing protein	TGAAGCTCAAAAACCCTAAAAAAAACCCCAAAAAATGCTTCTACAACCCA[T/C]CACCACCGTTAAACCTCCACATCAAAAAACTGAAAAGTATGTCTCTTTTT
solcap_snp_sl_38490	solcap_snp_sl_38490	PASS	NO	NO	1	75.4504	Gene of unknown function	0	0	GAGCAAATTGCACGGAAACATATGCCAACTACCATCTATAGAGCCACAGC[A/G]CACAATTAAGGTAACGTTACACACTGATTTTTGAAAAAATTCAAGCTGCT
solcap_snp_sl_16393	solcap_snp_sl_16393	PASS	NO	NO	1	75.5631	RAB1B, member RAS oncogene family	AT1G02130.1	ARA-5 (ARABIDOPSIS RAS 5); GTP binding	GCGATTACAAGCACACGAAATTCGCCGGAATATGAGGAATTTAGCGGCGG[A/G]TATTGATCCTTCGCGGCAGAATTCAGATGCAAAAAACAAAGAGGCTGTGG
solcap_snp_sl_16389	solcap_snp_sl_16389	PASS	NO	NO	1	75.5774	Nuclear RNA binding protein	AT4G16830.1	nuclear RNA-binding protein (RGGA)	CATGTAGTATTTTCCAGATTAGGTTCTCTGACTCATCTTTTTCTGTCTCA[T/C]ACACACTCTCCCTCGTGTACTGTCCTCTTTCTGCATTGCGGCTAGGGTTT
SL10943_357	solcap_snp_sl_101073	PASS	NO	YES	1	75.5904	Glycyl-tRNA synthetase 2, chloroplast/mitochondrial	AT3G48110.1	EDD1 (EMBRYO-DEFECTIVE-DEVELOPMENT 1); glycine-tRNA ligase	TTGTGGATCTTATCATATGCTATGTGGTATCCATCTACAACTACTGCTTT[T/G]CCTTCTATACAATTATAAATACGAGTTTCATTTTCTAATACAGTTAAGAA
solcap_snp_sl_602	solcap_snp_sl_602	PASS	NO	NO	1	75.8217	Non-specific lipid-transfer protein	AT2G15050.1	LTP; lipid binding	TCTCAATATATACAAATTCAAGAAATATTTAAATTTTAGTAATCATGAAG[A/G]CTATCGCAATACTAGTTCTAGTTGTGCTAGCTGTGTTCCAGCTAGCAATG
solcap_snp_sl_26192	solcap_snp_sl_26192	PASS	NO	NO	1	75.8474	Calcium ion binding protein	AT4G37445.1	FUNCTIONS IN: molecular_function unknown; INVOLVED IN: biological_process unknown; LOCATED IN: cellular_component unknown; EXPRESSED IN: 20 plant structures; EXPRESSED DURING: 12 growth stages; BEST Arabidopsis thaliana protein match is: calcium-binding EF hand family protein (TAIR:AT1G64850.1); Has 34 Blast hits to 34 proteins in 7 species: Archae - 0; Bacteria - 0; Metazoa - 0; Fungi - 0; Plant…	AATAAACTTCTGGTGATCTTAACCGAGACAAGAGTCAGCAATGTAGCAGC[A/G]GGAACAAACACAACGTCTGGAATGCGTTTTAATAATTTGAGCTGAGGCAC
solcap_snp_sl_26171	solcap_snp_sl_26171	PASS	NO	NO	1	75.9716	Gene of unknown function	0	0	TGATTATTGAAATACATTTAACATACAATAAAACAGAACTAAAGGAAGCC[T/C]AACTCCTTTATATAATAATCATCTCTAAAGCAAAAAAGACCAGTGGTCTT
solcap_snp_sl_34452	solcap_snp_sl_34452	PASS	NO	NO	1	76.1158	Conserved gene of unknown function	AT3G15351.1	unknown protein	GAAGCATTAACTGCACTAAGGAGGAGGGCTAAGACGACAAAAAGTAGCAT[T/G]CCTACTCCTTTTGACTCAATAATGAGGAATGTTGAATCAAGACCGTTGGT
solcap_snp_sl_34461	solcap_snp_sl_34461	PASS	NO	NO	1	76.1723	Gene of unknown function	0	0	ATTTAAGTAAAATCATTAGGATACTGAATAGGTACATTTGAAGTTCTGTT[T/G]TTTGCTGGGTTATCCTTGTGTTTAAAACGTTGAGACCGGTCCATATTCTT
solcap_snp_sl_34484	solcap_snp_sl_34484	PASS	NO	NO	1	76.3535	Hydrolase, acting on ester bonds	AT1G12244.1	DNA binding / hydrolase, acting on ester bonds / nuclease/ nucleic acid binding / recombinase	AAGGGTCGAAAGTTGAAGCCTTTACTAAGGGCGAGTCCAGTACGGGCAAG[A/C]CCCAAATCCACCCCAAGACTAAAACCTCCTCTCCATGTTGAATCGAGCTT
solcap_snp_sl_34512	solcap_snp_sl_34512	PASS	YES	NO	1	76.5286	Pectinesterase	AT2G45220.1	pectinesterase family protein	GTAGCTGGAATCCATGAATTTCCAGCAATGAAATTAGCAGGGGTAAATTT[A/C]GATGCCTCAGCTGAACTCGTAATAACTCGATAACCTCCCCAATTAACTCG
solcap_snp_sl_34513	solcap_snp_sl_34513	PASS	YES	NO	1	76.5287	Pectinesterase	AT2G45220.1	pectinesterase family protein	GAACCAGGTCCCGTGTTCAAATACTCTCCATAATATAACGTATTCAACGC[A/G]AAATTACCACTCCATGGCAACCATCCTTCAGAACTAATCAATCCATCAAG
solcap_snp_sl_34515	solcap_snp_sl_34515	PASS	YES	NO	1	76.5289	Pectinesterase	AT2G45220.1	pectinesterase family protein	AAATATGTCCTAGCTGATTTCGAAGAACCAGCTCCAGTGATTCTACAATT[A/G]TGTATCGAAATTCCAGTGTTTTGATTCGGGTCGGTTCGGCCTTGGGCTGT
solcap_snp_sl_34522	solcap_snp_sl_34522	PASS	NO	NO	1	76.5639	Tubulin folding cofactor D	AT3G60740.1	TTN1 (TITAN 1); tubulin binding	CGTGGAGCGTATCAAGCAGACTCCGTTTTATTTTGTCTGTCAATTGGACC[T/C]GAGCTGATGAAATGCATTCAATGAAACGGGAAACAGCAGAACGCATTATT
CL015901-0259	solcap_snp_sl_100330	PASS	NO	YES	1	76.6001	Oxidoreductase	AT1G02020.1	nitroreductase family protein	AACGAAACATTCCTTCANCAANTACGCTCGTGGCCCTCGTGGTCTTGATTGGGCAAATCAGCCCAACCCTTTTCGCCGTTATGTTTCTTCTCCACTTATC[T/C]CTCTGTTACACCCTCCATATTCTGATGAATCTCCTCTTTACTCGTCACTNTTCAAGACTCTCCCTTTTCCCAAACCCNTTTCGGATTCCACAATTTCTCA
solcap_snp_sl_63558	solcap_snp_sl_63558	PASS	NO	NO	1	76.6004	Oxidoreductase	AT1G02020.1	nitroreductase family protein	GGGATTAGTTTTCTGGTGGTGGTGGGGAAGAAAAAGAGAGGTTGACGGTG[A/G]AAGGGAAGATGAAATCTGTGATGGAGAAGAGGCATATTTCTTCTTCTGTT
solcap_snp_sl_9751	solcap_snp_sl_9751	PASS	NO	NO	1	76.669	Leucine rich repeat receptor kinase	AT2G45340.1	leucine-rich repeat transmembrane protein kinase, putative	GTTATTGCACTTTTTGTTGCAGTAGCTGTAACTGGACTTTTCACATTTTC[A/G]CTGTACCGTCGAAGGAAACAGAAAATTGGAGGTACTCTTGATACCTCCGA
solcap_snp_sl_34545	solcap_snp_sl_34545	PASS	NO	NO	1	76.7372	Glutathione-s-transferase theta, gst	AT2G02390.3	ATGSTZ1 (ARABIDOPSIS THALIANA GLUTATHIONE S-TRANSFERASE ZETA 1); catalytic/ glutathione transferase	CTTTATAGTTTCTTGCAATTGTGCATTTAACACTTCACCCTTAACCAGTA[T/C]GAAGAAAATCTTGTTGGGAGTGTCAATGGATCCTGCAGAGTGCGACTCGG
solcap_snp_sl_21280	solcap_snp_sl_21280	PASS	NO	YES	1	76.7837	KAP-2	AT1G48050.1	KU80; double-stranded DNA binding / protein binding	AAGTATGGCTGGTATCATCGTCGTCGTCGTCCCGGAAGAATCCAATATCA[A/G]AAAAAAAGGGTTCTTCTTCCTCCTCCTGTAAAATTGTCGGCTGAGATTGA
CL016392-0070	solcap_snp_sl_100409	PASS	NO	YES	1	76.7839	KAP-2	AT1G48050.1	KU80; double-stranded DNA binding / protein binding	GAAAAATCAAGAATGTGAGGGAACTTACTTGTGTCAGCAAATCGTCTCCCTGCC[A/C]CTTCGATTACTCTGAGAGACCANAAAAANGAACGCTTTNTTNAGATACCCATTTTGCAGAAAGCTATGAATCCTAGCAAAGTTGAAGAAGAAGATATGTT
solcap_snp_sl_9752	solcap_snp_sl_9752	PASS	NO	NO	1	76.8882	Forkhead-associated domain-containing protein / FHA domain-containing protein	AT2G45460.1	forkhead-associated domain-containing protein / FHA domain-containing protein	GCAGATTCTGAGAGCCTTCTTATTTCCTCCTGGGCTTCGGCCTGCACTCT[C/G]TGTGTAGAGGTTTTCAAATCCAAAGCAGCCTTTTCACGTTCGTTTTTCCT
solcap_snp_sl_9755	solcap_snp_sl_9755	PASS	NO	NO	1	76.8954	Conserved gene of unknown function	AT1G01930.1	zinc finger protein-related	TTGTAATTATATCTGTGAAAGGGAACCTTACCAGCCAATGACCCGTTACA[A/G]CAACAACAGAGAATATCAGTACCCGAGCCACCTGGAGCAGAAACTAAGTC
solcap_snp_sl_9756	solcap_snp_sl_9756	PASS	NO	NO	1	76.8973	Conserved gene of unknown function	AT1G01930.1	zinc finger protein-related	GTTTCTCACTTCTTTTTCAGTTGCAACCATATATGGTGTTCTCCCTCGCT[T/C]GTCTTTGAGGCAAGGATCTATTCCTTGTTCTAGAAGTTCAAAAACCTTTT
solcap_snp_sl_9758	solcap_snp_sl_9758	PASS	NO	NO	1	76.9019	Conserved gene of unknown function	AT1G01930.1	zinc finger protein-related	TGTTGCTTCAATTGATGGCGGCGGTTGTATGTATTGGTGGCGGCGGTAGA[A/G]GTAGAAGCCTCCATCTCCATCTTGTCAACGGTGATTAATCCTACGATTCT
solcap_snp_sl_21283	solcap_snp_sl_21283	PASS	NO	NO	1	76.9019	Conserved gene of unknown function	AT1G01930.1	zinc finger protein-related	GTTGCTTCAATTGATGGCGGCGGTTGTATGTATTGGTGGCGGCGGTAGAA[A/G]TAGAAGCCTCCATCTCCATCTTGTCAACGGTGATTAATCCTACGATTCTA
solcap_snp_sl_34568	solcap_snp_sl_34568	PASS	NO	NO	1	76.9057	Gene of unknown function	0	0	GATTATGGGGACGAGGATGCAAACAAAACACTAGCCAAGCTGTAAGTAGT[A/C]TCTCATGGATTATATTATACGAACTTTTAAAAAATATTATCGCAGAGCGT
solcap_snp_sl_9759	solcap_snp_sl_9759	PASS	NO	NO	1	76.9109	Fasciclin-like arabinogalactan protein 13	AT2G45470.1	FLA8 (FASCICLIN-LIKE ARABINOGALACTAN PROTEIN 8)	ACAGAACCTATGTTTCCATGAGCATTGCCGGTAGTTTGGTAAAGAGTAGT[A/G]GAAGTCGTAGTACCGTCGGAGATCTTATGAAGTTTAGTACCGTCAAAGTA
Cd2_3001	solcap_snp_sl_100075	PASS	NO	YES	1	76.9828	Cutin deficient 2	AT4G00730.1	ANL2 (ANTHOCYANINLESS 2); transcription factor/ transcription regulator	TATACGCGCCAGTTGATATTCCGGCAATGCACGTGGTGATGAACGGTGGA[A/G]ATTCGGCTTACGTGGCTTTGCTTCCTTCGGGATTCTCAATTGTACCCGAC
Cd2_2755_solcap_snp_sl_34581	solcap_snp_sl_34581	PASS	NO	YES	1	76.9835	Cutin deficient 2	AT4G00730.1	ANL2 (ANTHOCYANINLESS 2); transcription factor/ transcription regulator	CAGTTGCCATGATCTTGGCCTTTGGCAATATGAGCCATTTCTTGCATAGG[A/G]CCACCGTTGGATAGGATATCCCATTCGCTACGGAGGCGTTCGTCACGGAG
Cd2_2182_solcap_snp_sl_34582	solcap_snp_sl_34582	PASS	NO	YES	1	76.9856	Cutin deficient 2	AT4G00730.1	ANL2 (ANTHOCYANINLESS 2); transcription factor/ transcription regulator	CTGCTATTTGGAAACGTTGGTGCACCAGAAGTTTCACGGATGGTATCAAT[C/G]GATACATCAACGACAGCCCAGACACCTTCAGCATGTTGTTTGCAGAAACG
solcap_snp_sl_34596	solcap_snp_sl_34596	PASS	NO	NO	1	77.0744	Cysteine-type peptidase	AT3G57810.2	OTU-like cysteine protease family protein	TCATGTTCTCCAGATGCCAATTAGTGTTTACATGTATGACCAGGACGCCA[A/G]TGGCCTGATTTCTATTGCTGAATACGGGCAAGAATATGGCAAGGACAATC
solcap_snp_sl_34603	solcap_snp_sl_34603	PASS	NO	NO	1	77.1107	Ring finger protein	AT1G04360.1	zinc finger (C3HC4-type RING finger) family protein	GAAATTTCATTGGAGCATTCAAGGCAGTGGTTTCTACGTACTGCTGAGCG[A/G]TCACAAGGTACTGTAAGTAACAGCAATTAAGCAGTTTCTATTTCAATTAA
solcap_snp_sl_63583	solcap_snp_sl_63583	PASS	NO	NO	1	77.1108	Ring finger protein	AT1G04360.1	zinc finger (C3HC4-type RING finger) family protein	GGTTTCTACGTACTGCTGAGCGATCACAAGGTACTGTAAGTAACAGCAAT[T/G]AAGCAGTTTCTATTTCAATTAATCCTGAACCTGAGGTCTCTCGGGAAGCA
solcap_snp_sl_15339	solcap_snp_sl_15339	PASS	NO	NO	1	77.1124	Kinase	AT3G61080.1	fructosamine kinase family protein	AAGAGGGCAAAAAATGGCTGTAGCACTCTTGGGGAGTATTTCCTTTTCCT[T/C]CTCCATGCCTTCTATATCTTCCCCTTCTCTCCAACACCCTTTCAACTTCA
solcap_snp_sl_34622	solcap_snp_sl_34622	PASS	NO	NO	1	77.1865	Arsenical pump-driving atpase	AT1G01910.1	anion-transporting ATPase, putative	TTCAAAAAGGCAAACAGAAGATATAATCAAATGCTATACAAAGTTGGGCG[A/G]TGGAGTGTGCTGTTTCGTTGCCTTTTGCTTTTTTATGTTTTAGGAGTTGT
solcap_snp_sl_27784	solcap_snp_sl_27784	PASS	NO	NO	1	77.3516	ATP binding protein	AT2G45590.1	protein kinase family protein	AGTGCAATAGTGATGCAAAGCAATGCTTGTTCTCTATCCAGTAACTGAAT[A/G]TTGGAATCAACAAGATCCAAAAGCTTGCCCGAATGAGCAAGTTGCCTAGC
solcap_snp_sl_27832	solcap_snp_sl_27832	PASS	NO	NO	1	77.6628	Actin-depolymerizing factor 12	AT5G52360.1	ADF10 (ACTIN DEPOLYMERIZING FACTOR 10); actin binding	CATATGTTTTTTTTAACTAGTGCGTTGATAATAGGCCCCAACAGTGTAGA[A/C]AGAATTCAGAGAGCTCTGCAAATGAAGGTATCCAAGCTCATTTCACTTGG
solcap_snp_sl_27859	solcap_snp_sl_27859	PASS	NO	NO	1	77.7486	60S ribosomal protein L36	AT3G53740.2	60S ribosomal protein L36 (RPL36B)	CAAAAAAAAATTGAACAATTCTCGTACTGAAACAAAAGCGATAAAAGGCT[A/G]AGTGTTACGTGTTCAACAATAAAAATGATCAAAAATCAAATAGATACTAA
solcap_snp_sl_27863	solcap_snp_sl_27863	PASS	YES	NO	1	77.7586	Beta-amylase	AT2G45880.1	BAM7 (BETA-AMYLASE 7); beta-amylase/ catalytic/ cation binding	CTGTACTAACGAAATATAACCACACATGTGCACGAGCTGAAGATTGCCTG[C/G]TCTCTTGAATTAGATCTGCATTATACTATAAAAATAAATATAATCCTGCT
solcap_snp_sl_2202	solcap_snp_sl_2202	PASS	NO	NO	1	77.916	Sialin	AT4G00370.1	ANTR2; inorganic phosphate transmembrane transporter/ organic anion transmembrane transporter	AAACATGAGCATTGCAATTCTTCCAATGTCAAAGGAATTTAACTGGAACA[A/G]TGCTACGGTTGGTCTCATCCAGTCATCCTTCTTCTGGGGCTATCTTCTCA
solcap_snp_sl_43632	solcap_snp_sl_43632	PASS	NO	NO	1	77.9355	Cytochrome P450	AT2G45970.1	CYP86A8; fatty acid (omega-1)-hydroxylase/ oxygen binding	CCAAACACGTGGACCCTTTAAAGATCTCGAAATGAAAGTGAACCACAGCA[A/G]ATAACATGTTATGAAACTAAACAGCAACAAAGCTATAGCAATATCCATAG
solcap_snp_sl_27904	solcap_snp_sl_27904	PASS	YES	NO	1	77.9587	Cysteine synthase	AT3G61440.1	CYSC1 (CYSTEINE SYNTHASE C1); L-3-cyanoalanine synthase/ cysteine synthase	GAAAGTCTAGGTAATGTTGATATATTTGTTATGGGAATAGGAAGTGGAGG[T/C]ACTGTTACTGGTGTTGGACAATATCTTAAATCCAAAAATCCTAATGTCAA
solcap_snp_sl_27906	solcap_snp_sl_27906	PASS	YES	NO	1	77.9589	Cysteine synthase	AT3G61440.1	CYSC1 (CYSTEINE SYNTHASE C1); L-3-cyanoalanine synthase/ cysteine synthase	CTGAATGGTGGAAAACCAGGTCCTCATCATATAACGGGAAATGGGGTCGG[A/G]TTCAAGCCAGATATCCTTGATATGGATCTAATGGAGGAAGTACTAATGGT
solcap_snp_sl_27908	solcap_snp_sl_27908	PASS	NO	NO	1	77.9596	Gene of unknown function	0	0	TTTTTTTGTTCATTCTAAATGATGTTTGCTGAATGTCTGCTGTTTGGTTG[A/G]TTGCCTTTTATGAATCTACATCTTAGCATGTAAAATGAGCAAGTGAATTT
SL10945_281	solcap_snp_sl_101074	PASS	NO	YES	1	78.091	Caax prenyl protease ste24	AT4G01320.1	ATSTE24; endopeptidase/ metalloendopeptidase	TTTTCTTGGTCTGGAAGTTCAAAGTCTTGGGGTTCTTGATTAAGTTTTCG[T/C]AGGGTCTCGTTTGAATGTGTTCCTTTTCTAAGAAAGAAATAGGCATTTAA
solcap_snp_sl_17289	solcap_snp_sl_17289	PASS	NO	NO	1	78.1041	BRASSINOSTEROID INSENSITIVE 1-associated receptor kinase 1	AT1G01540.1	protein kinase family protein	GTTATTGGAAATACAGATGCACTGAAGTGATTTTGATTACTGAAAAAGAT[A/G]TCTGTGTACGATGCGGCGTTTGTGAACAGTGAGTTATCGAAGAACACTTC
solcap_snp_sl_27964	solcap_snp_sl_27964	PASS	NO	NO	1	78.1773	Gene of unknown function	0	0	ATGACTAGAGGAACTTGTTGATTAATCAACGACGTCGTTTTGTTGTGGTG[A/C]GCCATTATTGCTGCCGGAGATCTGGATGACGTTGTTGTCGGAAATGATTA
CL016133-0426	solcap_snp_sl_100368	PASS	NO	YES	1	78.3011	RING-H2 finger protein ATL2M	AT2G46160.1	zinc finger (C3HC4-type RING finger) family protein	ACGGAATTTACCTACCCCGTATCATNTTCGTAGCGGAAGATGATGAAGAAAACGACGACGGATTATCACAAAACGCAACGTTGGGGCTTGATCAAGTGGT[A/T]ATCAATTCGTACCCGAAG
solcap_snp_sl_2218	solcap_snp_sl_2218	PASS	NO	NO	1	78.31	Structural maintenance of chromosome 1 protein	AT2G46180.1	GC4 (golgin candidate 4)	GGAGGCAGGTTGTGCTTAGGAGAATATTGTGGTCTCGGGGAAACAAACGA[A/G]CCACCAGCATTATTTGACCTATGTTCTGCTGGGGTTGCATCTGCACCCTT
solcap_snp_sl_2219	solcap_snp_sl_2219	PASS	NO	NO	1	78.3252	Gene of unknown function	0	0	TGAATCATTCTGGCTTGGACTGCTTTATATTCGGATCTGATTTCTGACAT[A/C]TGATTTCTTTTTATTTGAAAGAAGTAGATGAATGCGAAGGTACCCAGCGG
solcap_snp_sl_43655	solcap_snp_sl_43655	PASS	NO	NO	1	78.3558	Conserved gene of unknown function	AT2G46220.1	unknown protein	TGTACTAATATACACCTGCAGGCAGAAGAACATATGTGGAGCTCTCTTTT[T/C]CTTTTTCTTTTTTTACTTTCTTCCAGAATTCTCTCTACTGTATGCTTCAT
solcap_snp_sl_2226	solcap_snp_sl_2226	PASS	NO	NO	1	78.3983	Conserved gene of unknown function	AT4G01200.1	C2 domain-containing protein	CGACGTCTTAGCCGTGGAGGATCTAAGCGCAGCGAGCCGCCACCATCATC[A/G]GGCGGCGAATCTTACGATTTCTCCGACGGTACTGATTCGACGACTTCTTC
solcap_snp_sl_2234	solcap_snp_sl_2234	PASS	NO	NO	1	78.5251	Cmp-sialic acid transporter	AT5G41760.1	nucleotide-sugar transporter family protein	GTACTGGTTTTGGTTTAAAAAAATGAAGACATCAATGATTGACAGTGCTC[A/G]TCCTACTATCATGCTCATTACCAGGGTGGGAAGAAGCTCCTATCATCAGA
solcap_snp_sl_28023	solcap_snp_sl_28023	PASS	NO	NO	1	78.5849	Conserved gene of unknown function	AT1G01430.1	unknown protein	ACATTGGTTATGTAGACGAGGTAATGCGCAAAGTTGAGCTGGAAGAATTC[A/G]AAAGAGCATCTGGATTGGGTTTGAAGGTGAAATTGTTTGACACAACCTTA
solcap_snp_sl_28057	solcap_snp_sl_28057	PASS	NO	NO	1	78.6936	Nucleotidyltransferase domain containing protein	AT3G61690.1	unknown protein	CCAGTTGACCGCAATATTGAAAATTTTAGCTCTATGGAGATGAACTCAGG[T/C]GAGGCAGAAAATGATTTCTGGCAAGATCAAGATGGTGGCTCCAGTGTTGG
CL016805-0518	solcap_snp_sl_100468	PASS	NO	YES	1	78.8261	Conserved gene of unknown function	AT2G45360.1	unknown protein	GNGGCAATATTNAAATACATTTTTGAATACCAANTTCAGACATAANTGANTTGTGTTTATTGGAATAATTTGCAGTGTAGCAAACACAAACAAATGTGCA[A/G]TTCATGTACGGGAACCCAAGAACCCGAGAGCAATGAATTCCTATCAGCATTAGCAGCTGGAATGA
CL016805-0261	solcap_snp_sl_100467	PASS	NO	YES	1	78.8264	Gene of unknown function	0	0	GACTCTTCACAGACTCTGGTAATGTGTGTTTGTTTTGTGCACCGCGCTACCCTGTTCGTATAAATTCTCGAACAAAACCCTGTCAAAAGTTTCATCCTCT[A/T]TTGAAAAAGCATTGATTTCCATCTGATATTTAACATTTTCCTCTTACAATATTTACCATGGAAAAGGGTCAAAACTATATTTCAACCCTTCAATTATTTT
solcap_snp_sl_28099	solcap_snp_sl_28099	PASS	NO	NO	1	78.8431	Phragmoplastin	AT5G42080.1	ADL1 (ARABIDOPSIS DYNAMIN-LIKE PROTEIN); GTP binding / GTPase/ protein binding	ACATCCAATATATTGTCTAGCAAAGAGATATCAAATGTCAAAATTCGAGT[A/G]TACATTTGGACTTAATAAGTAGGGAAAAATAAGACGAGGCACAGAAACTG
solcap_snp_sl_28168	solcap_snp_sl_28168	PASS	NO	NO	1	79.0805	ATP binding protein	AT2G46620.1	AAA-type ATPase family protein	TTTGAAGGAATTGAAATCACAGTAAGGGAAGTGTATGTGTACATCGATTC[T/G]TCCTGGCCTAAGCATCGCTGGGTCAATTTGCTCTTTGCTGTTCATCGTGA
solcap_snp_sl_28173	solcap_snp_sl_28173	PASS	NO	NO	1	79.095	Conserved gene of unknown function	AT3G61870.1	unknown protein	GAGATCCTACTTAGTGTGGCAAAGTTGTTCTACACCAGATGTAATGACCC[T/C]TTCAAGGAATTGTCTAGAAAAAAAAGAATGATTAGTTTGGATGTCAAAAC
SGN-U585738_snp404_solcap_snp_sl_43712	solcap_snp_sl_43712	PASS	NO	YES	1	79.1522	Homeobox-leucine zipper protein ATHB-12	AT3G61890.1	ATHB-12 (ARABIDOPSIS THALIANA HOMEOBOX 12); transcription activator/ transcription factor	GCAATCCGAGTTCTCTGGCTAGTTGAAGCTTCTTTCTTGGTTCAAGTTTG[C/G]TCTCTGTTTCAAACATGGTTTCTAATGATTTAATCTGTTCATCGCTGAAC
solcap_snp_sl_28225	solcap_snp_sl_28225	PASS	NO	NO	1	79.3525	Sphingoid long-chain bases kinase 1	AT5G23450.1	ATLCBK1 (A. THALIANA LONG-CHAIN BASE (LCB) KINASE 1); D-erythro-sphingosine kinase/ diacylglycerol kinase	AATTGATGTTTGCAGTGAAAATCTCATCGGAAACAAATGCGTCCTGAAGT[T/C]GGCACGACGGCAGTTCACGGGGGAGCCGATGAGCGGAGAAGAGAAATGAC
solcap_snp_sl_28247	solcap_snp_sl_28247	PASS	NO	NO	1	79.4639	P-coumarate 3-hydroxylase	AT2G40890.1	CYP98A3 (cytochrome P450, family 98, subfamily A, polypeptide 3); monooxygenase/ p-coumarate 3-hydroxylase	GCCTTCAACAACATTACAAGGCTTGCATTTGGGAAGAGGTTTGAAAACTT[T/C]GAAGGTGTAATTGATGAACAAGGAAATGAGTTCAAGGCGATTGTTGCCAA
CL016510-0445	solcap_snp_sl_100419	PASS	NO	YES	1	79.4822	Zuotin	AT3G11450.1	DNAJ heat shock N-terminal domain-containing protein / cell division protein-related	GAAAAGAGGCGGAGAAAGCAGAGAAGCAGAGAAAGAAGGACGCTAAACTACTTGCAAAGAAATTACAGGAGGCAGAAGCAATTAGGATTGTTGAAGAGGA[A/C]AAGCGTAAGAAAGAGGAAGANGAGAAAAGAGCAGCTGAAGTTGCTTTGCAGCAGAAGAAGTTGAAGGAGAAAGAAAAGAAA
solcap_snp_sl_43786	solcap_snp_sl_43786	PASS	NO	NO	1	79.7662	Mutator-like transposase	AT1G64260.1	zinc finger protein-related	ACATCTTCCACAACCAGTGAAGAGTCTGCTGAGAGAACTCAAATTGGAGC[T/G]GCACATGTAGTCCTGAAGTGGCCAGTCTGATTACAGCGGCTGCAATGAAC
solcap_snp_sl_43796	solcap_snp_sl_43796	PASS	NO	NO	1	79.8479	Conserved gene of unknown function	0	0	ACAGAGAGAAAACAAAAAACAGAGGCAGAGGAGGAGGAGGAGGAGGAGGA[A/G]GAAGAAGAGTTGGTTTCACGTTTGTGGGGTTTTGTGTTTTTGCTGTGTTT
solcap_snp_sl_43843	solcap_snp_sl_43843	PASS	YES	NO	1	80.0004	GDP-mannose 3',5'-epimerase	AT5G28840.1	GME (GDP-D-MANNOSE 3',5'-EPIMERASE); GDP-mannose 3,5-epimerase/ NAD or NADH binding / catalytic	GAGAATCTTGAGAGGGAACCTTACTGGCCGTCTGAGAAGCTCCGTATTTC[T/C]ATTACTGGGGCTGGAGGGTTTATCGCTTCTCACATTGCTCGCCGTTTGAA
SGN-U314898_snp260	solcap_snp_sl_100735	PASS	NO	YES	1	80.0012	GDP-mannose 3',5'-epimerase	AT5G28840.1	GME (GDP-D-MANNOSE 3',5'-EPIMERASE); GDP-mannose 3,5-epimerase/ NAD or NADH binding / catalytic	GGTTCCATAACATCTATGGACCTTTTGGAACCTGGAAAGGTAATTTATTG[A/G]AAGTCGCTGCTAACCAGACAAATCACATTCTGTCTTTATATGGATTGTGA
CL000132-1036	solcap_snp_sl_100076	PASS	NO	YES	1	80.0693	Thioredoxin 1	AT3G04780.1	Encodes a protein with little sequence identity with any other protein of known structure or function. Part of this protein shows a 42% sequence identity with the C-terminal domain of the 32-kD human thioredoxin-like protein.	TCAAGAATTTGGAGCTGTATGTGCTCATTGAGCACAGAGCCAAGCATTAATCTTTTCAATATATATTGTTAAGGGACTTCTTTAGGAATCTTGGTNACTT[T/C]GTTCTCGCTGAATCAGGAATAGCACGTGATAGGGGAAAAGTGTTTTGAATTAGTAGGATGGGTCAATATGATGTATCCTAAGACCAANGGAAGATGAAAT
solcap_snp_sl_43857	solcap_snp_sl_43857	PASS	NO	NO	1	80.0742	Ribose-5-phosphate isomerase	AT3G04790.1	ribose 5-phosphate isomerase-related	CTAGTCAAGGGTCGAGGAGGAGCTCTTTTAAGGGAGAAGATGGTGGAGGC[A/C]GCGTCTGATAAGTTTGTTGTTGTGGTCGATGATTCGAAGCTTGTTTCGGG
solcap_snp_sl_43894	solcap_snp_sl_43894	PASS	YES	NO	1	80.2767	Zeta-carotene desaturase, chloroplastic/chromoplastic	AT3G04870.1	ZDS (ZETA-CAROTENE DESATURASE); carotene 7,8-desaturase	GTGGACTCAAAAATTAGAAGAATTCTTCCTTGTGCGATGCCTAACTGAGT[A/T]GTATTTGGATGATTTGCAGTCTGTCATCAGACAAGACTCAACTCATCAGA
solcap_snp_sl_43895	solcap_snp_sl_43895	PASS	YES	NO	1	80.2768	Zeta-carotene desaturase, chloroplastic/chromoplastic	AT3G04870.1	ZDS (ZETA-CAROTENE DESATURASE); carotene 7,8-desaturase	TATTTGGATGATTTGCAGTCTGTCATCAGACAAGACTCAACTCATCAGAT[A/G]GGGACACACCTTTAGAGATGTCATTCAACTCAGCAGCAGTGATCTTTTTA
solcap_snp_sl_43900	solcap_snp_sl_43900	PASS	YES	NO	1	80.2806	Zeta-carotene desaturase, chloroplastic/chromoplastic	AT3G04870.1	ZDS (ZETA-CAROTENE DESATURASE); carotene 7,8-desaturase	CTGCCCCCTTTGTCCATGATGTACTTCTTAATTGGACCACTCAAATAAAC[A/G]TCAGGAGAACCTTTAAGCATGCGTAATAGGGAAGCCTCTGTTTTTGTGGC
ZDS_Promoter_SNP1	solcap_snp_sl_101103	PASS	NO	YES	1	80.2857	Conserved gene of unknown function	AT3G04890.1	unknown protein	TATGACATATTTAAATCCACAAGATTAAAGCACATTTAAATACATTTTAC[A/G]TATCTTCAGTTAAGAAACAGAACACTCAAAACTCAGTGTCAAATCAAAAC
solcap_snp_sl_43902	solcap_snp_sl_43902	PASS	NO	NO	1	80.2898	Conserved gene of unknown function	AT5G11000.1	unknown protein	TCACTGTTCTCCTCTGCCCACTGCAACACACTAGAGCACGATGGCGACGG[T/C]GACAAAGAGACGGACAGTGGTGTCGACATCGTTCCAGCTGTTGCCGACAA
solcap_snp_sl_43920	solcap_snp_sl_43920	PASS	NO	NO	1	80.3388	Gene of unknown function	0	0	TCCAGCACTGCAACAAACTATTATATCTCCGTCCCAAATTTTTATTATCA[A/G]ACTGATTGGACGGGATTCCTAGTAGACCAGGTTGTTGGCTAAAGTTCACC
solcap_snp_sl_43935	solcap_snp_sl_43935	PASS	YES	NO	1	80.3608	Cysteine synthase	AT3G59760.1	OASC (O-ACETYLSERINE (THIOL) LYASE ISOFORM C); ATP binding / cysteine synthase	AAAGCTTTGGGGGCTGAGTTATACATAACAGATCCAGCCAAAGGTTTAGA[A/T]GGATTGCTTCAGAAGGCACAAGAGATTCTAGATAGGACGCCAAACAGTCA
solcap_snp_sl_17351	solcap_snp_sl_17351	PASS	NO	NO	1	80.4803	Catalytic	AT1G54570.1	esterase/lipase/thioesterase family protein	TGATGTCCCAACATTTGATTTTTAGATGACCAGTTAGAAGTCCGATTATT[A/T]TTTTTTTTGGGTAAAGGCTCTTACCCATTGTTTAATTCTATGTTGTAATT
solcap_snp_sl_43979	solcap_snp_sl_43979	PASS	NO	NO	1	80.548	Sodium/hydrogen exchanger	AT3G05030.1	NHX2 (SODIUM HYDROGEN EXCHANGER 2); sodium ion transmembrane transporter/ sodium:hydrogen antiporter	TAAAACTGATAAAATGTTTCATAAAATTCAGCAAAATCCCCTCATTTGCA[T/G]TGGTGGATTTACGAAACGGTGAAGCTCTGGCTGACAACGGCGAGTATGTA
solcap_snp_sl_44009	solcap_snp_sl_44009	PASS	NO	NO	1	80.7335	Conserved gene of unknown function	AT3G18310.1	unknown protein	GCACCTTGCTAAATATTGAGGCAGTGTCGTCGGGTAGAACTGATAGATTT[A/C]TTGCACTTTCTAGAGTGGAGGCTGACGTCTTCTGTTTTACTGCTGTTTCT
solcap_snp_sl_44036	solcap_snp_sl_44036	PASS	NO	NO	1	80.8825	Branched-chain amino acid aminotransferase	AT3G05190.1	aminotransferase class IV family protein	CTTCTAATTACCTGAACTCAACTTTACCTCATCCTAGTCTTCCTGTTCCT[T/G]CTAATGAGAAGCTGCTTGCATGGGTTGGTGATGAGATTGTGCCTCGTGAG
solcap_snp_sl_44048	solcap_snp_sl_44048	PASS	NO	NO	1	80.9615	Gene of unknown function	0	0	ACACCGCCTTCCTTCCCTCTTCCTCTTCAAATCTCAGCTACTCCTTTCTT[T/G]AAGTGCCTAACCTACATTCAAACCTCATATTTTCAACTACTACTACTATA
solcap_snp_sl_23344	solcap_snp_sl_23344	PASS	NO	NO	1	80.963	Chloroplast-targeted copper chaperone	AT3G05220.2	heavy-metal-associated domain-containing protein	CCGCCGGTGGTCCTGGCGGTTACCCGGGGATGGGTCAAGGAGGCAACAAC[A/C]CTTATAGCCAACAACAACAACAGTATATGGCACAAATGATGATGAACCAA
SL10259_338	solcap_snp_sl_101030	PASS	NO	YES	1	81.0008	Mevalonate kinase	AT5G27450.1	MK (MEVALONATE KINASE); mevalonate kinase	GTTTTTGGAGAGAATCAGCTGGAATTGGTGAATAAATGGGCTTTCGAAGG[T/C]GAGAAAATAATTCATGGGAAGCCATCTGGTATTGACAACACAGTGAGCAC
solcap_snp_sl_44108	solcap_snp_sl_44108	PASS	NO	NO	1	81.1636	Beta-mannosidase	AT1G09010.1	glycoside hydrolase family 2 protein	GAGTGTCAGAAACTCCTATGGTGCACAGCTGGGCTGTTACCGACAAGCAT[T/G]AGAGCTCTTATTTCCAGACTCTTTCCTCAGAGTCAACTACGTTTACAGTA
solcap_snp_sl_44147	solcap_snp_sl_44147	PASS	YES	NO	1	81.2436	Lipoxygenase	AT3G22400.1	LOX5; electron carrier/ iron ion binding / lipoxygenase/ metal ion binding / oxidoreductase, acting on single donors with incorporation of molecular oxygen, incorporation of two atoms of oxygen	TCACAGGCAAAGGAATCCCCAACAGTGTGTCTATATAGAACTTATTATTG[A/T]ATCCCCTTGTTGTGCTTGTTTCTTCATATTAATTCCCAATAATATCACCA
solcap_snp_sl_44168	solcap_snp_sl_44168	PASS	YES	NO	1	81.2974	Beta-hydroxyacid dehydrogenase, 3-hydroxyisobutyrate dehydrogenase	AT4G29120.1	6-phosphogluconate dehydrogenase NAD-binding domain-containing protein	GTGCGCCCACCTGATTAACGCCGGATACACCCTCACTGTCTTCACTCGGA[A/C]TCCATCCAAGGCTCAGGAACTTATCTCCATGGGAGCCCACTGGGTTGACA
solcap_snp_sl_28287	solcap_snp_sl_28287	PASS	NO	NO	1	81.333	Cullin-1	AT4G02570.1	ATCUL1 (ARABIDOPSIS THALIANA CULLIN 1); protein binding	TAGCAACTGTTTGTATCTGCAAGCAATTTCTCCTCAAACATGTAATAGTA[T/C]GTTCCTTTCTGTGGCCCACCATTTTCCCAGAAAAATGTAGAGAGGCCCTG
solcap_snp_sl_44190	solcap_snp_sl_44190	PASS	YES	NO	1	81.427	SRC2	AT1G09070.1	SRC2 (SOYBEAN GENE REGULATED BY COLD-2); protein binding	CGAAGATATCATTTATAGGGATTGAGACAATTCCGATATCCTTATCACCG[A/G]AAAAGCGAGAAGATCTGATACGGAAACAGAGGAAAAGGCCAGACTTTGTG
solcap_snp_sl_44213	solcap_snp_sl_44213	PASS	NO	NO	1	81.5661	Gene of unknown function	0	0	ACTAGTGTAACAGTTCAAGACATCATTAGCAATTTAGCATTCATTATGTT[A/G]TAGGGTTGATTCATCATATAGTTATTATCTCAGAAAACCACAATATAACT
CL017666-0495	solcap_snp_sl_100612	PASS	NO	YES	1	81.6635	Conserved gene of unknown function	AT5G27730.1	unknown protein	CAACAAGACAAGCCCAATCCAAAGAACTACCAACGGGATGGTTCTCCATTTTTAAGTTATACAGCTGGCAATGGTGAGTATTATTCCAAAGTGGTGATAG[T/C]GTCAAGNATCTCCAAGTTAGTACTGAACATTTCTTCATGATTTCAGGGTTATTGGAGCAT
solcap_snp_sl_44266	solcap_snp_sl_44266	PASS	NO	NO	1	81.7019	Gene of unknown function	0	0	AAAGTGATCCCTTTCTGATGGCCATGAGTTGTGTGATGGGACCGTGGCGC[T/C]CTCTTGTTTCTGTGCTGTGGGGTATAAATAACATCACAATGTTAATGGCA
solcap_snp_sl_28295	solcap_snp_sl_28295	PASS	NO	NO	1	81.7121	Gene of unknown function	0	0	GTAGTCCTCATGCAAAATTTCTATTAAGCAAGCATAAAAACACCACCAAG[A/G]AGGGGATAATTCTCGATTGAAGGGAAACAAGGATCCTAAGAAGAACACTA
solcap_snp_sl_44305	solcap_snp_sl_44305	PASS	YES	NO	1	81.8082	Pectinesterase 28	AT5G27870.1	pectinesterase family protein	CAATTGTAGAAGATTGATTTATCTGCTGCCACTCTCAAAGCTAAGGCCTG[A/G]TGTTTATCTGGACCAGCAGTGTTCTCGAAACCAATGTCCTTAGCAACGAA
solcap_snp_sl_2437	solcap_snp_sl_2437	PASS	NO	NO	1	81.8707	Deoxyuridine 5'-triphosphate nucleotidohydrolase	AT3G46940.1	deoxyuridine 5'-triphosphate nucleotidohydrolase family	TGTTGGGGTAGTATTGTTCAACCACTCTGAAGTTGATTTTGAAGTCAAGG[T/C]TGGTGATAGGATAGCTCAGCTTATTGTTCAGAAAATTGTGACACCAGAGG
solcap_snp_sl_2438	solcap_snp_sl_2438	PASS	NO	NO	1	81.8724	Protein phosphatase 2c	AT3G05640.1	protein phosphatase 2C, putative / PP2C, putative	CTTATTTTGGAGTAGTTACAGGGTAAATATGCTGACAGAAATGCTTAGAA[A/T]GAAAGAAGAGTACAATGGCTGAAATATCATCTACAGCTATCCCTCTCCTC
solcap_snp_sl_2440	solcap_snp_sl_2440	PASS	NO	NO	1	81.8738	Protein phosphatase 2c	AT3G05640.1	protein phosphatase 2C, putative / PP2C, putative	TTTATCCAAATCTGGATCAGCTGAAGCCTCAGCTAAACTCTCCTGCCAAA[T/G]GCAAAGCAACGATGATACTATCGATTCTCGAACCTTCTTTGACACAAAAT
solcap_snp_sl_2451	solcap_snp_sl_2451	PASS	NO	NO	1	81.9866	Splicing factor, arginine/serine-rich 2,rnap interacting protein	AT3G05670.1	PHD finger family protein	AAGATGATGAGGAGTTCACACCAGATTGCTTGGATGAAGAAAAAGAGTTT[T/C]CAGTGACGAAAGGGACAAATAATTCTAGCAAACGACGGTTGCGTAAGGGC
solcap_snp_sl_2452	solcap_snp_sl_2452	PASS	NO	NO	1	81.9885	Splicing factor, arginine/serine-rich 2,rnap interacting protein	AT3G05670.1	PHD finger family protein	CTGCACTTGCTTCTTTAAACCCACAGAATCTGAATCCTATGCCTGATAAT[A/C]GAACAAGCGGCAGTTTTTCTGTTGGGTCACCTCCTGTTGCGAATGTGAGA
solcap_snp_sl_2455	solcap_snp_sl_2455	PASS	NO	NO	1	81.9923	Fiber protein Fb2	AT3G05700.1	INVOLVED IN: response to water deprivation; CONTAINS InterPro DOMAIN/s: Drought induced 19 (InterPro:IPR008598); BEST Arabidopsis thaliana protein match is: drought-responsive family protein (TAIR:AT5G26990.1); Has 167 Blast hits to 167 proteins in 27 species: Archae - 0; Bacteria - 0; Metazoa - 38; Fungi - 0; Plants - 128; Viruses - 0; Other Eukaryotes - 1 (source: NCBI BLink).	GGCAGTTACTACTGAGCTTTTCTTGGCTGAGATTGTTTCAGCAGGAGAAC[A/G]TGTTTGAGCACTCTTGAAATCATCACCCATTGGCAAAATGAATGATGACA
solcap_snp_sl_2457	solcap_snp_sl_2457	PASS	NO	NO	1	82.001	Syntaxin	AT3G05710.2	SYP43 (SYNTAXIN OF PLANTS 43); SNAP receptor	GTCATGTGTGCAACAGTTCTAGTTATCATGTGCTTTATAATGCTAGTCCT[A/C]TTAATTTTGAAGGAGATAATATTCTGATTTCTGAAAGTATTATCTATAAA
solcap_snp_sl_44370	solcap_snp_sl_44370	PASS	NO	NO	1	82.0219	GRAS4	AT1G07530.1	SCL14 (SCARECROW-LIKE 14); transcription factor	CCATTGCCGAAGGAAGTGAAGAAAGAGTCATGATTAGATAAAGTGGACAT[A/G]GAAGCAGGGGATTCGAAATTAAGATCCCATTGAGGTGACTCAATAGAATC
CL015672-0280	solcap_snp_sl_100285	PASS	NO	YES	1	82.0759	Conserved gene of unknown function	AT2G24300.2	calmodulin-binding protein	GAAATATATGAAGCTTCCTACCTGTTTCCTGCTAATTTGNGGGTCATTATTTTTCTATATAAGACTAGCTGTTAGCAGTTGAACGTTACCTTCTATCAAA[T/C]TGTGCAGGACTATTGGTATCACTCCCAAATTGGACTTTGATGGTACTGAAACGGAATATNAATCAGGATAGTGATGAAAACTCTGAGTTTCCACCTAGGG
CL017306-0367_solcap_snp_sl_44383	solcap_snp_sl_44383	PASS	NO	YES	1	82.1316	Conserved gene of unknown function	AT5G26910.1	unknown protein	GACAACATTGGTCCAAAGAAAGGAGTGGTTAGCAGAAGAAGTGTATAGAG[A/T]GATTGCCAGCTGGACAAGCATGGAAGAGTTGATGGTGGATGAGGTTGTTG
solcap_snp_sl_44394	solcap_snp_sl_44394	PASS	NO	NO	1	82.1559	Zinc finger protein	AT3G05760.1	nucleic acid binding / zinc ion binding	TCCCTGAAAATTGATTCGTCTTCTTTGTTGAACACAAAATCGAACCTAGG[T/G]TTTTTACAATTCTTCATTCATTTTCGTGGTCGGGCCTTGTAATTCTCTGT
CL015829-0286_solcap_snp_sl_44451	solcap_snp_sl_44451	PASS	NO	YES	1	82.3294	Pentatricopeptide repeat-containing protein	AT4G01990.1	pentatricopeptide (PPR) repeat-containing protein	GATGCATTCACAAATTTCTATATAAAAAATTCGCAGATAGACTCTGCTCT[A/G]AAGTATTTGGAGATGGGTGCCAGCAAGGCAAATCCTAAGAAAAAAGTTTG
solcap_snp_sl_2501	solcap_snp_sl_2501	PASS	NO	NO	1	82.3396	Kelch motif family protein	AT1G18610.1	FUNCTIONS IN: molecular_function unknown; INVOLVED IN: biological_process unknown; LOCATED IN: cellular_component unknown; EXPRESSED IN: 24 plant structures; EXPRESSED DURING: 15 growth stages; CONTAINS InterPro DOMAIN/s: Galactose oxidase/kelch, beta-propeller (InterPro:IPR011043), Kelch repeat type 1 (InterPro:IPR006652), Kelch repeat type 2 (InterPro:IPR011498), Kelch-type beta propeller (Inte…	TGAGATGATCTCATCACCGATGATGTTGATCTTCTAATTGGTACTTTACC[T/C]ATGCTATGTCGTCCGAGTTCTGGAACTTGCAGTTGCACCAACTGCTGCTG
solcap_snp_sl_44461	solcap_snp_sl_44461	PASS	NO	NO	1	82.4045	Transcription factor	AT3G06590.1	transcription factor	TCAAAGCTTCTCCAGGCTCTCCGTCACGTTCGCCGGAGTAATGACAATCC[A/G]TCTCCGGTTAATGCCGGACGCGCCGTCAGGGAGACCGCCGACAGAGTCCT
solcap_snp_sl_2504	solcap_snp_sl_2504	PASS	NO	YES	1	82.4229	Gene of unknown function	0	0	TGATGAAGATGGCAGTTATAACTATGATCTGACTGGTGAAATTTCTAATA[A/G]AGAGTCGTATAAAGCGGGTAGTGAGTTTCGTGGAGTTCAATCGTGCAATG
solcap_snp_sl_2506	solcap_snp_sl_2506	PASS	NO	NO	1	82.4259	Conserved gene of unknown function	AT3G05810.1	unknown protein	GATCAAAAGACGGTTCCAAACAGGTAGAAGAATCCCCTTATGAAATTTCC[A/T]TCCTAGTACAAAACATGAGCATCATAGCAGAAAGTTTTTCTTCATGAGAA
solcap_snp_sl_2508	solcap_snp_sl_2508	PASS	NO	YES	1	82.429	Conserved gene of unknown function	AT3G05810.1	unknown protein	AACCCAGATGTCACAGAGTTTGAAGGTACTGAAAGTAATCTTCTGTTGGA[C/G]AATAGAATTTGCCTCCACGCCATTGTTGAGCTTCCTGTGAATTGAGAGCT
solcap_snp_sl_2509	solcap_snp_sl_2509	PASS	NO	NO	1	82.4327	Gene of unknown function	0	0	CATCAACTACTCGCCGGAATGTCCAAAAGCGGTCACCGATCGATTAATCT[T/C]CCGGCTATCCCGATGTACGAAATTCTGTAACTATAACTACATTAGATATA
CL016552-0078	solcap_snp_sl_100424	PASS	NO	YES	1	82.433	Gene of unknown function	0	0	CAATTAACAATATCNCAAAGAAAAAAACAAACCAGATAAATGGCGGAGTCAGGGTGGCTCCGGTC[T/C]TCCACGTCATCTTTCAGGTGGATCGGACNGAGGTTTTCACTTCCGACNTCCTTTANGCGNTGGCCGACGATGNTCACTTCGTATTTCACGCCGANTGGGA
CL016552-0027	solcap_snp_sl_100423	PASS	NO	YES	1	82.4331	Gene of unknown function	0	0	CAATTAACAATATC[A/T]CAAAGAAAAAAACAAACCAGATAAATGGCGGAGTCAGGGTGGCTCCGGTCNTCCACGTCATCTTTCAGGTGGATCGGACNGAGGTTTTCACTTCCGACNT
solcap_snp_sl_44465	solcap_snp_sl_44465	PASS	NO	NO	1	82.4398	Gene of unknown function	0	0	AACTTGATAAAAAAGAAACAAGCTTCTCAATGAAACAACTTCTGAGTAGA[T/C]ATCTTCCCATCACGTAACACTCCAATAGCACTTCTTCATTTCAACAAGCA
solcap_snp_sl_2510	solcap_snp_sl_2510	PASS	NO	NO	1	82.4398	Gene of unknown function	0	0	TCTCAATGAAACAACTTCTGAGTAGACATCTTCCCATCACGTAACACTCC[A/G]ATAGCACTTCTTCATTTCAACAAGCATACTCTAATCGTGAGCAACATCAT
solcap_snp_sl_2515	solcap_snp_sl_2515	PASS	NO	NO	1	82.447	Gene of unknown function	0	0	CGAACTTCAGTTCGATTGCTGGGTCGAAGAGACATTTTTTTTGTGGGAAA[T/C]TGAGGGGACAATGCCTCTCCCTCTCCCTCTCTGTAGACAAACAAGACTGG
solcap_snp_sl_44470	solcap_snp_sl_44470	PASS	YES	NO	1	82.5037	Beta-fructofuranosidase	AT1G56560.1	beta-fructofuranosidase, putative / invertase, putative / saccharase, putative / beta-fructosidase, putative	CCTAAAGTCAGATGCAACACTAGCAATAACACGGAAACCTCTCTTTGAGG[T/C]CCCCATCGGGTTAATGCCATTAAAATTTCTTGAAAAAACCCTAGATTGAC
solcap_snp_sl_2518	solcap_snp_sl_2518	PASS	NO	NO	1	82.5211	ABC transporter family protein	AT5G02270.1	ATNAP9; transporter	CTATCCTGGTATAGATGGACATCCGCCTCCCGGATCTACCCCTTTGATAG[A/G]TGATTTCAACCTTACCCTTTATCCTGGTGATCGATGCCTTCTTGTCGGAT
solcap_snp_sl_2525	solcap_snp_sl_2525	PASS	NO	NO	1	82.5373	Nodulin	AT1G09380.1	integral membrane family protein / nodulin MtN21-related	TGGATGTTTGGTTGATCAATTGGAACAATAGATCCATGGTAAAATGACAA[T/C]AACATAGCACCACCAACACATAATATTGTACCTAACATTTTTGCTTGTCC
SGN-U571854_snp167_solcap_snp_sl_44482	solcap_snp_sl_44482	PASS	NO	YES	1	82.5928	Conserved gene of unknown function	0	0	AATTTTGGATCTCTCTGTTACTTGATTTCTTGCTAACAAACGGTCACGTA[A/T]ATCTTTAGTGCTTCTTATAAGAGCAAAAAACTTGTCAATTTTCTCATCTT
solcap_snp_sl_44540	solcap_snp_sl_44540	PASS	NO	NO	1	82.8054	Mutator-like transposase	AT1G64260.1	zinc finger protein-related	CTCCCTGGTGGACGACGGGTGGGAGGAGGGGTTACTGTTACAGCAGCTTG[A/G]GAAGCATCCTTTCTCTTGGGCTTTTCTAAGCTTGGAATTGGATGTATTGA
solcap_snp_sl_40011	solcap_snp_sl_40011	PASS	NO	NO	1	82.985	Germin	AT3G62020.1	GLP10 (GERMIN-LIKE PROTEIN 10); manganese ion binding / nutrient reservoir	AATGTTTTGATTACAAAACATATTGTCAAAGGTGAAGTGTTTGCTTTTCC[A/C]AGAGGACTTGTACATTTCCAACAGAACAATGGGGATGTTCCGGCAGCCGT
solcap_snp_sl_40040	solcap_snp_sl_40040	PASS	NO	NO	1	83.1072	Gene of unknown function	0	0	ATTGTTGTGTCATTAAATGAGAAAAGCAGTGCAACATCCAAAAGATGCTC[T/C]ACAAAGTCACAAAACAATGTAGCACAATGGAACTTGGTCTATGAAACAAA
solcap_snp_sl_40061	solcap_snp_sl_40061	PASS	NO	NO	1	83.223	Cinnamoyl-CoA reductase	AT2G02400.1	cinnamoyl-CoA reductase family	AGGATGTTGACTTCGTGAACCAATATTCGCACGCCGGGGTTAGACGCACC[A/G]GCGAGAGAGTGGAGGTGCGAAGGATCGGAACCGGGGAAGATGGCGGCGTA
solcap_snp_sl_40076	solcap_snp_sl_40076	PASS	NO	NO	1	83.278	Replication factor C / DNA polymerase III gamma-tau subunit	AT2G02480.1	STI (STICHEL); ATP binding / DNA binding / DNA-directed DNA polymerase	TGGTCTTTATCATAACAACCAACTAGAACCAATTAATTCAAGGGAACTGT[T/C]CTCCCAGCATTGGCATGATGATCTAAATGAGGAAATTAGAAGTCTGAAGA
solcap_snp_sl_40154	solcap_snp_sl_40154	PASS	NO	NO	1	83.5174	U2 snrnp auxiliary factor, small subunit	AT1G10320.1	U2 snRNP auxiliary factor-related	GGCGCCTAGAACTGCTTCTTCTTTTCTTGTGACGCGAACTTCTGTCTCTT[T/G]TCTCATCCAACCACTCACTGCTGGAATCTGTATTACGATCTTCCTTGCTA
solcap_snp_sl_40177	solcap_snp_sl_40177	PASS	NO	NO	1	83.6513	Conserved gene of unknown function	AT5G49900.1	catalytic/ glucosylceramidase	GAAGTTTATCAAAAATTGTGGAACGGTTCTTACTTCAACTATGATAATAG[T/C]GGCAGTGCCGTAAGCTCATCTATTCAAGCTGATCAATTGGCTGGCCAATG
solcap_snp_sl_40199	solcap_snp_sl_40199	PASS	NO	NO	1	83.8045	Protein kinase	AT1G09840.1	ATSK41 (SHAGGY-LIKE PROTEIN KINASE 41); ATP binding / protein kinase/ protein serine/threonine kinase	TTTCTACAATTTGAATATGCATTTTGTGGTGTAAATTGATTGAAAATCTC[T/C]ATTTGCTGGAATCGTTGAAGAAGAAATGCTTCGATACTGCTTTGTATTCA
solcap_snp_sl_40219	solcap_snp_sl_40219	PASS	NO	NO	1	83.914	Gene of unknown function	0	0	AATTTCATCGTAATTTTTTTTCTAGTATTCGAATTCCTGAAGTTTTAACA[A/G]AGACTCTTTATATTCGATTGTTTTAGTGCTGATAGATGGACATGTCTCTA
CL015751-0365	solcap_snp_sl_100299	PASS	NO	YES	1	84.0312	Ribosome biogenesis protein bop1	AT2G40360.1	transducin family protein / WD-40 repeat family protein	TGAAGCTGCTGCAATTAGTGTTGTATAGTTTCACTTANTCTCAAATACATTTGGATACAATATATTTGTCAATACATTATTNTATTANGAACCTTTGTCT[A/G]GTTGGACCTTTTGGTGGTAATGAATATCAGATGAGAGGACACTTTTGAGGTCNNNTTTCCCGCTTTTAATACAAATAAAAGCATCTNGAGGAATACTTAA
solcap_snp_sl_40284	solcap_snp_sl_40284	PASS	YES	NO	1	84.1906	Phosphomethylpyrimidine kinase	AT1G22940.1	TH1 (THIAMINE REQUIRING 1); hydroxymethylpyrimidine kinase/ phosphomethylpyrimidine kinase/ thiamin-phosphate diphosphorylase	GAGCAATACACTCCCCGAGCAGCACAAGCCTTGATATCCGCTTGAATTCC[C/G]GCGCCGGCGCCGGAATCGGACCCGGCAACCGTCAGAACATGAGGAACTCT
CL016719-0209_solcap_snp_sl_40301	solcap_snp_sl_40301	PASS	NO	YES	1	84.2367	Conserved gene of unknown function	AT1G36370.1	SHM7 (serine hydroxymethyltransferase 7); catalytic/ glycine hydroxymethyltransferase/ pyridoxal phosphate binding	TTGAGTCAATCTCAATCGAGTAATCTGTCGTTAGGGTTTAGTAGTCATGT[T/C]TCGCCGGTGATGAGCGCACCCAATCGGTCTCATATCGTCGATGATTCGAT
solcap_snp_sl_40303	solcap_snp_sl_40303	PASS	NO	NO	1	84.239	Serine hydroxymethyltransferase	AT1G36370.1	SHM7 (serine hydroxymethyltransferase 7); catalytic/ glycine hydroxymethyltransferase/ pyridoxal phosphate binding	CCACACAACAACCATATTGCTGCCCTCGCCATAGCATTGAAACAAGTGGC[A/G]ACTCCTGATTACAGGGCTTATATGCAACAAGTTAAGAGAAATGCTCAGGC
solcap_snp_sl_40309	solcap_snp_sl_40309	PASS	NO	NO	1	84.2537	Embryo-specific 3	AT2G41475.1	FUNCTIONS IN: molecular_function unknown; INVOLVED IN: biological_process unknown; LOCATED IN: endomembrane system; CONTAINS InterPro DOMAIN/s: Lipase/lipooxygenase, PLAT/LH2 (InterPro:IPR008976), Embryo-specific 3 (InterPro:IPR010417); BEST Arabidopsis thaliana protein match is: embryo-specific protein-related (TAIR:AT5G62200.1); Has 60 Blast hits to 60 proteins in 11 species: Archae - 0; Bacter…	ACCAATCAGAGCACCGCTGCTGCTGCTAGAAGCTGCTCATACACATTGAC[A/C]ATCAAAACAAGCTGTTCTTCACCTAAATACACCAGAGACAGAGTCAGTAT
SGN-U597311_snp612	solcap_snp_sl_100942	PASS	NO	YES	1	84.378	Phosphatidylinositol-4-phosphate 5-kinase	AT1G60890.1	phosphatidylinositol-4-phosphate 5-kinase family protein	CATGATTCATTGAAGAGCAATTTTATCACCACTCGAGTGTTCCATTGTTA[A/C]TGTACCATTTAGTTTATTTGTACAGTTGACTCAATACAACAGTTTTGTAG
CL016500-0535	solcap_snp_sl_100418	PASS	NO	YES	1	84.3909	Gene of unknown function	0	0	GCAAAAGTCGTTCTCCAGCCACCAGACGTCATAAGAGTCGCTCTCCAAGGAACCATAGGAGACAGAGAAGTAGGAGTACCTCATTGTCTCCTATTGGTAA[A/G]TCACCTGGTTCAAGTATC
CL016500-0058	solcap_snp_sl_100417	PASS	NO	YES	1	84.3914	Splicing factor, arginine/serine-rich 10	0	0	CAGCTGCAAANTTTTCGTCCTCGGTNGGATTGCAATTCC[A/G]ACGATATGCATGATCCTAATGAGTAGAGTAATAATAGAAACCTAAATGTAATACCCGGTGCAAACCTATGTTCTTCAGTGAGAAATTAAAAGAAGTAATT
solcap_snp_sl_40364	solcap_snp_sl_40364	PASS	NO	NO	1	84.4054	Conserved gene of unknown function	AT1G60870.1	MEE9 (maternal effect embryo arrest 9)	TTAAATATACTTTTTCAATCATTTTTCTCCATCCCCAAATTCTAGAAGAA[A/G]AAAATAATAATGGAATCTCTTTTTGCTCAATTCGCCATTCTTTCGGAGCA
SGN-U576068_snp460_solcap_snp_sl_40366	solcap_snp_sl_40366	PASS	NO	YES	1	84.4058	Conserved gene of unknown function	AT1G60870.1	MEE9 (maternal effect embryo arrest 9)	TGCTGCCAAAAAGTATATTGAAACTGCTGTAAACTCTGCTGGTGCTTCAA[T/C]GAAATCTGCTTTTAAAGCAATTTCTTCTCACTCTAAAAAGGTTCATCCTT
solcap_snp_sl_40410	solcap_snp_sl_40410	PASS	NO	NO	1	84.6969	Gene of unknown function	0	0	TTTCTTGGTTTATTCATTGGTTTTTACTGATTGAAATTTAGTTGAGGATG[A/G]AATAGCGTTCTTGTTGATGATATTTAGTGCACAGAATGAATAATCCATGG
solcap_snp_sl_26866	solcap_snp_sl_26866	PASS	NO	NO	1	84.698	0	0	0	CTAGTCCGTCAGGCACTACTGTCAACAAGTTGGCATCTGCATTAGCAGTC[A/T]CTACCGCAGTTGCCGGTAACGATAACTCTGGTCTATCTTCCATGAAACGA
solcap_snp_sl_26867	solcap_snp_sl_26867	PASS	NO	NO	1	84.698	Gene of unknown function	0	0	TAGTCCGTCAGGCACTACTGTCAACAAGTTGGCATCTGCATTAGCAGTCA[T/C]TACCGCAGTTGCCGGTAACGATAACTCTGGTCTATCTTCCATGAAACGAG
solcap_snp_sl_40466	solcap_snp_sl_40466	PASS	NO	NO	1	84.8848	MAPK activating protein	AT1G11200.1	unknown protein	ATTTGAAACTCAGTGGATATGGAGCCTTTCTCCACTTAAATACCTTGTTT[A/G]TGTGCAGCAGGGTTTCAACTCATAACGCGAGCCTAACCCAACAATCTAAC
solcap_snp_sl_40488	solcap_snp_sl_40488	PASS	NO	NO	1	85.061	F-box family protein	AT1G22040.1	kelch repeat-containing F-box family protein	AGCTTTCCATTCAAGACACCTGTCTTGCAATAAGCTCTTGCAGTAGACAT[A/G]GGACTTACTTCATTCCAAGCATTTACAATGGGGTCATATCGCCAGACAGA
solcap_snp_sl_40498	solcap_snp_sl_40498	PASS	NO	NO	1	85.0976	DH putative beta-hydroxyacyl-ACP dehydratase	AT5G10160.1	beta-hydroxyacyl-ACP dehydratase, putative	GGGATAGAGCCATAGAAGCCATTGAAGAAAAAAAAGGTTTTTTGGAGAAG[A/G]AGAAAGAATTGGGAGCGACAAAAACGAAGTGTTTTGGGGAGATTTGAAGG
solcap_snp_sl_40527	solcap_snp_sl_40527	PASS	NO	NO	1	85.2339	Calmodulin-binding transcription activator (Camta), plants	AT5G64220.1	calmodulin-binding protein	ACTGTTGTTAGTCTTGTCTCTTTAGGTGCATCTCCTGGAGCTTTGACAGA[T/C]CCATCTGCTGAATTTCCTTTGGGTAGAACCCCTGCTGATTTGGCATCTGC
solcap_snp_sl_26879	solcap_snp_sl_26879	PASS	NO	NO	1	85.2362	Calmodulin-binding transcription activator 2	AT5G64220.1	calmodulin-binding protein	ACCATCTACCCTGAAGAGGAGTTGTTTGATGTTGATAGTCTGTTGGATGA[A/T]GATACTTTCATGTCTATAGCATTTGAATAAAGCCTTTTTCCCCCTTGATT
solcap_snp_sl_40571	solcap_snp_sl_40571	PASS	NO	NO	1	85.4629	GTP cyclohydrolase II / 3,4-dihydroxy-2-butanone-4-phosphate synthase	AT5G64300.1	ATGCH; 3,4-dihydroxy-2-butanone-4-phosphate synthase/ GTP cyclohydrolase II	CAACTTGCTTGAGGAATAGCTATCACCTTTGACACATAATTCAAATATTA[A/G]TCATTGTTTATTGCTCCTCGTACCTAAATATTGATTTCTTGGTGCTGATT
CL015143-0314	solcap_snp_sl_100186	PASS	NO	YES	1	85.5174	Flavonol synthase/flavanone 3-hydroxylase	AT2G36690.1	oxidoreductase, 2OG-Fe(II) oxygenase family protein	TTGATTGCACTCATGAATTTTTCAATTTACCAGAGGAAGAAAAACACAAGTTTACTGGGAAGCATGTGTTGGATCCTATAAGATATGGGACAAGTTTCAA[T/C]ACTAGTACAGAAAATGTCTTCTTTTGGAGAGATTTTCTCAAGGTCTTTGTCCATCCTCANTTTCACTCTCNCACCAAACCACAANCCTACAGGTAANNCT
solcap_snp_sl_40586	solcap_snp_sl_40586	PASS	NO	NO	1	85.589	Dnajc14 protein	AT1G62970.1	DNAJ heat shock N-terminal domain-containing protein	AATAGGAGCGCAAGACGTCGGTACTGATTAGCGATAAGTTCAGAATCATG[A/G]GTTTGGTTGGAAGGAATTTGAAGAATAGAGTAATAATCAAGATGCTGGTT
CL016564-0236_solcap_snp_sl_40595	solcap_snp_sl_40595	PASS	NO	YES	1	85.6599	Monoterpene synthase 2	AT3G25810.1	myrcene/ocimene synthase, putative	AAGAATACATGGATAATGGATGGATCTCAATTGCAGTTCCAATGGTATTA[A/G]CACATGCGCTGTTCCTTGTCACAGATCCAATTACCAAAGAGGCCTTGGAA
CL016564-0245	solcap_snp_sl_100427	PASS	NO	YES	1	85.6599	Monoterpene synthase 2	AT3G25810.1	myrcene/ocimene synthase, putative	AGAAGCAAGATGGTACTACAATGGATACAAGCCAAGTCTAGAAGAATACATGGATAATGGATGGATCTCAATTGCAGTTCCAATGGTATTANNACATGCN[T/C]TGTTCCTTGTCACAGATCCAATTACCAAAGAGGCCTTGGAATCCTTAACCAATTATCCTGACATTATTCGATGCTCNGCTACTATTTTTCGTTTAAACGA
SGN-U565150_snp835	solcap_snp_sl_100768	PASS	NO	YES	1	85.732	Gene of unknown function	0	0	TTGACACTTTGAACTTGATGAATAGATAGGTTTCCTATCCTATTACGTAC[A/C]ATATTATTGATAGTGGGAAGACATATCGTCCACTATGATTCAAAATTAGA
solcap_snp_sl_36725	solcap_snp_sl_36725	PASS	NO	NO	1	85.7446	EXECUTER1 protein, chloroplast	AT4G33630.1	EX1 (EXECUTER1)	CTAGATAGTAAATGAGAGGTTGAAAGAGTGAAAGACGAAGATGAACGCTT[T/C]AATCGGGAAGTGAATTTAGGGTTTGAGAAGTTGAATTTGTGAGTGTTTAC
CL017342-0410	solcap_snp_sl_100544	PASS	NO	YES	1	85.7992	Protein kinase family protein	AT4G13190.1	ATP binding / kinase/ protein kinase/ protein serine/threonine kinase	AAGTGTTCTCTTAGTTTATGATTACTCNGAAAAATTGCTTTTGCTGGTGTAGGATGAACTAAANTTTTTGCAAGCTNCAAAGATTAGGGNCAATCNCAGC[A/T]TAATGAAAGTTGTTGGATATTGTCGCAAGGAGATTGTGGGTGTTGTTTATGATCTAAATCCACTTGACACCTTGCATAACTTGATTTTTCAAGGTGCCCT
CL017342-0589	solcap_snp_sl_100545	PASS	NO	YES	1	85.7994	Protein kinase family protein	AT4G13190.1	ATP binding / kinase/ protein kinase/ protein serine/threonine kinase	ACTTGATTTTTCAAGGTGCCCTTTTTACTCTCACATCTGTCTTTACTAATCTTTTATGCAGACTTCACCTGATGTATTTTCTGCTGTTAATTACATGCGC[T/C]GTAGCTATATTTGTGTTAAAACCCAGTGGNAATTGTGAATCTTTTGAGNAAAGGATCTGTAGTNNTTACTNGGCCAAGTAGCTATAACCACAATAGAAA
solcap_snp_sl_68771	solcap_snp_sl_68771	PASS	NO	NO	1	85.9199	Heat shock 70 kDa protein, mitochondrial	AT5G09590.1	MTHSC70-2 (MITOCHONDRIAL HSP70 2); ATP binding	AGCTGCAGTAGGTTCATTAATAATCCTTTGCACATCAAGACCTGCAATTC[T/G]CCCAGCGTCCTTTGTTGCCTGCCTCTGAGCGTCATTGAAATAAGCTGGAA
solcap_snp_sl_42259	solcap_snp_sl_42259	PASS	NO	NO	1	85.9447	Heat shock 70 kDa protein, mitochondrial	AT5G09590.1	MTHSC70-2 (MITOCHONDRIAL HSP70 2); ATP binding	TGGACCCTGAACCTTGCATTTGTATCCAGAGATAAATGCTTCAAGCTATT[T/G]GGAAGTGACTCTACAACCCATCCTTTCAAAAAATCGGGCGTTCCTACTGT
solcap_snp_sl_42255	solcap_snp_sl_42255	PASS	NO	NO	1	85.9503	Gene of unknown function	0	0	TGTCATATACCTTTGCCCCTACCATTCACTGATTTAAAACAGGAAACATG[T/C]CCTTCAGTTGAGCTTCACAATCAGGTTCCAGAGCCTTAAGAAACAAGGCC
solcap_snp_sl_54525	solcap_snp_sl_54525	PASS	NO	NO	1	86.0203	Glutamyl-tRNA(Gln) amidotransferase subunit A	AT5G64440.1	AtFAAH (Arabidopsis thaliana fatty acid amide hydrolase); N-(long-chain-acyl)ethanolamine deacylase/ amidase	ATCTCAGCAATGGAGGTATTTAATAGTAAGCAGCCATCAGCACCATTATT[A/G]ATCTCATTTGACCCCGAGGAAGTGAGAAGGCAAGCGGCAGCTTCCACTCA
SGN-U574380_snp1064_solcap_snp_sl_54535	solcap_snp_sl_54535	PASS	NO	YES	1	86.0885	Gene of unknown function	0	0	GAAGTCTTTCTTTAAAATATGAATTGGCTTCCACCCCAGACGAAAGAGTA[T/C]AATCATGGGGACATTTTCCATGTCCAGTTTAGGTTACAAGCAGGAGGCTT
3284_1_60_solcap_snp_sl_54547	solcap_snp_sl_54547	PASS	NO	YES	1	86.1222	Gene of unknown function	0	0	ACTTAACAGACAAACATTTCATTTATAATATTTACCAGACAATCAGAAAA[A/G]GTATTACTGAATTTGAAACTCAATTCTAATTCCTGATGAAGGAAATTCCT
SGN-U313641_snp560	solcap_snp_sl_100728	PASS	NO	YES	1	86.1231	Glyoxisomal malate dehydrogenase	AT5G09660.1	PMDH2 (peroxisomal NAD-malate dehydrogenase 2); malate dehydrogenase	ACTTTAGCGGATATACAAAGAGACTTTCCTGCAGCTTGAAATCTACTCTG[T/C]GATACTGATATTGTGAACTTTGTAACACATTGTAGGTCAAGCCTCCTTGC
CL016298-0380	solcap_snp_sl_100396	PASS	NO	YES	1	86.1591	CBS domain-containing protein	AT2G14520.1	CBS domain-containing protein	TGAGAACTGGCCTGTGTTTCTCTAACATTTAAGTTTTGAGGTTTTTAAGGNTTTTTAGGGTTACAAAGTTGTTGGACTTTTTTTTTGGGAGGAGAAGGTG[A/T]ATGGCGGTGGAGTATACATGTTGCGAGACAGGGTTCTTCATACATATTGTGATAAT
solcap_snp_sl_54581	solcap_snp_sl_54581	PASS	NO	NO	1	86.2251	Conserved gene of unknown function	AT1G10020.1	unknown protein	AACAACCTCTCAGCTTGATTTTACAATCAAAAGTTGAATTATTCGGAAGA[A/G]TTTTCGACGATTCAGAAGGGAACTTCAAGGCTAAACCTCCGATTACAATA
solcap_snp_sl_54589	solcap_snp_sl_54589	PASS	YES	NO	1	86.3111	Pyruvate kinase	AT3G22960.1	PKP-ALPHA; pyruvate kinase	AAGTACAAGATTTAGTTTTTCTCATGTTAAAAACTTGGATGTCAGAAAAT[T/C]AAGAACTGCAGTCAGAGCAGTGATGCAAGTTGAGAAAATTCAAAGTTCAG
C2_At1g50020_1125c	solcap_snp_sl_100065	PASS	NO	YES	1	86.3184	Tubulin alpha-6 chain	AT1G50020.1	unknown protein	AGTAATTCACGTGTTTCATATnTTTTTTTGGATGTATGATACTAGTCGCT[A/G]GTTAATTTATGTTCTTAATTCACCATTGATTGTTTTCTTCTCTCTCGGCA
solcap_snp_sl_31775	solcap_snp_sl_31775	PASS	NO	NO	1	86.3227	Amino acid transporter	AT5G49630.1	AAP6 (AMINO ACID PERMEASE 6); acidic amino acid transmembrane transporter/ amino acid transmembrane transporter/ neutral amino acid transmembrane transporter	GCATCCATATAGGTGTAGCTACGAGAGCCATCGGGGGCGCGATAGCAATC[A/G]GCAAGGAGGATAGAAGCAAACCATGTTATGGCTGAGAAAGCAATGAGTGC
solcap_snp_sl_31777	solcap_snp_sl_31777	PASS	NO	NO	1	86.3352	Sterol regulatory element-binding protein site 2 protease	AT1G17870.1	EGY3 (ETHYLENE-DEPENDENT GRAVITROPISM-DEFICIENT AND YELLOW-GREEN-LIKE 3)	GGGGACTGTTTGCAACCTTCTTCCGCGGGGGAGAGGAAGTACCAGCACAA[A/G]ACGAGATCACCCCACTTGGAAATCAGAGGTTTGCTTGGGGTTGTGTACTC
solcap_snp_sl_54622	solcap_snp_sl_54622	PASS	NO	NO	1	86.4664	Conserved gene of unknown function	AT3G19650.1	cyclin-related	ACGAGAATAGATTTTCCACGAACAAGTGCATTGATTTAAGTTAATGTACT[T/C]TTTTTTCTTATATTGTGGCTGATGTTGTGGGATTCTTGTTCAGCCCGTTG
CL017439-0390	solcap_snp_sl_100569	PASS	NO	YES	1	86.4833	Anthranilate N-hydroxycinnamoyl/benzoyltransferase	AT3G50280.1	transferase family protein	TTTTGAAACGTCAATTCCCTTTCAATATTAATCATTTCTCTGATCGCATTTCTATACCAAATGAAAGANTNAATGCAGGTNATAGATTCATTCCTCCACC[A/G]ATGCTACGAGAAAGGGTATTTCACTTTACCAAAGAAAGTGTAGCCAAGTTAAAAGCAAAGGCCAATCTTGNAATGAACACCACAAAAATTTCGTCTCTTC
solcap_snp_sl_31778	solcap_snp_sl_31778	PASS	NO	NO	1	86.4834	Anthranilate N-hydroxycinnamoyl/benzoyltransferase	AT3G50280.1	transferase family protein	TAATATTGAAAGGGAATTGACGTTTCAAAAAAGGAATTTTCGAGATGACA[T/C]TAAAACCTCGAGATATCTCAGTCCAAGAATTGTAAAAATGCCAAAAAGAA
CL017439-0179	solcap_snp_sl_100568	PASS	NO	YES	1	86.4835	Anthranilate N-hydroxycinnamoyl/benzoyltransferase	AT3G50280.1	transferase family protein	GTGGTACGCGATTTCTTCCCATTAAATGGNGTCCAAAATCTAGAGGCTACCTCCCAGCCCTGTTTTGCAGTGCAAGTAACAGAGCTTGAGGATGGTGTAT[T/C]CNTTGGCTGCTCAAACAATCATGTGGTAGTCNACGGAACTTCTTTTTGGCATTTTTACAATTCTTGGACTGAGATATCTCGAGGTTTTANTGTCATCTCG
solcap_snp_sl_6718	solcap_snp_sl_6718	PASS	NO	NO	1	86.4843	Gene of unknown function	0	0	TAAGGAACTGGTGTTGGTTGTTTTTAGTAGATCTCTTACTTGTTCAAATG[T/C]AGGCATGAGGAAGAGGAGTCCAGTTTGAAAGTAGTCAATTTGAAGCTCAA
CL015970-0397_solcap_snp_sl_54631	solcap_snp_sl_54631	PASS	NO	YES	1	86.4867	Anthranilate N-benzoyltransferase protein	AT5G67150.1	transferase family protein	ACCTCAAAAGTAGTTTCTTCGTTGTGATCGAGACGACGACAACGTATCAC[A/G]GATCGCCAAACGTGAGCCAACACAGCTTGAAGAGAAGAAATCTTTGTGGT
CL006477-0571	solcap_snp_sl_100101	PASS	NO	YES	1	86.5365	Mitotic checkpoint protein bub3	AT3G19590.1	WD-40 repeat family protein / mitotic checkpoint protein, putative	CAAATATTAACCTAATATCATGCATCAGTTAGTATGATATGGTCCAATATGACTTTAGTCCATGATGATTATGTGGACCCTATAAATGTTGATTGGAAAT[T/C]GCAATGGTGGCATTCTATTANTTCAGCTTANAGTCNGTATGNTTTGATAGTTGGATCCATTGGAATTCTGTGATTTTCTTGTGTGGCATAGGACAAGTGA
solcap_snp_sl_6721	solcap_snp_sl_6721	PASS	NO	NO	1	86.5728	Signal transducer	AT2G14820.1	NPY2 (NAKED PINS IN YUC MUTANTS 2); protein binding / signal transducer	AATGACAAAGTCAATGTTATTGATGCCAAGAGCCATGCAGACAGGGCTGC[T/C]ATGAGTAAAATGAAAGGTTTGCTCATGTCAAAGAGGCTCTTTTCGAAAAT
solcap_snp_sl_54669	solcap_snp_sl_54669	PASS	NO	NO	1	86.652	Protein phosphatase 2c	AT4G33920.1	protein phosphatase 2C family protein / PP2C family protein	TGAAGAAACCTGAATTTAACAGGGATCCTATCTTCCAACGATATGGGAAT[T/C]TTGTACCTCTGAAGCGGCCTGTATTGACAGCAGAACCTTCAATTGTTACA
solcap_snp_sl_14323	solcap_snp_sl_14323	PASS	NO	NO	1	86.6757	Lipase	AT3G19540.1	unknown protein	GTGAAATTGCACTGTTTCCCCTTTCATCTTGAGGGAGCTCACATGCTTCA[T/C]TTATAGACCCCGATTTCAGATCAGCTGGTGGGATGAAGCAGTCTACTGAT
solcap_snp_sl_19481	solcap_snp_sl_19481	PASS	NO	NO	1	86.711	Auxin and ethylene responsive GH3	AT5G54510.1	DFL1 (DWARF IN LIGHT 1); indole-3-acetic acid amido synthetase	TGGAGCTGCAAGAATCGAATGGCTCGGACAAGGCCCGAGGCAAAAACAGC[A/G]CCGAGGCGAAGAACTTGCTCGCGCTCATAGAGACCGCAGAGCATTTGAGT
solcap_snp_sl_54685	solcap_snp_sl_54685	PASS	NO	NO	1	86.7569	Zinc finger protein	AT1G66140.1	ZFP4 (ZINC FINGER PROTEIN 4); nucleic acid binding / transcription factor/ zinc ion binding	GGATTTAGTCGAAAACTTCCTGGCCATCTCAAGTCAAATCCTTCATCCAC[T/C]GGATTGGGATGAGATGTCATTTGAAAGCCTGTACTAGCATCGCTGAACCT
SGN-U580895_snp1396_solcap_snp_sl_54697	solcap_snp_sl_54697	PASS	NO	YES	1	86.8131	Methylthioribose kinase	AT1G49820.1	ATMTK (ARABIDOPSIS THALIANA S-METHYL-5-THIORIBOSE KINASE); S-methyl-5-thioribose kinase	CATGATCATCCATTTTAACTTGGACATTACTGCAACTGAACTTGCTCAAT[T/G]GTGGAAATAACTTCCTCAATACTCTTGATTGTTCGCCTTTCTTTCAGAAG
solcap_snp_sl_54704	solcap_snp_sl_54704	PASS	NO	NO	1	86.8288	UDP-glucose:glucosyltransferase	AT4G15480.1	UGT84A1; UDP-glycosyltransferase/ sinapate 1-glucosyltransferase/ transferase, transferring glycosyl groups	TTGACATGTCCTTGGCCTGGAAATGAAACCATAAAAACATGAATTGGTGC[T/C]TTTCCCCCTTGAGAACCCATAGATACCTTTTTGTTTTTGTTTCTTGGAAA
CL009130-0498	solcap_snp_sl_100136	PASS	NO	YES	1	86.8695	PRKR interacting protein 1	AT2G15270.1	unknown protein	ATTGAAAAATGTAATTCAACATNGGTATTTACTGCANTTTGGTTATTCGTCATTTGTTTCAATCTGTTGAAANGTGTGTGGTGTTACTCAGAAGTGATTT[A/G]CTATGATCAGGTTACATCTAGGTTTAAAGAATAAGTAGACAGCGTCAAGTGTCAGAAATAACATTTTCTTGGTATTGTTTGCAGTATCGGCAG
CL009293-0681	solcap_snp_sl_100168	PASS	NO	YES	1	86.8831	Tic21	AT2G15290.1	TIC21 (TRANSLOCON AT INNER MEMBRANE OF CHLOROPLASTS 21); copper uptake transmembrane transporter/ iron ion transmembrane transporter/ protein homodimerization	AAATGTACCATTTGTGAGCCAGATGATGTTTGAAGTTCCTGGTGCTAGNAGAAGNTAANGATTCACGTAATCCAATTTTTGCTTCTGCTTTTCCTCAAAT[T/G]TCCTGATGCTTTTCCTTAAGTTGCTACATTCATCCCTTTGAAGATGCACGAAATATATTGGGATATTGACGAACAAAAAGTTTCATGGAGTTGCTCTGGA
solcap_snp_sl_54730	solcap_snp_sl_54730	PASS	YES	NO	1	86.9647	UDP-glucose:glucosyltransferase	AT4G34131.1	UGT73B3 (UDP-glucosyl transferase 73B3); UDP-glycosyltransferase/ abscisic acid glucosyltransferase/ quercetin 3-O-glucosyltransferase/ transferase, transferring hexosyl groups	AGAAATTCCAATCAGTTGGAGCTGCTCTTCCCATTCCTCAATTCTTCTAG[T/C]AAGGAAACCAAGCTATTATCAGATGATCCACCTTTCTCTACAGCCATTTT
solcap_snp_sl_54731	solcap_snp_sl_54731	PASS	YES	NO	1	86.9654	UDP-glucose:glucosyltransferase	AT4G34131.1	UGT73B3 (UDP-glucosyl transferase 73B3); UDP-glycosyltransferase/ abscisic acid glucosyltransferase/ quercetin 3-O-glucosyltransferase/ transferase, transferring hexosyl groups	AACACTTTTGCTCAGAAAGGGAACTGTCTTGCCCTCTTTGTGATTTCTCT[A/T]CATTGTCTTTATTGCAGAGCGAAACAGGACCAACGTGCCACACTTTTCTC
solcap_snp_sl_54732	solcap_snp_sl_54732	PASS	NO	NO	1	86.9793	Conserved gene of unknown function	AT5G67210.1	unknown protein	GTAAGACCAAAAACAAGGAAATTACAAGGAGCTTTACAACGGCGGAGGAC[T/G]GTAGCGATCGACTTCAACTCCACCGCCGACATGCGGGAAGAAACAGTAGA
CL016668-0365	solcap_snp_sl_100438	PASS	NO	YES	1	87.0425	Myosin-9	AT2G23360.1	transport protein-related	CCTTCGTTTTATATGCAAAATTANTANGGTTTGATTTGAGTTCCTTTTATGCTGGAGGAGGCAGACACCTTTANTGTTGTAACATTCTANTGGACCATTT[T/C]GCTAAAAATAAATTAATTGTGTTCAGGAACAGACAGTTCCAAATGAAACCGAATATNTGGAGCAATCCTTGNAAATCTTAGATGAGAAGTTAGCAACCGC
solcap_snp_sl_54758	solcap_snp_sl_54758	PASS	YES	NO	1	87.0576	0	0	0	CCACCAACTTTCACTAATTCTATTATCCTTTTGTGGTAGTTGATGTAGTT[A/G]TCCTTGTCAGCATCCACGAAAATGAAATCATACGTACCGTGATTATTTTT
solcap_snp_sl_54783	solcap_snp_sl_54783	PASS	NO	NO	1	87.1931	Dynamin	AT4G33650.1	DRP3A (DYNAMIN-RELATED PROTEIN 3A); GTP binding / GTPase/ phosphoinositide binding	ACGTTGGTGATAAAATCAAACATGATATCTCTATATGTTTTGCTTGAAGC[T/C]CCCAAGTATCTTGAGGCCTCATTCAGATCAGTGGACTGTTGTAATTGCCA
Ohase1_Promoter_SNP1	solcap_snp_sl_100701	PASS	NO	YES	1	87.2366	0	0	0	ACATCTCATTAATTATCGATGTGAAACTTTTGTCATTTTTTAACACTCCA[T/C]CTTACGCTCAGTGCTTTGCATCTGGTGCGTGAGCAATTTTGATTTTGGGG
solcap_snp_sl_54809	solcap_snp_sl_54809	PASS	NO	NO	1	87.3135	Pentatricopeptide repeat-containing protein	AT2G15690.1	pentatricopeptide (PPR) repeat-containing protein	GGATGAATGTGATGTTGAGATCCCTTTAAGCTGGTTGTAGCTCTGTTCAG[T/G]GTCATCTATGAATCCCCAAGGATTTTTATGTATTGCTAATTACAATGCCG
solcap_snp_sl_54854	solcap_snp_sl_54854	PASS	NO	NO	1	87.5069	Pentatricopeptide repeat-containing protein	AT5G39710.1	EMB2745 (EMBRYO DEFECTIVE 2745)	GGGAAAACCGCATTTTGTCACATGCCACAATAAAGTACTTATCATCTTAA[A/G]ATAATCATACCAACTTTTCCCCTGCATGAGGTAGAATGCATCAAGCAAGC
solcap_snp_sl_54883	solcap_snp_sl_54883	PASS	NO	NO	1	87.5318	CXE carboxylesterase	AT1G19190.1	hydrolase	TGATCAAATAATAAGTCGGAAACTTTCAAAGGCGATAAATTTGAAGAATT[T/C]TGTTGGGGTTTCTCTGTTCGGCTCTGTTTTTGTAAAGCTGTAACAGATGG
solcap_snp_sl_48338	solcap_snp_sl_48338	PASS	YES	NO	1	87.6418	Ferredoxin--nitrite reductase	AT2G15620.1	NIR1 (NITRITE REDUCTASE 1); ferredoxin-nitrate reductase/ nitrite reductase (NO-forming)	AAGTTAGAAACAGCCGGATTGCCTCGTGAATTACCAGTGATAAATTGGGA[T/G]AGCAAATTAGTGTAAGGTCTTGTGTCAACTATTTCTTCAGGATCAATTCC
solcap_snp_sl_48336	solcap_snp_sl_48336	PASS	YES	NO	1	87.643	Ferredoxin--nitrite reductase	AT2G15620.1	NIR1 (NITRITE REDUCTASE 1); ferredoxin-nitrate reductase/ nitrite reductase (NO-forming)	AAGAAAACATCGGCGCCTTCCACAGTCTTCTTGTCTTTATCTCTAGTCAG[A/G]CATCCCATGAATCCAATGTCTGCAACTTGAACTTGTGCACACGTATTTGG
C2_At2g15890_430_b	solcap_snp_sl_100070	PASS	NO	YES	1	87.7982	Gene of unknown function	0	0	TACCCAAGTCTTGGTTAACATAGTTACTTGACAGCTGCGCCTGAGGAATT[A/T]CAAATTGACCTGGACATCACAGTTATTAAAGAAAAAGTTCATCAAGCCAA
solcap_snp_sl_13404	solcap_snp_sl_13404	PASS	NO	NO	1	87.9779	Stress-responsive protein	AT3G50830.1	COR413-PM2 (COLD-REGULATED 413-PLASMA MEMBRANE 2)	TGGAGAATCAATGCCCAGACTGGATATACCAGAAGAAGGATGATTCCAAT[A/C]GTGTTTGAAATTCCATGAGCTTTAGTGAAAGAATTTCTGAATCCACCAGA
solcap_snp_sl_29388	solcap_snp_sl_29388	PASS	NO	NO	1	87.9782	COR413-PM2	AT3G50830.1	COR413-PM2 (COLD-REGULATED 413-PLASMA MEMBRANE 2)	CTATCTTGAATTAAGCTCAGAGTCAAAGAAAAATTCTATTGATTCACTTG[A/G]AGATTGAAACTTTATGAGGGAAAAATACAGAGATCCAAAAATAGCAAGGT
solcap_snp_sl_48274	solcap_snp_sl_48274	PASS	NO	NO	1	87.9783	Acyl CoA synthetase	AT1G49430.1	LACS2 (LONG-CHAIN ACYL-COA SYNTHETASE 2); long-chain-fatty-acid-CoA ligase	GAAAGACCAGAAATATATACACTGTCCCAGTCCTTTCCCTTATTTTATAC[A/T]TAAATATGAACTCCATCATTTATTTACCAAGCTATGAAAATGAACTATCT
solcap_snp_sl_13402	solcap_snp_sl_13402	PASS	NO	NO	1	87.9795	Acyl CoA synthetase	AT1G49430.1	LACS2 (LONG-CHAIN ACYL-COA SYNTHETASE 2); long-chain-fatty-acid-CoA ligase	GCAAGACTTGAGTCAGTGCCAGAAATGGGATATGATGCTCTTGCAAGCGT[C/G]CCTCGTGGAGAAATTTGTCTGAGGGGAAAAACCTTGTTTTCGGGGTACCA
solcap_snp_sl_13401	solcap_snp_sl_13401	PASS	NO	NO	1	87.9876	Ring finger protein	AT3G18930.1	zinc finger (C3HC4-type RING finger) family protein	GTGAAGATGGATGAACAGGTGATTTTTGGGGAAACGACAACCGTCCGATC[A/G]ATGATAGTTATGGCGGACGATGACCGAGGAGGCGCGCGGGGTGATGGGGT
solcap_snp_sl_13399	solcap_snp_sl_13399	PASS	NO	NO	1	88.0118	Non-symbiotic hemoglobin	AT2G16070.2	PDV2 (PLASTID DIVISION2)	TAAGTTTTTGACTCTATTAACTCTGTGTGGCCTGACAATGTAATTTGTCT[T/C]AGCTAGAGAAAAGTTCAGTCAGAAAATAAATTTCCCATCTCTCTCATTGT
solcap_snp_sl_13398	solcap_snp_sl_13398	PASS	NO	NO	1	88.0386	Protein ariadne-1	AT2G16090.1	zinc finger protein-related	AATAAAATGGTGAAATGGTGTCCAAGTATCCCTCATTGTGGGAATGCTAT[A/T]CGAGTAGAGACCGATGAGTTCTGTGAAGTAGAATGTTCATGTGGTTTACA
SGN-U580658_snp1717	solcap_snp_sl_100892	PASS	NO	YES	1	88.0537	Gene of unknown function	0	0	CTGTATGTGCTAGCTCAACTATGCTAAATAACATGTTCTTGTAGATGTAC[A/G]ACTCAGTTTTTATAATATTATTATAAATATGCCGCTGTCCAGCTCTCAAA
solcap_snp_sl_48255	solcap_snp_sl_48255	PASS	NO	NO	1	88.0718	Rnf5	AT1G19310.1	zinc finger (C3HC4-type RING finger) family protein	TCTAACCACCTAGATTGGACTAAGTTCTTTATGAAGGTGCTTTTCTTGAT[T/C]GCCGGTTTCCTCTTAATTGTTTCCCTTATTTCATAAATACATGTGTATAT
solcap_snp_sl_48243	solcap_snp_sl_48243	PASS	YES	NO	1	88.1091	1-acyl-sn-glycerol-3-phosphate acyltransferase	AT3G18850.1	LPAT5; acyltransferase	GCAAGATCCCACAAGTACATCCAATCAACCTCAGTTCGATGGTTTGCAAT[A/C]ACTAAGACTCGTTTGGCAGGTGGAACAGAATCTCCAGACATTACCACTTT
solcap_snp_sl_48237	solcap_snp_sl_48237	PASS	NO	NO	1	88.1318	Minor allergen Alt a	AT4G36750.1	quinone reductase family protein	CAATTCAAGAATTGCTCACAACCTGAAAAAAAAAAGTCGAAAACTTTGAG[A/G]TAAAGGGTTGTGGTAATTTGGATTTCTTGATTAATTTCAGCTAAATGGGT
solcap_snp_sl_4283	solcap_snp_sl_4283	PASS	NO	NO	1	88.2533	Serine/threonine-protein kinase PBS1	AT4G34500.1	protein kinase family protein	TACATTGACAATGGCAATTTGGAGCAATGGCTACACGGTGATGTAGGGTC[A/T]GTTAGTCCTCTAACTTGGGAAATCAGACTGAGAATTGCAATTGGAACTGC
solcap_snp_sl_48209	solcap_snp_sl_48209	PASS	NO	NO	1	88.2696	Gene of unknown function	0	0	CTGCACAACACCAAGTAACAAACCCACGTAACTTCTGGTACAAAGGTGAG[A/G]CAACACGTTTTATGTACAAATAGCAGTGTCTCTTACAATGGAGATACTAG
solcap_snp_sl_48181	solcap_snp_sl_48181	PASS	YES	NO	1	88.4018	Glucose-1-phosphate adenylyltransferase	AT4G39210.1	APL3; glucose-1-phosphate adenylyltransferase	TCACTCAATAACACAACTTCTTGTGATTCACTTACAATTCTAGATCTCCT[T/G]AAAAACTTTTTCTTGATTCTACACCACTAGCAATTTACATTTTCTCTTTC
solcap_snp_sl_48179	solcap_snp_sl_48179	PASS	NO	NO	1	88.4179	Conserved gene of unknown function	AT4G34560.1	unknown protein	CGTTGATATGACTTGTAATTTATCTATCTCTTATGTTGAAAACTGAAAAC[T/C]CTTCTTCCTTGACTAATCTTTGATGTCTTGCAATAAACGCCTCAACAGTT
SGN-U581692_snp378	solcap_snp_sl_100899	PASS	NO	YES	1	88.4302	Conserved gene of unknown function	AT5G66440.1	unknown protein	GATATGTACGATGAGTTCAAGCAAAAATGTTTGATGAACAAAGACACTTA[T/C]TGTGAACAGAGCAAAAAACAGAGTACTGGTGTACAAGACACTTGTTGTTG
solcap_snp_sl_48151	solcap_snp_sl_48151	PASS	YES	NO	1	88.5612	BEL30 protein	AT4G34610.1	BLH6 (BELL1-LIKE HOMEODOMAIN 6); DNA binding / transcription factor	ATAATTCCCAACCAAAAGAACAAAGAAATGCTGATTATTTTCCTCCGGAT[T/C]ATCCTGGAAGAGACTTGGATGCTATGAAAGGGTATAATTCTCCATATGGT
solcap_snp_sl_48133	solcap_snp_sl_48133	PASS	YES	NO	1	88.6505	Cysteine proteinase	AT4G39090.1	RD19 (RESPONSIVE TO DEHYDRATION 19); cysteine-type endopeptidase/ cysteine-type peptidase	CATGTGATGGTCCTCATCGCCGACGACTTGACGGATTAAAATATCATCGT[T/C]CCCGCCTTTAATCTCGCCGTTGACAGCCAACAAGAACGACGTCGTTAGGA
solcap_snp_sl_48121	solcap_snp_sl_48121	PASS	NO	NO	1	88.6657	DNA replication licensing factor MCM4	AT2G16440.1	DNA replication licensing factor, putative	GGAGACACTGTGAAGAGAATATGATGAGAGGAGTGCTCCGGAAACTTGGG[T/G]CGATATGCACATTGACATTATTTGCTAGAGCATTCACATGCACTTGGCAT
solcap_snp_sl_48117	solcap_snp_sl_48117	PASS	YES	NO	1	88.7795	Squalene synthase	AT4G34640.1	SQS1 (SQUALENE SYNTHASE 1); farnesyl-diphosphate farnesyltransferase	TCAATGTTCCCATTCTTCTCAACAAATTTCAAAAACTGTCCCGATCCACA[A/G]TCAAACCACACACAAATACGTGTTGATGTATGAAGAAAACAAATCCAGAA
solcap_snp_sl_48115	solcap_snp_sl_48115	PASS	YES	NO	1	88.7868	Squalene synthase	0	0	AAATAGGCTTTCGTAATTATCTGGTCCGGTTGGAGATGCAACTATTAACT[T/C]AATGAACATAGTAATACAAACATAACAATTAGCAGTACATAATTGGCCAA
CL017046-0184	solcap_snp_sl_100500	PASS	NO	YES	1	88.8653	ATP binding protein	AT5G66310.1	kinesin motor family protein	ATGACCATTGCAAGGAAGTTCGATGTATTGAGATAGATGAGTCTAGTGAAAAGCAAACCTCTGCATCCATCAGTTTGTCAAACACTGACTATGGAGAAAG[A/T]ATGTCAATGCCTCCTGCTTCCAGTATCAGANATTCTGACCTCCAACAGCANTCACCAATGTTACTTGGACANGCAAGCAGCACCAGCGGTCNTTCTCTTC
CL009031-0566	solcap_snp_sl_100116	PASS	NO	YES	1	88.8688	NADH dehydrogenase	AT4G34700.1	complex 1 family protein / LVR family protein	AGTNTTGAATACAANTAGTGATAGAAGTATTTGTGAAGGGTAAAATAAAAATTATTTTAGNCTGTANGAGTCCTGAAGTGTTCATTTCATTCTTCTTTTC[C/G]TTGTTTTTGTTGTGATTTGTTTGTGTACTAGCATATTTTTGGAGTATACAAATTGGCATTTGCTGGTGGTATCATATGTGTTTAGTTCGATATTTGGACA
solcap_snp_sl_48097	solcap_snp_sl_48097	PASS	YES	NO	1	88.8722	Gene of unknown function	0	0	GTATGCAGCTCACAACTACTAAACGGTCAATTTTAAGTGAGCATAGTGCC[A/G]TTGCCAATTCCCATTTCTCTAAATATCAAACCAGAAAACATATTTAACGT
solcap_snp_sl_48077	solcap_snp_sl_48077	PASS	NO	NO	1	88.934	GAGA-binding transcriptional activator BBR/BPC4	AT5G42520.2	ATBPC6; DNA binding / transcription factor	ATTCTGTGTCTCCTATTTTCTCGTTGGCCTCCGTCGTCCATCTTATCTGT[T/C]GTGCTTGATGAGGAGCAGACTTGTATCTGCGTCTATATAGTACCTTCTGG
solcap_snp_sl_48043	solcap_snp_sl_48043	PASS	NO	NO	1	89.1884	Pentatricopeptide repeat-containing protein	AT4G34830.1	LOCATED IN: chloroplast; EXPRESSED IN: 21 plant structures; EXPRESSED DURING: 13 growth stages; CONTAINS InterPro DOMAIN/s: Pentatricopeptide repeat (InterPro:IPR002885); BEST Arabidopsis thaliana protein match is: EMB2745 (EMBRYO DEFECTIVE 2745) (TAIR:AT5G39710.1); Has 19818 Blast hits to 5849 proteins in 171 species: Archae - 3; Bacteria - 16; Metazoa - 570; Fungi - 397; Plants - 17732; Viruses…	ATTTGTCCTTAGATTAGGAGAAGTTCAAGGAGGGCTAATGAAACTAGACA[A/G]CTCAATTAATTAATGAATTAATGGTCTGGTTTAGTTAATGACCATGATGA
solcap_snp_sl_50683	solcap_snp_sl_50683	PASS	NO	NO	1	89.2	Pentatricopeptide repeat-containing protein	AT4G34830.1	LOCATED IN: chloroplast; EXPRESSED IN: 21 plant structures; EXPRESSED DURING: 13 growth stages; CONTAINS InterPro DOMAIN/s: Pentatricopeptide repeat (InterPro:IPR002885); BEST Arabidopsis thaliana protein match is: EMB2745 (EMBRYO DEFECTIVE 2745) (TAIR:AT5G39710.1); Has 19818 Blast hits to 5849 proteins in 171 species: Archae - 3; Bacteria - 16; Metazoa - 570; Fungi - 397; Plants - 17732; Viruses…	CTGACTTCCTCTGTAGTCAGTATGTTACTCATTTTAGTTTCATGCAGATG[T/C]TCCTGCAGATTAATGTTTTTCGACTCTTCCATAAAGGAAGATGGTACTGC
SGN-U573826_snp1014_solcap_snp_sl_53877	solcap_snp_sl_53877	PASS	NO	YES	1	89.2226	Mta/sah nucleosidase	AT4G34840.1	ATMTN2; methylthioadenosine nucleosidase	ATTTCAGAGTGACATCTTGATACACTAATTTACCATAATATAATAAAAAT[A/T]AGAGTCACTGGTGACTTAGTATAATGCAGTTCGAAGGAAGTAACATTCTC
solcap_snp_sl_53871	solcap_snp_sl_53871	PASS	NO	NO	1	89.2245	Chs	AT4G34850.1	chalcone and stilbene synthase family protein	GAAGTAGCTAACAGGACTCTGCTTCCTGGATTATTCTCAGCAATGTCCTT[A/G]GCAACACGAAGGCCCGCCACACCACCAGAACAACCAGCAAAATACAGCAT
solcap_snp_sl_53870	solcap_snp_sl_53870	PASS	YES	NO	1	89.2246	Chs	AT4G34850.1	chalcone and stilbene synthase family protein	ATCGGGTTAGATCCGATTATCATAGCTCCAGCACCATCACCAAAAAGAGC[A/T]ACACCAACTAAATCATATGGCCTATCAACACTAGGTGGTTTGAACCCAAT
CL015665-0595	solcap_snp_sl_100283	PASS	NO	YES	1	89.2398	Neutral invertase	AT4G34860.1	beta-fructofuranosidase, putative / invertase, putative / saccharase, putative / beta-fructosidase, putative	CCTTTACATTCAAATACATAATGTGCAAGTGNTTGCTGCAACTAAAAGAAACTTGCCNTTCTGTATCTTCTGTGCTTTAAGTATGCACTTATATCCTGCA[A/G]TTTCACTGACTACTTTTTGTGGTAAACAAACATATCAGGGTGTGTATGGGTACCCAATAGAAATACAGGCACTATTCTTCATGGCTTTAAGGTGTGCGCT
solcap_snp_sl_53864	solcap_snp_sl_53864	PASS	YES	NO	1	89.2517	Conserved gene of unknown function	AT2G21180.1	unknown protein	CCACATATCAAGAAAAGTAGACTGATATTGCAACAATATTAGTAACAACA[T/C]AATTAAAGCAGCCACCCCCCACGGTGAGCTTCCTTCGGACGGCAGTTGAT
solcap_snp_sl_53862	solcap_snp_sl_53862	PASS	YES	NO	1	89.2541	Gene of unknown function	0	0	CTCTAATACAAGCAACACAATGAGGTTTATTATTTTTGACTGCTTGTATT[A/G]CTGGGTTTGTACTGTTTGCTATACTATGAATTATATACCCATAGTTGAGA
SGN-U313729_snp305	solcap_snp_sl_100729	PASS	NO	YES	1	89.2571	Triosephosphate isomerase	AT2G21170.1	TIM (TRIOSEPHOSPHATE ISOMERASE); catalytic/ triose-phosphate isomerase	CAGATCAGAAGATCTTAAATAAATAGTTTACATTGCACCCAGTGTCTCTT[T/G]TTAAAAGGGCTCATTGCTATATAATGATAAGATACGAGCTCAGTATCTTA
CL016082-0560	solcap_snp_sl_100361	PASS	NO	YES	1	89.2726	Protein XAP5 CIRCADIAN TIMEKEEPER	AT2G21150.1	XCT (XAP5 CIRCADIAN TIMEKEEPER)	TTCTATNTTCCNTTNCCCTTNTGTTTTTTTNCTTTAGTGTCTGGCAATGGACTTGATTGACAATTATCAAGTCATGTCTTTTAAGTGCTCAGTTGACACC[A/G]GTTTCTTGAGTATATTAATGCTGCTATTGATACCATACTCCAACTAACCAAACAAAATACTGTAGTTGCTCTCANAACCACCCTTCCACCTCCTACCATT
solcap_snp_sl_53846	solcap_snp_sl_53846	PASS	NO	NO	1	89.2999	Translation initiation factor	AT4G38710.1	glycine-rich protein	CTTCTCCTTCAATACCTCCTCTCTTGGCCTAGCTGCCCCAAATGGATTAG[T/C]CCCTTTTGGCTTCGCCACAGGGGCAGGGACAGGAGCAGGCACGGGCTCAT
solcap_snp_sl_53812	solcap_snp_sl_53812	PASS	NO	NO	1	89.407	Choline transporter like family	AT4G38640.1	choline transporter-related	TCTATAACGTTATCCAAAACAAAGACGAAGAAACCAAGAATCACCATCAG[T/C]AGCAGCCATGCCAGAACAGCAATAAGGTATGATTCGACATCAAGATTACT
SGN-U581283_snp1102_solcap_snp_sl_53749	solcap_snp_sl_53749	PASS	NO	YES	1	89.6285	Gene of unknown function	0	0	GAAATGAAAAATATGACCAATACTAATAAGGATGATACAAATAAATACAG[T/C]ACAGATCCAAGGCTAAGATAAAACTAGCATTACATACAACATAATGAAAG
solcap_snp_sl_53743	solcap_snp_sl_53743	PASS	NO	NO	1	89.6384	Ubiquitin carrier protein E2 23	AT2G16920.1	UBC23 (UBIQUITIN-CONJUGATING ENZYME 23); small conjugating protein ligase/ ubiquitin-protein ligase	CTGTATCAGAATCTTCTCAACCTTTAACAGATGGTGATTCAGAAGTTGTC[A/C]ATTTGGAGGAATCAACAGGAAATAGTGACTGTATGGAAATTGATGTGGAA
CL016160-0228	solcap_snp_sl_100374	PASS	NO	YES	1	89.6542	26S proteasome non-ATPase regulatory subunit 3	AT1G20200.1	EMB2719 (EMBRYO DEFECTIVE 2719); enzyme regulator	AGTAGTAGTTTTTGCTTATCCTATGCACCAAAGTCACTTCAGGACTTGTGGAGCANGACTTGAAATNTGTCTGGANG[C/G]CGGTGGAACAATTGTATGCACTTAACTTTCACATGGGTTTGGGAACTGTTGATATTTCTACTTCGCAGCNAGTGAAACAGTAAANGAGGTTCTCATGGNA
SGN-U581138_snp1171_solcap_snp_sl_53721	solcap_snp_sl_53721	PASS	NO	YES	1	89.7557	S-adenosyl-methionine-sterol-C-methyltransferase	AT1G20330.1	SMT2 (STEROL METHYLTRANSFERASE 2); S-adenosylmethionine-dependent methyltransferase	CTCTGCAGAAAACCTGCAGCAGAGTAAAAACCCAACCCAAATTATTGCCT[C/G]TAGAGATTGACCATGGAGGTTAATTTCAATCTGTTGTTCCATTTTAGTTT
CL015806-0417_solcap_snp_sl_53692	solcap_snp_sl_53692	PASS	NO	YES	1	89.8511	Rop guanine nucleotide exchange factor	AT4G38430.1	ROPGEF1; Rho guanyl-nucleotide exchange factor/ protein binding	CGCTCCCTTGCCGGAGATTCACTGCCAAATCCGAGTTTCCCACACCAGTG[T/C]TACCTCCATTTATGTTCCCGGCGATTGGCGGGAAAGATGTGGTGCTCTGC
solcap_snp_sl_53671	solcap_snp_sl_53671	PASS	NO	NO	1	89.9303	Conserved gene of unknown function	AT4G35240.1	unknown protein	GTTAAGGAAGTTCATGGACATCAGAAGTTTGTCGAAGGCGAAAGTGAAGT[T/C]CACGGAGGGAACCATTCAAAGGCAGTGGCAGAGGAGGAGAGAGAGAAGCA
solcap_snp_sl_53654	solcap_snp_sl_53654	PASS	NO	NO	1	89.9813	Conserved gene of unknown function	0	0	CCCGATTCTGTAGCTGAAGCCATCAAACGGTGCATTGAATCATACGCACG[T/C]CACTTTGATTTGCTTCGCCACATTCAATTCAATAGCAAAGTGTTGAGCCT
solcap_snp_sl_53630	solcap_snp_sl_53630	PASS	YES	NO	1	90.0907	Calcium-dependent protein kinase 5	AT2G17290.1	CPK6 (CALCIUM-DEPENDENT PROTEIN KINASE 6); ATP binding / calcium ion binding / calmodulin-dependent protein kinase/ kinase/ protein kinase/ protein serine/threonine kinase	TAATGAGCTCCGGGCGCATCTCTCATGCTGAAATTCAGACTATTTCGCAT[T/C]GTTCGTCTTCCTATGCATGGATTTCCTTTTTGCATCATAGCAACAAATTC
solcap_snp_sl_53612	solcap_snp_sl_53612	PASS	NO	NO	1	90.1728	Conserved gene of unknown function	AT4G38180.1	FRS5 (FAR1-related sequence 5); zinc ion binding	GGCTTTTTAAGACATGGCTTGCAGCTATGTCTGGTCAACCCCCCTTGTCA[A/G]TGACAACAGACCATGATGCTGTAATTAGGTCTGCCATCATGCAGGTTTTC
solcap_snp_sl_56930	solcap_snp_sl_56930	PASS	NO	NO	2	0.331954	Gene of unknown function	0	0	AGGCGGGGGCACGCGTTTCCGCCCTGGTGTCGTGAGATTGAGCCACGCAA[T/G]GTCCAGAGGACGAACAAATTGATCTGAGGCATCAATTTCCTTTTTCCTCT
solcap_snp_sl_7396	solcap_snp_sl_7396	PASS	NO	NO	2	0.681961	Gene of unknown function	0	0	TTTGAAGAAAGAATTGTTGAATCTGCTGTTGGGGTAATCTCCATTTCTGC[A/C]TTGCCATCATGGCTCCCTCCGCCAACACCTGCTGTTGGGGCAATCTTGAG
solcap_snp_sl_7398	solcap_snp_sl_7398	PASS	NO	NO	2	1.51176	Conserved gene of unknown function	AT3G08010.1	ATAB2; RNA binding	GGAAAACCTTGTACTCTATTTATCAAGTTATACAGGAGGAGGTGGCAGGT[T/C]TAACAAAAGCCAGAATCCAACACAATCATCCGAATTCAGGTCATTTTGAA
SL10205_435	solcap_snp_sl_101027	PASS	NO	YES	2	1.51465	Gene of unknown function	0	0	AAAGCAGATACTAAATAATCACAAAAAAAGTTAGTTGCTGCTTTGGTTCT[A/G]GCGTGTAGATGCTGCTAGTCACGAATTCAAATCTTTCTCTACCTGCAATT
CL009078-0683	solcap_snp_sl_100126	PASS	NO	YES	2	1.57953	Conserved gene of unknown function	AT3G26710.1	CCB1 (COFACTOR ASSEMBLY OF COMPLEX C)	TTACCTTTGAGCAACTTTTACCTTATAATATTAGAATTGGACAATTGCATCCTTTAGCTGTAATGGATGTGAATAACNAGTGTTTAACGTCTTTGGCCTT[A/T]AATGGCAGCAAACTGTGTCATTGGCTGCATGAACTTGTCTTTTCTCATGTTTATTATTGCAATGTTATTTTCAGCTGANNCTG
CL009078-0561	solcap_snp_sl_100125	PASS	NO	YES	2	1.57965	Conserved gene of unknown function	AT3G26710.1	CCB1 (COFACTOR ASSEMBLY OF COMPLEX C)	GAGGGAAAGAAAGCGGCTAACCAGGTTGCTGGGGAAATTCTTTCCTTCTTCACTCGAAATAATTTCGCTGTGTTGGATAGAGGAGAGACTATAACGTTAG[T/C]AGTATCCCTTTTTTANTTCTCTTACCTTTGAGCAACTTTTACCTTATAATATTAGAATTGGACAATTGCATCCTTTAGCTGTAATGGATGTGAATAACNA
SL10351_878	solcap_snp_sl_101036	PASS	NO	YES	2	1.57983	Conserved gene of unknown function	AT3G26710.1	CCB1 (COFACTOR ASSEMBLY OF COMPLEX C)	CTGCATTCAAAAATTCACCATCAATTACAAACCAAACCCAAACCCAACAG[A/T]AACAAAGAATCAAACGAAATAAATAACCTTGGATTTAACAGATCGTTTAA
solcap_snp_sl_19822	solcap_snp_sl_19822	PASS	NO	YES	2	1.58015	Gene of unknown function	0	0	TTCTGTACACTCTGTAAACTCCACGGAAGAGAGACAGGAGAGAGTACAAG[T/C]TTTGCTGCCATGGAACTGTTTGGTGCCAATCAACAAAACACCCAAATGTG
solcap_snp_sl_56940	solcap_snp_sl_56940	PASS	NO	NO	2	2.05411	Gene of unknown function	0	0	TCCCCCTAAAATCAGCCCTAGTCTCACTCTATATGAGCTCTTTTCTTTTT[A/G]AGTTTTGGAGGTTGGAGAAAATTGTTAGAAGAAAATAGTGAGAAATACAA
solcap_snp_sl_7408	solcap_snp_sl_7408	PASS	NO	NO	2	2.06998	Gene of unknown function	0	0	ACCTGGATTCCGTACAAATGGATAAGCAGAGAGGGAGAAGACAATGCGCT[A/G]CGCGGCTGGAATAACGCTCTGGTTCGCGTCTGGAGAAGAGGAAGAAACGT
solcap_snp_sl_56941	solcap_snp_sl_56941	PASS	NO	NO	2	2.07823	Gene of unknown function	0	0	ACCTTTTTGGGGTCATCGGCGCCTGGAGTATTTGGTTGGCATAACTCTTC[T/C]TAGTACTCAAACTTTGAGAAACTAACTCGAATTGTTGGAGAGCTACTTGC
solcap_snp_sl_7409	solcap_snp_sl_7409	PASS	NO	NO	2	2.0881	Gene of unknown function	0	0	CCTAGAGAAGCTATTTTCCCATCGCTTTTCCCTTCATCATCACCTCAACG[A/G]TCGATCGATCCGGTAATGTATGTATCTGTGATGATGTGTCACTCTCATTG
solcap_snp_sl_56942	solcap_snp_sl_56942	PASS	NO	NO	2	2.08811	Gene of unknown function	0	0	TTTTCCCATCGCTTTTCCCTTCATCATCACCTCAACGGTCGATCGATCCG[A/G]TAATGTATGTATCTGTGATGATGTGTCACTCTCATTGATATCCTTAGAAT
solcap_snp_sl_56943	solcap_snp_sl_56943	PASS	NO	NO	2	2.08818	Gene of unknown function	0	0	TGATGATGTGTCACTCTCATTGATATCCTTAGAATTAACAACTGCGCTCC[A/G]ATTTTCCATCTCCAATTGAGATTGTATACTGAGTCTTAATATTTTTCTTA
solcap_snp_sl_7410	solcap_snp_sl_7410	PASS	NO	NO	2	2.30982	Succinyl-CoA ligase alpha 2 subunit	AT5G23250.1	succinyl-CoA ligase (GDP-forming) alpha-chain, mitochondrial, putative / succinyl-CoA synthetase, alpha chain, putative / SCS-alpha, putative	GAGGAACATAAACCACTGAAGCATTAGCCTTTGTCTCTACTTTTGCCTCT[A/G]CAACAGTATTAAAAACAGGTAGCCCCAAATGTTCTGTTCCACCCTTCTTG
solcap_snp_sl_44550	solcap_snp_sl_44550	PASS	NO	NO	2	6.13844	FERONIA receptor-like kinase	AT3G51550.1	FER (FERONIA); kinase/ protein kinase	TTTTGGAGTAGTACTATTTGAATTGCTCTCAGGAAGACCTGCAGTCGATA[T/C]GAGCCTGCCTGAGGAGCAACATGGACTTGTAGCATGGGCCAAGCAATGCA
solcap_snp_sl_28320	solcap_snp_sl_28320	PASS	NO	NO	2	6.13964	FERONIA receptor-like kinase	AT3G51550.1	FER (FERONIA); kinase/ protein kinase	ATTCGATTCACCCATGCTTGGTTGGAAGAATATCACCTGACTGCTTTGAG[T/C]TGTTTCTAGATACTGCAATCAACTGCCTGCACGATGAGGGTAACAAACGT
solcap_snp_sl_2559	solcap_snp_sl_2559	PASS	NO	NO	2	6.28328	Conserved gene of unknown function	AT5G08200.1	peptidoglycan-binding LysM domain-containing protein	TGTTCGGGAAATTGCTGAGTAGTTTTTTCTTGTTTGTTTGTTGTGGGGGT[A/G]GGGGTTATGGATTGGGAAGGGAGAGTGAATGGAGGAGATTGTAATCTGAC
solcap_snp_sl_17448	solcap_snp_sl_17448	PASS	NO	NO	2	6.35529	Transcription factor	AT5G23150.1	HUA2 (ENHANCER OF AG-4 2); transcription factor	CCGTGTAGACATGCTTTCAACAGGATTACCAGGCACATGAGCAGGTTCAG[A/T]CATCGAGGAACTAGACTTTGGCGTCGTTTTTTTCCTTTCATTGGTAGAAA
solcap_snp_sl_2561	solcap_snp_sl_2561	PASS	NO	NO	2	6.51928	Gene of unknown function	0	0	CCCGTCCTCTTCTTCCCCATAACTTTCCACCTCGGTTGCCTTTATGCAGA[T/G]CAGCTAATATTAACCGCAGACAGTTGATTGCTGACACTGCTGCTGCCATT
solcap_snp_sl_2562	solcap_snp_sl_2562	PASS	NO	NO	2	6.56769	OO_Ba0005L10-OO_Ba0081K17.24 protein	AT5G23110.1	zinc finger (C3HC4-type RING finger) family protein	GGAGAACAATTCAAGTAACACTCTTCAAAACTGCATCAAATGATAGCATA[T/C]CACACAAATGAATAACACCAATGAAGTACACGGTAGGAGGTTTGGTTGCA
solcap_snp_sl_2563	solcap_snp_sl_2563	PASS	NO	NO	2	6.57045	OO_Ba0005L10-OO_Ba0081K17.24 protein	AT5G23110.1	zinc finger (C3HC4-type RING finger) family protein	ATTGTTGTTTCCAGTAATGATTGCTTTTCCACGTCCATACTGATTCCTGC[T/C]GCAGAAAGCATCTCCTGAACTGCCTGGACCAATTCTGTAGCAGACACTCG
solcap_snp_sl_2564	solcap_snp_sl_2564	PASS	NO	NO	2	6.5723	OO_Ba0005L10-OO_Ba0081K17.24 protein	AT5G23110.1	zinc finger (C3HC4-type RING finger) family protein	CAATCATTATCAGGGACAATTGCTTCAGAATGCCAACTGCTCATGTCCGA[A/C]GTGTTTGCCTGATCACAGATGAAATGCACAATTCCCATCACAGCACGGAA
solcap_snp_sl_2565	solcap_snp_sl_2565	PASS	NO	NO	2	6.5801	OO_Ba0005L10-OO_Ba0081K17.24 protein	AT5G23110.1	zinc finger (C3HC4-type RING finger) family protein	TTCAAAATGCGTAGCCATCCTTCGGAGATAAACCTTTCTCCAGGAAATTT[A/T]ATTCTCATGCCTGAGAACACTGATGTTAATAAAGCATCACTGGGATCAAA
solcap_snp_sl_2566	solcap_snp_sl_2566	PASS	NO	NO	2	6.58034	OO_Ba0005L10-OO_Ba0081K17.24 protein	AT5G23110.1	zinc finger (C3HC4-type RING finger) family protein	TTCCTGTACAGACTGAGGCTTCTCATCAAATCCAGGCAATCCAAATTTGA[A/C]AAAAATTTGTTGATCATGCAACTCCGGGACCCCAAGGGCTCGAAAAAGAG
solcap_snp_sl_2570	solcap_snp_sl_2570	PASS	NO	NO	2	6.5973	OO_Ba0005L10-OO_Ba0081K17.24 protein	AT5G23110.1	zinc finger (C3HC4-type RING finger) family protein	AGACTCAAATATTAAGCTATCCATGTTGCAATCTGCAATTGCTTCTAGCA[A/C]GTGATTGACAAAACTCAGTTGATCGGCAGAAAGGGGGAATCCTTTCACAT
solcap_snp_sl_2571	solcap_snp_sl_2571	PASS	NO	NO	2	6.59734	OO_Ba0005L10-OO_Ba0081K17.24 protein	AT5G23110.1	zinc finger (C3HC4-type RING finger) family protein	TTGCTTCTAGCAAGTGATTGACAAAACTCAGTTGATCGGCAGAAAGGGGG[A/G]ATCCTTTCACATCATTTTGCAACCTTTGTAAAACATGGAAGTAATCAAAA
solcap_snp_sl_2572	solcap_snp_sl_2572	PASS	NO	NO	2	6.59988	OO_Ba0005L10-OO_Ba0081K17.24 protein	AT5G23110.1	zinc finger (C3HC4-type RING finger) family protein	GCCGTGGGAGGCTGGACATAACGCATTAATTGGGGATGGTCTATTGGGAC[A/G]TCACGCGTCAAAGTCAGGCATCCAACACGCAGCAAAAGTGATGACATATT
solcap_snp_sl_2573	solcap_snp_sl_2573	PASS	NO	NO	2	6.6032	OO_Ba0005L10-OO_Ba0081K17.24 protein	AT5G23110.1	zinc finger (C3HC4-type RING finger) family protein	TCTAAGTCAGATTTAACATGACGAGGTTTAAATGCATTTGTAGCTCTCGA[A/G]AACATTCTATTCATGGTTCCATGATCATCCTTGGTTGGATCCGGTAACCA
solcap_snp_sl_44555	solcap_snp_sl_44555	PASS	NO	NO	2	6.61013	OO_Ba0005L10-OO_Ba0081K17.24 protein	AT5G23110.1	zinc finger (C3HC4-type RING finger) family protein	TAGACGGTGAAGACAATCTTTGTACTATATAAAACCTATCAGTTCTCTTC[T/C]GAGGATGACTCCCATTGACCGCCTCGCTCAAGAATTCCAATGAAAAGGTA
solcap_snp_sl_2575	solcap_snp_sl_2575	PASS	NO	NO	2	6.61029	OO_Ba0005L10-OO_Ba0081K17.24 protein	AT5G23110.1	zinc finger (C3HC4-type RING finger) family protein	GCCAAATGGTATCACTGTTGTCGGAGTTCACAGAGCAGGAATATGTCTTC[T/C]GTGGCTCGGCCAAACCAACATCCCATTCATATATCTCTATTGATAATACA
solcap_snp_sl_44556	solcap_snp_sl_44556	PASS	NO	NO	2	6.61163	OO_Ba0005L10-OO_Ba0081K17.24 protein	AT5G23110.1	zinc finger (C3HC4-type RING finger) family protein	GTAAGCTAAAAGAGCAGGGCCTTGCCACTGTGCAAGCTTATCAGAGAGCA[A/G]TGACTCGGTCCCGTGATTTCGGCGGTCAAGGCAGAGGCAAACTTTGGTAG
solcap_snp_sl_2580	solcap_snp_sl_2580	PASS	NO	NO	2	6.91221	Gene of unknown function	0	0	TACAAGCACACCCCTCAATATTTAATACTCATCTCGTATTTGAAATTGAA[A/C]ATAACATATATAAGGATTTCTAGATGAAGTTAATACTTAAGAAGCGATGA
solcap_snp_sl_2590	solcap_snp_sl_2590	PASS	NO	NO	2	6.94174	Nucleolin	AT1G48920.1	ATNUC-L1; nucleic acid binding / nucleotide binding	CCTTGGTGGCGGACTTCTTGATAGATTTACCCATTACAAGTTGTGGGGGA[A/C]AAAAAGCAGCTGGGAGGAGTAGACAGCTATAAAACCCTAAGGGAAAACTT
solcap_snp_sl_2591	solcap_snp_sl_2591	PASS	NO	NO	2	6.94174	Nucleolin	AT1G48920.1	ATNUC-L1; nucleic acid binding / nucleotide binding	GTGGCGGACTTCTTGATAGATTTACCCATTACAAGTTGTGGGGGAAAAAA[A/G]GCAGCTGGGAGGAGTAGACAGCTATAAAACCCTAAGGGAAAACTTTAGGG
solcap_snp_sl_2592	solcap_snp_sl_2592	PASS	NO	NO	2	7.19728	Zinc binding dehydrogenase	AT3G28670.1	oxidoreductase/ zinc ion binding	GTTGCCCATATACCAGGGTTCAAGTAACAAAAAATTGGTTGACATTCTTC[A/G]TCATGGGATTTCAATTCATGCCCAAGAGCTTAAAGGTGCCAAAGCATTGA
solcap_snp_sl_28328	solcap_snp_sl_28328	PASS	NO	NO	2	7.83111	Conserved gene of unknown function	AT1G80710.1	transducin family protein / WD-40 repeat family protein	TCAAAACCCTTAATTGTTTCAATGAATTTCTTATTTGGGATATCAAAATC[A/G]CCATCATACGCATCACTCATACTTATGGGAATAGGTTCTGAAGGTGAGTT
solcap_snp_sl_28329	solcap_snp_sl_28329	PASS	NO	NO	2	7.84758	Glycerophosphoryl diester phosphodiesterase 2	AT5G58050.1	SVL4 (SHV3-LIKE 4); glycerophosphodiester phosphodiesterase/ kinase	GCTCATAAACAAGGCGTTCAAGTTTTTGCTTACGGATTCGCAAATGACAA[T/C]TATTTGCCTTACAACTACAGTTATGATCCACAAAGAGAGTATCTGCAATT
solcap_snp_sl_28335	solcap_snp_sl_28335	PASS	NO	NO	2	8.1389	Glycerophosphoryl diester phosphodiesterase	AT5G58050.1	SVL4 (SHV3-LIKE 4); glycerophosphodiester phosphodiesterase/ kinase	TCAATATTAACTAAGTTGCCAATGATCAAGACATTCGCTACTGGAATCGT[T/C]GTGCCAAGAGAATTCATATGGCCAGTCAATAAAGCTCGCTATTTAGAGCC
solcap_snp_sl_28337	solcap_snp_sl_28337	PASS	NO	NO	2	8.85335	Conserved gene of unknown function	AT3G19920.1	unknown protein	CACCAAATGCGGACACTTGGAGATGCTCCAAGTTAATTGTTCGGCCCTGG[T/C]TTCAGCATTCGCGCGTACATCTGGACTTCTTTATAGCTCCTTAAAGAGTC
solcap_snp_sl_28338	solcap_snp_sl_28338	PASS	NO	NO	2	8.85347	Conserved gene of unknown function	AT3G19920.1	unknown protein	ACGTGGCCTTCGCGTATTCTTCGATCCATTCCTTTGGGATCTTTTGTGGC[A/G]TCATCACTGAAAGGGTTGGCCACGTATTTTCCATGGGTGGGAACTGTCAC
solcap_snp_sl_44564	solcap_snp_sl_44564	PASS	NO	NO	2	9.17244	Gene of unknown function	0	0	ATCATCCATGCTGTTACATGACGCCTTATTGAAGTGTCTTGGAAGAGTAA[T/C]GTACGACAAAGCAACCGACATCCGGATCATTACTTTCTGCCAATCAAAAG
solcap_snp_sl_2600	solcap_snp_sl_2600	PASS	NO	NO	2	9.17448	Catalytic	AT1G17330.1	metal-dependent phosphohydrolase HD domain-containing protein-related	CTCGATCAGATCTGTCTAAGGAAAATTACATGAACAAAGAAGAGCAGACT[A/G]CTGTAAATCATTTTCATGAGAAGCTTCTCAAATTGAAGGACTTGATGAAG
solcap_snp_sl_2603	solcap_snp_sl_2603	PASS	NO	NO	2	9.18121	Cytochrome P450	AT5G23190.1	CYP86B1; electron carrier/ heme binding / iron ion binding / monooxygenase/ oxygen binding	CCATTTTCTTGATCTCTGCTGGCTTGAAAATCAACGGAGTTTCATCAATA[A/G]CATCTCCTCTTTCATTCAAAATCTTACAAATCTCAGCTAAAATCCTCTGT
solcap_snp_sl_28340	solcap_snp_sl_28340	PASS	NO	NO	2	9.57634	Chromatin remodeling complex subunit	AT2G02090.1	ETL1; ATP binding / DNA binding / helicase/ nucleic acid binding	GGAGGACAAGGTTTAAACTTGACAGGAGCTGATACTGTTATCATACATGA[T/C]ATGGATTTTAATCCACAGATAGATCGGCAAGCTGAAGATCGCTGCCACCG
solcap_snp_sl_2604	solcap_snp_sl_2604	PASS	NO	NO	2	9.57767	Chromatin remodeling complex subunit	AT2G02090.1	ETL1; ATP binding / DNA binding / helicase/ nucleic acid binding	GTTTGCCCTCAAGAACTTCTGAGGGTGAGGATTGCTGTAGGATCCCTCCA[A/T]ACTCATCCTCTCCTGTCAATCATAAAATGCCATGTTCGCGAGGTCCTACC
solcap_snp_sl_28343	solcap_snp_sl_28343	PASS	NO	NO	2	9.86692	Gene of unknown function	0	0	GTCTTCAAATTTGAAGGATATGAAGTCAATGGAAGAATCAAAACCTCCGG[C/G]GCAAAAAGCCCACATTCATCTTATGTTGTATTTTGGAGTTAATACCTCAA
solcap_snp_sl_2606	solcap_snp_sl_2606	PASS	NO	NO	2	10.4227	OO_Ba0005L10-OO_Ba0081K17.24 protein	AT5G23240.1	DNAJ heat shock N-terminal domain-containing protein	GTTGATGAAGTAAAGTGTGTAGGCTGCTTAAAATGTGCTTTGTTGGCTGA[A/C]AAGACATTTGCTGTTGAATGTGTGTATGGAAGAGCTAGAGTTGTTGCTCA
solcap_snp_sl_2607	solcap_snp_sl_2607	PASS	NO	NO	2	10.4234	Heat shock protein binding protein	AT5G23240.1	DNAJ heat shock N-terminal domain-containing protein	GAGTATTGGTCTCCATCAACTCCTACACTTGCGGACACCAGTTTGGTAGT[A/T]GGTGAAGTTGATTCCTTCCCCAAATTACCAATGGAATTCTATGATGAAGC
solcap_snp_sl_6260	solcap_snp_sl_6260	PASS	NO	NO	2	10.9835	Conserved gene of unknown function	AT3G19970.1	unknown protein	GGGATTAGCAGACTTCGACAATGTTGCTGATTGATAAGAGTTGAGCAATA[T/C]AGAAGCGGTAGGAAAAGGAAGGGTTGAAAGAGAAGTAAAAGTGGTGTTAT
solcap_snp_sl_6259	solcap_snp_sl_6259	PASS	NO	YES	2	10.9837	Conserved gene of unknown function	AT3G19970.1	unknown protein	TTAGACTTTAGTGGTGAAGAATGAGAATTCCGTGATGCATTTGGGTCAGG[T/C]AAGTGCCATGTATACAATACCTCGGAAGGTGAAGAAGGAAGTGTATATGT
solcap_snp_sl_6255	solcap_snp_sl_6255	PASS	NO	NO	2	11.0418	Myosin VIII-1	AT3G19960.1	ATM1 (ARABIDOPSIS THALIANA MYOSIN 1); motor	CCTCTTTGAAAATGTTTAAGATCTCGGCGAGCTTGGTGACCTCTAAAACA[A/G]CTTTGAACACATAAGATGCCATGGAGAGTGCGATTTCTTGTATCTTCAAG
solcap_snp_sl_6253	solcap_snp_sl_6253	PASS	NO	NO	2	11.0432	Myosin VIII-1	AT3G19960.1	ATM1 (ARABIDOPSIS THALIANA MYOSIN 1); motor	AGCTCACGATCTGGACTCAAGTTAGCCTCAACTTGACCTGATTTTACTTC[T/C]ACCAAGAACTTAGCATCGTCACCAAACACTTGACTCCTCTGCTCAAACTC
solcap_snp_sl_6249	solcap_snp_sl_6249	PASS	NO	NO	2	11.083	Glyceraldehyde-3-phosphate dehydrogenase A, chloroplastic	AT1G12900.1	GAPA-2 (GLYCERALDEHYDE 3-PHOSPHATE DEHYDROGENASE A SUBUNIT 2); NAD or NADH binding / binding / catalytic/ glyceraldehyde-3-phosphate dehydrogenase (phosphorylating)/ glyceraldehyde-3-phosphate dehydrogenase	GAAACGACTTTGATGATCTTTCCATCAACAGAGATGCCATCAGTACCAAC[A/T]GGCTTAACATCAGCATCGAAGATGCCGAGGGTAGAGTCATACTTGAGGAG
solcap_snp_sl_6247	solcap_snp_sl_6247	PASS	NO	NO	2	11.0832	Glyceraldehyde-3-phosphate dehydrogenase	AT1G12900.1	GAPA-2 (GLYCERALDEHYDE 3-PHOSPHATE DEHYDROGENASE A SUBUNIT 2); NAD or NADH binding / binding / catalytic/ glyceraldehyde-3-phosphate dehydrogenase (phosphorylating)/ glyceraldehyde-3-phosphate dehydrogenase	TTGACACCAACGACATAGGTAGGAATATCACCCTTTCCGGGGGCAGTGAT[A/G]AGGACTTTCTTAGCTCCAGCTTGGATATGCTTGCCAGCACCCTCTCGATC
solcap_snp_sl_31198	solcap_snp_sl_31198	PASS	YES	NO	2	11.0838	Glyceraldehyde-3-phosphate dehydrogenase	AT1G12900.1	GAPA-2 (GLYCERALDEHYDE 3-PHOSPHATE DEHYDROGENASE A SUBUNIT 2); NAD or NADH binding / binding / catalytic/ glyceraldehyde-3-phosphate dehydrogenase (phosphorylating)/ glyceraldehyde-3-phosphate dehydrogenase	GTCATACCAAGCAATAACCTTAACCATGTCATCTCCCATGACCATGGTAA[T/G]TGAAGCATCCACAGTTGATGAAACATCAGAGCACCTAAAGTCGACTGAAA
solcap_snp_sl_31196	solcap_snp_sl_31196	PASS	NO	NO	2	11.5606	4-alpha-glucanotransferase	AT2G40840.1	DPE2 (DISPROPORTIONATING ENZYME 2); 4-alpha-glucanotransferase/ heteroglycan binding	GGTGTAGTGCTGAAAGGTGACCTGCCCATTGGTGTTGACAGGAATAGTGT[T/C]GATACCTGGGTCTACCCAAATTTGTTTCGCATGAACACCTCAACTGGGGC
solcap_snp_sl_6240	solcap_snp_sl_6240	PASS	NO	NO	2	12.0141	Pentatricopeptide repeat-containing protein	AT2G17140.1	EXPRESSED IN: 7 plant structures; EXPRESSED DURING: F mature embryo stage, C globular stage, petal differentiation and expansion stage, D bilateral stage, E expanded cotyledon stage; CONTAINS InterPro DOMAIN/s: Pentatricopeptide repeat (InterPro:IPR002885); BEST Arabidopsis thaliana protein match is: pentatricopeptide (PPR) repeat-containing protein (TAIR:AT1G62910.1); Has 25910 Blast hits to 602…	TAACAGAGAGGATGCTAGAGATGGTTTCAGAAGGTAAGGTGGGTAACAAA[A/G]CTTATCAAAACTATAGGGAGTTAAATCACATGAAGCGAAGTAAATATGGC
solcap_snp_sl_6239	solcap_snp_sl_6239	PASS	NO	NO	2	12.0163	Pentatricopeptide repeat-containing protein	AT2G17140.1	EXPRESSED IN: 7 plant structures; EXPRESSED DURING: F mature embryo stage, C globular stage, petal differentiation and expansion stage, D bilateral stage, E expanded cotyledon stage; CONTAINS InterPro DOMAIN/s: Pentatricopeptide repeat (InterPro:IPR002885); BEST Arabidopsis thaliana protein match is: pentatricopeptide (PPR) repeat-containing protein (TAIR:AT1G62910.1); Has 25910 Blast hits to 602…	ACTTGTCAATACACCATTGTCAAACTCCTAGCTTCTCATGGCCACATTCA[T/C]GACGCCATTTTTCTCTTTCGTTCTACTCGCTCACATCACCCACCGCCCAG
solcap_snp_sl_6238	solcap_snp_sl_6238	PASS	NO	NO	2	12.0924	Conserved gene of unknown function	AT3G19810.1	unknown protein	TGGAAAAGATAGAGGAGAAAGGTTATGGTCCTCTTGGAGGTCTGAAGAAG[A/C]AAATGCAGCAAACATGACATTTTTTGGTGTGTAATACTTATTTTTTTATA
solcap_snp_sl_31193	solcap_snp_sl_31193	PASS	NO	NO	2	12.2782	Gene of unknown function	0	0	TATGAAGCCTATCAAGAGTGAGTGCATGGTTACTGTTGAAACACATCAGA[T/G]GAGTAACAAAAGGAAGAGAAAAAAGAATTCTGAACGTGTTGATGACGAGA
solcap_snp_sl_31192	solcap_snp_sl_31192	PASS	NO	NO	2	12.9219	Xylem serine proteinase 1	AT3G14240.1	subtilase family protein	TACTACTCGTTCACCTCATTTTATGGGATTGGATTCACCTTTTACCATGT[T/C]TAATCTTGTAACTGAATCTGATTCTGGTTCTAATGTTGTGATCGGTGTAC
solcap_snp_sl_31191	solcap_snp_sl_31191	PASS	NO	NO	2	12.9219	Xylem serine proteinase 1	AT3G14240.1	subtilase family protein	ACAACTTCATACTACTCGTTCACCTCATTTTATGGGATTGGATTCACCTT[T/C]TACCATGTCTAATCTTGTAACTGAATCTGATTCTGGTTCTAATGTTGTGA
solcap_snp_sl_31190	solcap_snp_sl_31190	PASS	NO	NO	2	12.922	Xylem serine proteinase 1	AT3G14240.1	subtilase family protein	TTTTCATGGCTTCTCTGCAAAACTCACTGCACAAGAGGCCCAACAATTGG[T/C]TAATTACGATGGGGTTCTTTCAGTTTTACCTGACCGTCTTCGACAACTTC
solcap_snp_sl_31189	solcap_snp_sl_31189	PASS	NO	NO	2	12.9406	Pentatricopeptide repeat-containing protein	AT1G14590.1	FUNCTIONS IN: molecular_function unknown; INVOLVED IN: biological_process unknown; LOCATED IN: chloroplast thylakoid lumen; CONTAINS InterPro DOMAIN/s: Nucleotide-diphospho-sugar transferase, predicted (InterPro:IPR005069); BEST Arabidopsis thaliana protein match is: unknown protein (TAIR:AT2G02061.1); Has 179 Blast hits to 175 proteins in 14 species: Archae - 0; Bacteria - 0; Metazoa - 0; Fungi …	TGAAAAATCAACCCCTTCACTTACTAGTGCATAGCAATGAGTATGTACAA[T/C]CAAGCACCGGGAGAATGCCTTCTCATCTAGGGCAATTATTACTAAATGAT
solcap_snp_sl_6233	solcap_snp_sl_6233	PASS	NO	NO	2	13.0108	LeOPT1	AT2G02040.1	PTR2 (PEPTIDE TRANSPORTER 2); dipeptide transporter/ high affinity oligopeptide transporter/ nitrate transmembrane transporter/ peptide transporter/ transporter/ tripeptide transporter	AAAAAAGAATATGGCATACTGGGCAGGAGATGCCGAAGGGCACACAGAGC[T/C]CACACATTGAGGGGGCTTAAAAGCAGGAACTGAAGCCGATAGTGTCAACG
solcap_snp_sl_6232	solcap_snp_sl_6232	PASS	NO	NO	2	13.0112	LeOPT1	AT2G02040.1	PTR2 (PEPTIDE TRANSPORTER 2); dipeptide transporter/ high affinity oligopeptide transporter/ nitrate transmembrane transporter/ peptide transporter/ transporter/ tripeptide transporter	CATAAAGTAGTGTACTATCATCGGGGACAGACAAGTTCCATTTGTGGAAT[A/G]CTGCAACCAAAACCTGGCACATTCTTGTGAGAGGACTTCCCCCAGGCTTC
solcap_snp_sl_53126	solcap_snp_sl_53126	PASS	NO	NO	2	13.1042	Gene of unknown function	0	0	ATTTATGAAGGTTAAACTTTGCTCTTTATTGTGGGGAAGAACATGAATTA[A/G]TGATCAATGACATGAAAACAATGCTCTTTTTCTGAATGGCATTGGTGGAG
solcap_snp_sl_6229	solcap_snp_sl_6229	PASS	NO	NO	2	13.1349	Gene of unknown function	0	0	TTCGCTGGAGCTACTATAGGTCTTGTCGCCTACTGCTGGCCGGAGGAAAA[T/C]AGAGGCAGTGGCAGCTGCTTTCCGTTGTCGTTGCGACTGCTTCTCAAAGT
solcap_snp_sl_6228	solcap_snp_sl_6228	PASS	NO	NO	2	13.135	Gene of unknown function	0	0	AACCTGGGCGGATCCTTAGCTAGATTCAGAAAATTTGCCGAGGCCTTTGT[T/C]GTAGCAACGAAAAACGAGGGAAAACAGAAAGCTCGTAGAGCTGCTGGCCG
solcap_snp_sl_6227	solcap_snp_sl_6227	PASS	NO	NO	2	13.135	Gene of unknown function	0	0	GAGAGAACAAACCTGGGCGGATCCTTAGCTAGATTCAGAAAATTTGCCGA[A/G]GCCTTTGTCGTAGCAACGAAAAACGAGGGAAAACAGAAAGCTCGTAGAGC
solcap_snp_sl_6226	solcap_snp_sl_6226	PASS	NO	NO	2	13.2228	Katanin P80 subunit	AT1G61210.1	WD-40 repeat family protein / katanin p80 subunit, putative	TTAAATGCAGTATTGGATGGATTAGTAAGAGCTATATTTTCGGCAGTAAC[T/C]GTGATGTTCATATGGAGTGGCTTTTGGAGCTCTGGAGCTGCCTGTGCTGT
solcap_snp_sl_31184	solcap_snp_sl_31184	PASS	NO	NO	2	13.236	Katanin P80 subunit	AT1G61210.1	WD-40 repeat family protein / katanin p80 subunit, putative	ATATGCAATGGGTAGTACTACTCGATTGAATGGTCATTCTGATGTAAAAT[T/C]GAATTCCAGTATGAAATTATCCAATCTGGCCGAGGATGCTAGTAAAGCCA
solcap_snp_sl_6221	solcap_snp_sl_6221	PASS	NO	NO	2	13.3299	Villin-4	AT4G30160.1	VLN4 (ARABIDOPSIS THALIANA VILLIN 4); actin binding	CCGAGTTCGTGTTAGGGGCAGGTCTCCAGCTTTTAATGCACTAGCAGCTA[A/C]TTTTGAGAATCCAAATGCAAGAAATCTGTCTACGCCTCCGCCAATGGTGA
solcap_snp_sl_31179	solcap_snp_sl_31179	PASS	NO	NO	2	13.4224	Gene of unknown function	0	0	AGTGTGAATGTGTGATGTCCGTGGGTTACCGATGTGTATAACAATGTGCT[A/G]CTGGATATTAGATACTGTTGTGCTGTTAAATGGACTTGTTTATTGTCAAA
solcap_snp_sl_6206	solcap_snp_sl_6206	PASS	NO	NO	2	13.4291	CBL-interacting serine/threonine-protein kinase	AT1G30270.1	CIPK23 (CBL-INTERACTING PROTEIN KINASE 23); kinase/ protein binding / protein serine/threonine kinase	TTTCTTCCAAAGATCCAATATTTTCTCTCCGATACACCCAGAAAAAGTGA[T/C]ATGTAACAGAATCCACCTTCCAATAATAGCAATTTCATTTCTAAAAATAC
solcap_snp_sl_6203	solcap_snp_sl_6203	PASS	NO	NO	2	13.5828	Cullin 4	AT5G46210.1	CUL4 (CULLIN4); protein binding / ubiquitin-protein ligase	CTCATCATCATCCTCATCTACTCCGACCACCGGTGGCACCGCCGGCCGAA[A/C]CCCAGCTTATTCTTCCATGAAGAAGGCTAAGTCACAAGCTCTACCTTGTT
solcap_snp_sl_6202	solcap_snp_sl_6202	PASS	NO	NO	2	13.877	Eukaryotic translation initiation factor eIF4E	AT4G18040.1	EIF4E (EUKARYOTIC TRANSLATION INITATION FACTOR 4E); RNA binding / RNA cap binding / protein binding / translation initiation factor	TTACCTTTTGTATTGGCATTGCCAATTTTCGTATAGGGTATTTGTTTGGT[T/G]TTGAAGCTTTTTGATGACTTAACGATTGGCCATATGCATACTTGTATTAG
solcap_snp_sl_6201	solcap_snp_sl_6201	PASS	NO	NO	2	13.877	Eukaryotic translation initiation factor eIF4E	AT4G18040.1	EIF4E (EUKARYOTIC TRANSLATION INITATION FACTOR 4E); RNA binding / RNA cap binding / protein binding / translation initiation factor	GTTTTACTGAAGAATCAGCAGTCACTTACGGCTGCATGTTTTACCTTTTG[T/C]ATTGGCATTGCCAATTTTCGTATAGGGTATTTGTTTGGTTTTGAAGCTTT
solcap_snp_sl_6199	solcap_snp_sl_6199	PASS	NO	NO	2	13.8858	Translation initiation factor eIF4E2	AT4G18040.1	EIF4E (EUKARYOTIC TRANSLATION INITATION FACTOR 4E); RNA binding / RNA cap binding / protein binding / translation initiation factor	AACTAAACAAAGCTGCTTTAGAGGAATACAAGTCGTCATCTGTAGAAGAC[A/G]GAGGTGAGGAAGGAGAGATCGTAGGGGAATCGGATGATACCGCTTCGTCT
solcap_snp_sl_6196	solcap_snp_sl_6196	PASS	NO	NO	2	13.9052	Gene of unknown function	0	0	TCAGCTTATTGGTGATTCCTGTTCATAGATTTGGCTGTATTTTATGTCTT[C/G]TATTGCCTTAAATTCGTGTATGGACTATAAAAAACTGATTGTTTGTTGGA
solcap_snp_sl_6195	solcap_snp_sl_6195	PASS	NO	NO	2	13.9054	Gene of unknown function	0	0	GGTTTGTTTCAGCTGAATCATGTTCGCCGAACCATCAGTTTTCAGGATTC[A/G]TAGATTTGTAAGTTGTACCTAATATGATGTTTATTTATAGTTTTGTATAT
solcap_snp_sl_6194	solcap_snp_sl_6194	PASS	NO	NO	2	13.9054	Gene of unknown function	0	0	AGATGGGTATGAAACCAGTTGGTCAACAAACACATGATGCAAGTGGGTGT[A/G]GGGTGGGCAGGGATGGTTTGTTTCAGCTGAATCATGTTCGCCGAACCATC
solcap_snp_sl_31177	solcap_snp_sl_31177	PASS	NO	NO	2	13.9073	Heterogeneous nuclear ribonucleoprotein A1	AT4G22670.1	AtHip1 (Arabidopsis thaliana Hsp70-interacting protein 1); binding	GCGCTGGTGGGTATGGGGGTAATTCTGGGGATTATGGTGGGTACAGGATG[T/C]CTCAAAGCTCTGCTGGAATGCCTAGTTCAGGAGGTTTTCCAGATGGTGGT
solcap_snp_sl_6192	solcap_snp_sl_6192	PASS	NO	NO	2	13.9084	Heterogeneous nuclear ribonucleoprotein A1	0	0	TTTTATATATTCCATAACGCCTTCTCCCAAATAATTCAGGCTTTCTCTCT[T/C]TAGGGTTTACAGTTCTCTTCTCTGAGTGAAAATGGATCTATCAAAGAAGC
solcap_snp_sl_6190	solcap_snp_sl_6190	PASS	NO	NO	2	13.95	LRR receptor-like serine/threonine-protein kinase MRH1	AT4G18640.1	MRH1 (morphogenesis of root hair 1); ATP binding / protein binding / protein kinase/ protein serine/threonine kinase/ protein tyrosine kinase	TTCCATGTATCACCAGATTTTTGAGCAGGTGGGGCTTGTCTATTAGTTGG[T/C]TGTTTAACACTACTTGACTGTCCCATTGGATTTGGTTTGGGTTGAAACTC
solcap_snp_sl_6189	solcap_snp_sl_6189	PASS	NO	NO	2	13.9501	LRR receptor-like serine/threonine-protein kinase MRH1	AT4G18640.1	MRH1 (morphogenesis of root hair 1); ATP binding / protein binding / protein kinase/ protein serine/threonine kinase/ protein tyrosine kinase	GTCCACTCAACCCAGTCTTCCAAGGGCCTATTGTTTTTGCAGCTCTGCTT[T/C]TGTAAACTAAGAACACAACTACAGCAGCAATTAGCAGAAAAAACCCAAAA
solcap_snp_sl_6186	solcap_snp_sl_6186	PASS	NO	NO	2	14.0135	Cation-chloride co-transporter	AT1G30450.1	CCC1 (CATION-CHLORIDE CO-TRANSPORTER 1); cation:chloride symporter/ sodium:potassium:chloride symporter	AGTGGCCACATGGGGCTCACCTCCGTCTACCACTTTAAAATAGTTCAGAA[C/G]AGGTAAAATATCATCGTTTGCAATCGCAGCAAGGAGACGTGGTGCACCAG
solcap_snp_sl_6185	solcap_snp_sl_6185	PASS	NO	NO	2	14.0166	Cation-chloride co-transporter	AT1G30450.1	CCC1 (CATION-CHLORIDE CO-TRANSPORTER 1); cation:chloride symporter/ sodium:potassium:chloride symporter	CATTGCTTGTAGTCGATATATGTACTTAGCTGCTTACAAGCTGCCTTGGC[A/G]TCCTCAACACGTTCATGGTAGTCCCCATCTATAATAGAAATAAAGATGGA
solcap_snp_sl_6184	solcap_snp_sl_6184	PASS	NO	NO	2	14.0173	Cation-chloride co-transporter	AT1G30450.1	CCC1 (CATION-CHLORIDE CO-TRANSPORTER 1); cation:chloride symporter/ sodium:potassium:chloride symporter	TACAGGAATTTCTCAACTTGCTGCTCATTGACAACCACTGGTTTTCCATC[A/C]GCCATCAAAGGAGTCTTATCCCTCTCCGCTCTCTCTTTCATCTCTCCCAG
solcap_snp_sl_6183	solcap_snp_sl_6183	PASS	NO	NO	2	14.0417	Root phototropism protein	AT1G30440.1	phototropic-responsive NPH3 family protein	CTCCAAACCTGTGATGATGTTCTTCCATATGCTGAAGAACTCAGAATTAC[A/G]AAAAGGTGCATCGATTCATTAGCTGTTAAGGCATGTACTGATCCGAACCT
solcap_snp_sl_53120	solcap_snp_sl_53120	PASS	NO	NO	2	14.0699	DNA damage-binding protein 1	AT4G05420.1	DDB1A (DAMAGED DNA BINDING PROTEIN 1A); DNA binding / protein binding	TTTTTTCTTCTTCTTCTTCTGTGAGGTTGTGATACAAGTTCTTATCCCTA[T/C]ATCTGTACTTATTATCTCATATACTTTTAATAGCTGTTGAATTTTTATTT
solcap_snp_sl_6180	solcap_snp_sl_6180	PASS	NO	NO	2	14.294	Methyltransferase	AT5G44450.1	methyltransferase	GACCCAAATGGAAACCGGCGGATTAGACTCCGATGGCCGTACCTTTAAAA[A/C]CGCGGAGGAGATGTGGAGAGAAGAAGTAGGGGATGGTGATCCCCAGAAGA
solcap_snp_sl_6177	solcap_snp_sl_6177	PASS	NO	NO	2	14.3326	Isoform 2 of Cleavage and polyadenylation specificity factor CPSF30	AT1G30460.2	CPSF30; RNA binding / calmodulin binding / endonuclease/ nucleic acid binding / protein binding	AGACATGCAAAGATGCCTGGGCCTCCACCTCCAGTGGAAGAAATCCTTCA[A/G]AAAATTCAGCACCTGGCATCCAACAACTATGGTTACTCAAACAGGTTTAA
solcap_snp_sl_6176	solcap_snp_sl_6176	PASS	NO	NO	2	14.3326	Isoform 2 of Cleavage and polyadenylation specificity factor CPSF30	AT1G30460.2	CPSF30; RNA binding / calmodulin binding / endonuclease/ nucleic acid binding / protein binding	GCTATAGACATGCAAAGATGCCTGGGCCTCCACCTCCAGTGGAAGAAATC[T/C]TTCAAAAAATTCAGCACCTGGCATCCAACAACTATGGTTACTCAAACAGG
solcap_snp_sl_26911	solcap_snp_sl_26911	PASS	NO	NO	2	14.8408	Nucleic acid binding protein	AT1G30680.1	toprim domain-containing protein	CGTGGCTTATTGTTGTAAAATTAATTGGGTTGATCCCAATAGGAAATATT[A/G]ATGATTGATTGTAGGCATCCTTCTTTCACAGATGTTATTGGCTTTGCCTA
solcap_snp_sl_1379	solcap_snp_sl_1379	PASS	NO	NO	2	14.9811	ATP binding protein	AT2G34780.1	MEE22 (MATERNAL EFFECT EMBRYO ARREST 22)	TAGGCTGACTGTACTAAATCTACATTATCTGTGGATTCCTCATTTTTCTT[T/C]CCATCACATTTCATTCCATGTCTTGATGAGTTCAATGATTCCATCAAATC
solcap_snp_sl_1380	solcap_snp_sl_1380	PASS	NO	NO	2	14.9833	ATP binding protein	AT2G34780.1	MEE22 (MATERNAL EFFECT EMBRYO ARREST 22)	GCAAGACAATGGCTGGTAGCATGGTAAACACTTGAAATGCTGTTCTCATC[A/G]TTGTTATTTGAAAAGATGACACAATACTTGGCAAACCCATCCTGTAATGA
solcap_snp_sl_40819	solcap_snp_sl_40819	PASS	NO	NO	2	14.9835	ATP binding protein	AT2G34780.1	MEE22 (MATERNAL EFFECT EMBRYO ARREST 22)	TATCTGAATAGGAACTGCAGGATAACTTGCAAGCTGTGTCAAGGTTTAAT[A/C]TCTTAGATGAATCAACATGATCTTTTTTCTCGGGTAATGATGATTTTTTT
solcap_snp_sl_1381	solcap_snp_sl_1381	PASS	NO	NO	2	14.9836	ATP binding protein	AT2G34780.1	MEE22 (MATERNAL EFFECT EMBRYO ARREST 22)	TTTTGAAGGATCTACGGTAGGGTGTTTTAACTGGTTGGAATTGATTTCCA[A/C]ATTGATGACATCAAAATTGCCAGATGAAGCCACAGTCCCCCTTGCATTTG
solcap_snp_sl_1382	solcap_snp_sl_1382	PASS	NO	NO	2	14.9837	ATP binding protein	AT2G34780.1	MEE22 (MATERNAL EFFECT EMBRYO ARREST 22)	CCCTCATATAAAGGTGTGTTAATCGGGACAAGTTCCACACTGTTGTGGTA[C/G]TGAATCTCAGGAAGTGTAGGCGATAAAGGCATTTCAATGGCTAGACGATA
solcap_snp_sl_1383	solcap_snp_sl_1383	PASS	NO	NO	2	14.9845	ATP binding protein	AT2G34780.1	MEE22 (MATERNAL EFFECT EMBRYO ARREST 22)	GCAGAGCTCTGTAACACATTTTTGTTGGAACCTCTAAGCAAAGGCTCCAA[T/C]TTAGAGTTAATACCTGATATTGATCCAGGGTTGTTCCCTCCACACTTAAG
solcap_snp_sl_1384	solcap_snp_sl_1384	PASS	NO	NO	2	14.9861	Conserved gene of unknown function	0	0	GTTATTTCACCCTTCAATTTTTTCCTCAAGTCGTCTGCCTTTTTCCTCTC[T/C]AACACAGCCTTCTTTTTCTCTGACTCTGCTCTCACTTGTTCTTTCTCAAC
solcap_snp_sl_1385	solcap_snp_sl_1385	PASS	NO	NO	2	14.9861	Conserved gene of unknown function	0	0	TTTCACCCTTCAATTTTTTCCTCAAGTCGTCTGCCTTTTTCCTCTCTAAC[A/G]CAGCCTTCTTTTTCTCTGACTCTGCTCTCACTTGTTCTTTCTCAACAAGC
solcap_snp_sl_1386	solcap_snp_sl_1386	PASS	NO	NO	2	15.1285	Ethylene-responsive nuclear protein	AT4G20880.1	ethylene-responsive nuclear protein / ethylene-regulated nuclear protein (ERT2)	ATTCAAGAAATCTTCCAAGAAAAAAATGGTTGACGACCCTTTGTTCGTTC[T/C]AAATCCCCCTTCGTCTGTAACGTTACCCTCTACTTCTGAATTCATGATTG
solcap_snp_sl_40820	solcap_snp_sl_40820	PASS	NO	NO	2	15.1291	Ethylene-responsive nuclear protein	AT4G20880.1	ethylene-responsive nuclear protein / ethylene-regulated nuclear protein (ERT2)	AAACTTGTTCTGAAGAAGTTCAGAAAGAAAAAAGGTTCAGCATTGGAGCG[T/C]CCTATGCTCCTGGATGACATAGATTACGTTATTGAAGGAAAGAAGGAAAC
solcap_snp_sl_40823	solcap_snp_sl_40823	PASS	NO	NO	2	15.1834	Gene of unknown function	0	0	CTGCTATTTCCGTCGGTTGTTGTTGCTGCTTCAGCCGGAGCTTTCGTCGG[T/C]TGTTGATGTTGCTGTCGTTTGCCTTCACTGGTGGCCTCTCCAGGCACTGT
solcap_snp_sl_5885	solcap_snp_sl_5885	PASS	NO	NO	2	15.3848	N-acetylglucosamine kinase	AT1G30540.1	ATPase, BadF/BadG/BcrA/BcrD-type family	CCGGCATAAAAAGACTGCCAACCTTAGGAAACAAAAATACTTTACAGCTA[T/C]ATAGTGAAAGGATCATTTGAATACCTTATCACATTAGCAGTCTGCATATG
solcap_snp_sl_31002	solcap_snp_sl_31002	PASS	NO	NO	2	15.3849	N-acetylglucosamine kinase	AT1G30540.1	ATPase, BadF/BadG/BcrA/BcrD-type family	ATAGATATTGCTATTGTCATTAAAATTATGTATCCATTTGCAATACAAAT[A/G]CAACAATGACCACACAATCTCCTTCACTTCCAGTTCCCCGGCATAAAAAG
solcap_snp_sl_52609	solcap_snp_sl_52609	PASS	NO	NO	2	15.4021	Short-chain dehydrogenase	AT4G20760.1	short-chain dehydrogenase/reductase (SDR) family protein	CAAGAGCTTCTGAACAGAGAACTCTTTGGTAAAAAGCTTTTCTTTTGGAA[T/C]ATTTTTTTGAAATGGTTGAGACAGATCAGTGTCCACCGTGCCTGGGTGCA
solcap_snp_sl_52608	solcap_snp_sl_52608	PASS	NO	NO	2	15.4153	Gene of unknown function	0	0	AGGTGAGAAGACCAAACACCAAATAGCTGCTGCTGTGCATTTTAGATACT[A/T]GACATGTACACGTGCAAGCCATGCTAAGTTGTAACATTCTTTCTCGAGAT
solcap_snp_sl_5884	solcap_snp_sl_5884	PASS	NO	NO	2	15.4223	WPP domain-associated protein	AT2G34730.1	myosin heavy chain-related	AGATGGTCCTTGCTGTTTCTGAAGAGAGGCAGTACATTTTGGCAATAAAT[A/G]AAACCAAAGAAATTGAGCTAAGAAAGCATATGGAAGCAGTAATTTGTAGG
solcap_snp_sl_5883	solcap_snp_sl_5883	PASS	NO	NO	2	15.4235	WPP domain-associated protein	AT2G34730.1	myosin heavy chain-related	GAGTGATATACCTGAAAAGTTTGAAGCTGCCACATTGAAACACATGTCAC[A/G]CGAGGAAATGGTGGACTATTTTAATAATATGATGACAAAGATGAAGAGAG
solcap_snp_sl_5882	solcap_snp_sl_5882	PASS	NO	NO	2	15.4968	Conserved gene of unknown function	0	0	CTAGCCTCCGGTAGCGAAGAGGGTGTTTTCTCTCCGGTGCCGGCGAAGAA[T/C]GAATGCAATTCTGGATCTGTAGATTTTGCGGTTGGGTATGATGAGTGTTG
solcap_snp_sl_5881	solcap_snp_sl_5881	PASS	NO	NO	2	15.4969	Conserved gene of unknown function	0	0	TCACGTGATCTTTACGGTTGCTGTCACGTGACATTTGATCGCCGGAATTA[T/G]CCCACCAGGTCAAATTCCTAGCCTCCGGTAGCGAAGAGGGTGTTTTCTCT
solcap_snp_sl_5879	solcap_snp_sl_5879	PASS	NO	NO	2	15.504	ARF GTPase activator	AT4G21160.1	ZAC; ARF GTPase activator/ phospholipid binding	AGCTTGCGTATATTGTCAAATCAGAAAAAAGGATCTCTCAAAACAAGTTT[A/G]TCTAATAAGATCACAGACAGCTTTCGAAGTTCGAGTTCAACTTCACAAAA
solcap_snp_sl_5875	solcap_snp_sl_5875	PASS	NO	NO	2	15.5725	Ferredoxin--NADP reductase, root-type isozyme, chloroplastic	AT1G30510.3	ATRFNR2 (ROOT FNR 2); FAD binding / NADP or NADPH binding / electron carrier/ ferredoxin-NADP+ reductase/ oxidoreductase	CTGACACACAAGCTAGCCGTTTTCCCATCAAAAGAGTCCCCATATCTGGT[C/G]GATGCAATTGAATATAGACGAACATTGTGGGGACTCCCTGGTTTCTTCGG
solcap_snp_sl_5872	solcap_snp_sl_5872	PASS	NO	NO	2	15.631	PHAVOLUTA-like HD-ZIPIII protein	AT2G34710.1	PHB (PHABULOSA); DNA binding / transcription factor	TTGAAGATGAGTTTATAGCAATTGTTACATCCTCTACACCATCACTATCC[A/G]TAATAGTCCAACCATCATCAACAAATCCATTAACAGCATCATTAAATCCC
solcap_snp_sl_5871	solcap_snp_sl_5871	PASS	NO	NO	2	15.6311	PHAVOLUTA-like HD-ZIPIII protein	AT2G34710.1	PHB (PHABULOSA); DNA binding / transcription factor	ATTGACAAGGTGTTGTACTGTGAACCAAGGAATTTGCTTGAAGATGAGTT[A/T]ATAGCAATTGTTACATCCTCTACACCATCACTATCCGTAATAGTCCAACC
solcap_snp_sl_69276	solcap_snp_sl_69276	PASS	YES	NO	2	15.6983	Disease resistance protein BS2	AT1G50180.1	disease resistance protein (CC-NBS-LRR class), putative	ATTGTTCATCGGGATCATTATTGACAAATGACTTGACATCTTTAGCAACA[C/G]TTTCCCAATCTTCTATTGTCTTTTTGGACTTTAGAAGCCCCGCAACCACG
solcap_snp_sl_11572	solcap_snp_sl_11572	PASS	NO	NO	2	15.6992	Disease resistance protein BS2	AT1G58390.1	disease resistance protein (CC-NBS-LRR class), putative	CTCATGTGTCTTGCTTTGTCAACAGATACACTTGGTTGATTTGGTAAATG[T/G]AATTTGTGCAGTTTCAGATACCTTAATCGCCTTAGTCCCCAAATTTGCTC
solcap_snp_sl_69274	solcap_snp_sl_69274	PASS	YES	NO	2	15.6996	Disease resistance protein BS2	AT1G58390.1	disease resistance protein (CC-NBS-LRR class), putative	TGCTTGAATTAGCAAAACCTTCAATTGAGTAAATACTCTAACATTTGGAT[T/C]CCACTCTTCGCCGTGACAAGCATTAAGCACCAGCTTCAGCACCTCAAGGT
solcap_snp_sl_11569	solcap_snp_sl_11569	PASS	NO	NO	2	15.6998	Disease resistance protein BS2	AT1G58390.1	disease resistance protein (CC-NBS-LRR class), putative	GTATAATATGGACATCTATGGGGTCATTTCCGAGATCTTCTTGTTCTTGT[A/T]GAATTCGTGCAGCAGATTCCGCAAGTATGGGAGGACAACTATCAAGCTCA
solcap_snp_sl_32184	solcap_snp_sl_32184	PASS	NO	NO	2	15.7646	Nucleotide binding protein	AT5G11240.1	transducin family protein / WD-40 repeat family protein	TTTGTACTCGAAGTTCCGTTACAAGCAATGGGCACAGCTAATATAAGGGA[T/C]ATTTTGACTTGTTTTAGTCCTTCGTTAGACTTCTTTGCTATAAGTTCTGG
solcap_snp_sl_32181	solcap_snp_sl_32181	PASS	NO	NO	2	15.8176	Vacuolar protein sorting	AT4G19490.2	protein binding	AATTCCCTGATCCTCTTACACCCTTCAACTATCTTTGAATTCAGATCCTC[T/C]AGCTGCCCTTGTGCCTCAAAAAACGAACTTGAACGCAAAGAAATCTCCCT
solcap_snp_sl_7418	solcap_snp_sl_7418	PASS	NO	NO	2	16.0124	AP2 domain-containing transcription factor	AT2G41710.1	ovule development protein, putative	GTCCTCTATATAATAACAGTTGATCAGTCCCTATATGCCCCATAGCTTCT[A/G]ATGTTTCTCCACCACCAGCATCATTGCCACTGCTACCCTCAGTCTTGGCA
solcap_snp_sl_7416	solcap_snp_sl_7416	PASS	NO	NO	2	16.1888	S-locus-specific glycoprotein S6	AT4G27290.1	ATP binding / protein kinase/ protein serine/threonine kinase/ protein tyrosine kinase/ sugar binding	TTGCTAGGCTTAAGATCTCTGTGTATTATCCTCAATCTAGAGTCTTGGTG[A/T]AGATAGAGAAGTCCGCGAGCAATTCCATTAATAATATGGAAGCACTTAGG
solcap_snp_sl_56944	solcap_snp_sl_56944	PASS	NO	NO	2	16.5775	Protein SEY1	AT5G45160.1	root hair defective 3 GTP-binding (RHD3) family protein	CCTAGATGATGTAGTGCTTATAGTGTAGCTTTTGAAGTTTGTGAGTGAAC[A/T]TGCTGTCTTGTTCAAATTTGTGTAATTGACAAAGTTCAAATTTGTTATAT
solcap_snp_sl_32178	solcap_snp_sl_32178	PASS	NO	NO	2	16.5778	Protein SEY1	AT5G45160.1	root hair defective 3 GTP-binding (RHD3) family protein	GTCCTAACCCTGTTTCGAGTTCAGTTCCCAGTTCATCTGTCTCATCCAAC[A/G]TCTTAACCGAAAATGACGTTGAATACACGAGCCGATAGCTGACACACATC
solcap_snp_sl_7413	solcap_snp_sl_7413	PASS	NO	NO	2	16.5844	Protein SEY1	AT5G45160.1	root hair defective 3 GTP-binding (RHD3) family protein	TGGCTATATCATGCTTCTGCCCAGCACTTTCCGGCTTTGAATTGGACCAG[T/G]ACGCATTTGACAGAATGATGCAAAGTCTGAAAGACTACGCTAGAAGTGTT
solcap_snp_sl_5308	solcap_snp_sl_5308	PASS	NO	NO	2	17.4786	Conserved gene of unknown function	AT1G79110.2	protein binding / zinc ion binding	GTTACCGTGCAGACACTTGTGTTTATGCACAGTATGTGGGTCAAGTTTAC[A/T]GGATGTTTGCCCAGTATGTAATTCAAATATGAATGCAACAGTTCACGTCA
Le005962_147	solcap_snp_sl_100673	PASS	NO	YES	2	17.479	Conserved gene of unknown function	AT1G79110.2	protein binding / zinc ion binding	TGGAATTAGAAGAGCAACAGAAACATCAATCGAGAATGCTGGTATCAGCA[A/G]TAAGCGAACGAGTAATGAAGAAAATGAAGGAAAAAGACGAACAAATACAG
solcap_snp_sl_30414	solcap_snp_sl_30414	PASS	NO	NO	2	17.6305	Gene of unknown function	0	0	CGCTTTTTCAAGTCAGCGGGCCCATTAAAATCGGTGTACAGGTCCTAAGT[T/C]GGAAGAATTTGAAAATCAAGAAGTCGGAGATTTGAAGAAGTTGGGTCAGA
solcap_snp_sl_5306	solcap_snp_sl_5306	PASS	NO	NO	2	17.6305	Gene of unknown function	0	0	TGTGAAAACGGTTCGAGTTTATCACAAACCCTTCTATTCCTCGCGCATTT[T/C]GAGAGAGTCATGGAGAATCACGCTTTTTCAAGTCAGCGGGCCCATTAAAA
solcap_snp_sl_30413	solcap_snp_sl_30413	PASS	NO	NO	2	17.6323	Gene of unknown function	0	0	TTGAAGCCTCTGTTTTCAGTTCTCTCTGGTTCAAATTGTATTGTGCTTAG[C/G]TTTGCCTCGATGGGTTGTTCGGATGACTTGTTTGTTTATACTATGATTAA
solcap_snp_sl_30412	solcap_snp_sl_30412	PASS	NO	NO	2	17.6536	Gene of unknown function	0	0	GATTAGGTTGTACATAAGCATCGGTTTCCTTCCTTTCCTTGTTAGAATCA[T/G]CACTTTCCTTTCCTGTTTGTTTTTTTTCATGTAAAGTTTCTTTCATCTTT
solcap_snp_sl_51537	solcap_snp_sl_51537	PASS	NO	NO	2	17.7554	Conserved gene of unknown function	AT4G19950.1	unknown protein	TCAGCTCAAACAACTCTTGTTCCTTTGTCTGATCTCACACAACTTCTTTT[T/G]GGGGGTTTGAGGAATGGACAATTTCAAGATTTGTGCTGCAATGGCACCGC
solcap_snp_sl_5305	solcap_snp_sl_5305	PASS	NO	NO	2	17.7558	Conserved gene of unknown function	AT4G19950.1	unknown protein	GAAAACACTGGGAATTGCAGCTAAGGTAGATGAAAAAGACACAGGCTTTG[T/C]AGTGTAAATTGATGCTACAGTGAAAACAACAGCAGCAGTTGAAAGCAAAG
solcap_snp_sl_5304	solcap_snp_sl_5304	PASS	NO	NO	2	17.7561	Conserved gene of unknown function	AT4G19950.1	unknown protein	ATGAACCACAACAGACCCAAAAAACCCATTAATTACCCCACAAATAGACA[A/G]ATATCCAAAAACAAAGAAAAATGCCATTCCTGTCTTCCCTTTCAACAACT
solcap_snp_sl_5303	solcap_snp_sl_5303	PASS	NO	NO	2	17.7563	Conserved gene of unknown function	AT4G19950.1	unknown protein	CAGAGGCACATATTCCCCAAGGTATCCACCAAGATGATCGTAGAGAGCAG[A/T]CTTATCTATCTCTTGATGATGGTAGCTCTTGCAAACATAGTAAAACACAC
solcap_snp_sl_5301	solcap_snp_sl_5301	PASS	NO	NO	2	17.7788	Potassium transporter 11	AT2G35060.1	KUP11; potassium ion transmembrane transporter	ATTATTCTCTTCATCAATTTCCATCTCTTAGATCAAATCCAAGAATTACT[A/G]CTTAACTTGAACCCTCCAAAAGTTTCAAGCCAAAAAGAACCCCCAAAAGC
solcap_snp_sl_5300	solcap_snp_sl_5300	PASS	NO	NO	2	17.7897	Potassium transporter 11	AT2G35060.1	KUP11; potassium ion transmembrane transporter	GGAGGTCTTTGTAACCATACCTAGCAACACATCGGAACATGTGATAATTC[T/C]TGGGTCCTATCCGTTTCACAAGGAATCTTTCATCTTCTGGAACTGTATAA
solcap_snp_sl_5299	solcap_snp_sl_5299	PASS	NO	NO	2	17.7901	Potassium transporter 10	AT1G31120.1	KUP10; potassium ion transmembrane transporter	GCAAGTTTCTTATAAATCCTGGATTCCCTTCTTGCTCTAATTACAGTGTT[T/C]CCAAGTATGTGTACAACCCCAGCATCTCTACAACTGTTTAAGAATTCCAG
solcap_snp_sl_30409	solcap_snp_sl_30409	PASS	NO	NO	2	17.798	Serine/threonine protein kinase	AT1G16270.1	protein kinase family protein	GTGATTTTGATAGACGAAATGTCTCTTTGATGGATCAGGATCATCTTTGT[T/G]TGTCTTCTACTCGTGCAAATGTTGATGATGGGGTGTCTATGGATTATGGC
solcap_snp_sl_30408	solcap_snp_sl_30408	PASS	NO	NO	2	17.798	Serine/threonine protein kinase	AT1G16270.1	protein kinase family protein	AAGGTGATTTTGATAGACGAAATGTCTCTTTGATGGATCAGGATCATCTT[A/T]GTGTGTCTTCTACTCGTGCAAATGTTGATGATGGGGTGTCTATGGATTAT
solcap_snp_sl_5293	solcap_snp_sl_5293	PASS	NO	NO	2	17.8009	Serine/threonine protein kinase	AT1G16270.1	protein kinase family protein	AGTTAGGATTACTAAAGCGAGATTAGCTAAAGCACATCTGTCCTATTGGC[A/T]AGGGTCTTCTGCTACCCAACTGCTAGATCAATGTTCACCTTTAAAAAATC
solcap_snp_sl_30405	solcap_snp_sl_30405	PASS	NO	NO	2	17.8023	Gene of unknown function	0	0	AGAGATCTCTCAATATCTTTCAGTTCCGTTCGCCGATTTGCTTCCGCCGC[T/C]GCTCGCCGCCGCCGCCGATTAAATCTAGGGTCAACAGCTGTTTGTGATAA
solcap_snp_sl_5287	solcap_snp_sl_5287	PASS	NO	NO	2	17.9141	Conserved gene of unknown function	AT1G78780.1	pathogenesis-related family protein	AGTATACACGTTGATCACTTCCCACGCGAATCCTCTTGGAAAAGCTGACC[A/G]AAAAGCATTGTGAGACGATTCAAAGGTCTCTTCGTCTTCTTTGTGGTATT
solcap_snp_sl_30403	solcap_snp_sl_30403	PASS	NO	NO	2	17.9148	Conserved gene of unknown function	AT1G78780.2	pathogenesis-related family protein	ATTTTATTGAAGAAGTGAAATTTGACATAATTAGCTGTGGTTGAATAATG[A/G]GCACTGTTGAGTGGTGGTATTATCATCCTGACCTTGCTCAATGTTTGATT
solcap_snp_sl_5285	solcap_snp_sl_5285	PASS	NO	NO	2	17.9319	50S ribosomal protein L7/L12	AT1G70190.1	ribosomal protein L12 family protein	TCTTCGATTCTTATGAAGAAGTTGGGTATGAGCGAGCAACCAATGGTTGG[T/G]GTTATGAAGGCAGGGGCTGCTGGATTGGCAGCAGCAGCTATGAAGGGACC
solcap_snp_sl_5284	solcap_snp_sl_5284	PASS	NO	NO	2	17.9488	Urease accessory protein D	AT2G35035.1	URED (urease accessory protein D); nickel ion binding	CTTGCGTAAGAATATGGTTTGACACCAAGTAGTGGCTCCATACTGGACAA[C/G]TGATGTTGCAGAAAATTGTACACTGATTCCGTTGTCATGGCAGCTATTCG
solcap_snp_sl_5283	solcap_snp_sl_5283	PASS	NO	NO	2	18.2137	Zinc/iron transporter	AT3G12750.1	ZIP1 (ZINC TRANSPORTER 1 PRECURSOR); zinc ion transmembrane transporter	ACATTATTTTCAGGGCGAAAAGCTGGAATTACCTTACCGAGAATGGGAAT[T/C]GATACGCCTATAGCACCGGCAATTAAAATGGAAGCGACGGCTACCAATTT
solcap_snp_sl_5280	solcap_snp_sl_5280	PASS	NO	NO	2	18.3094	Zinc finger protein	AT1G30970.1	SUF4 (suppressor of FRIGIDA4); DNA binding / protein heterodimerization/ protein homodimerization/ transcription factor	ATGGCTCTTAAAAGATTTTTACATCAAAAACTGATATGCAAAGAGTTGTA[A/T]TCCTGGAGTTGCAAGCACCCTGCATCAAAGGAAAACTATAGCACTAGATG
solcap_snp_sl_5277	solcap_snp_sl_5277	PASS	NO	NO	2	18.7132	TMV resistance protein N	AT5G36930.1	disease resistance protein (TIR-NBS-LRR class), putative	TCTCAGTGATCTCACATCAAGTTGCCGGTGCCCAACATCATTTCCGTTCA[A/T]TTTTTGACCAACATATTCTACTTTCTTCAGCATCCGGATGTCAAGAACTA
solcap_snp_sl_5276	solcap_snp_sl_5276	PASS	NO	NO	2	18.7144	TMV resistance protein N	AT5G36930.1	disease resistance protein (TIR-NBS-LRR class), putative	TCGCTGCCTCTAACATCCAAGAATAATCTATGAGTCTCCAATAAGCTTGG[T/C]ATAGTTGTAACTCTTTCTAGTAATGTGCATTCTGTAGCCTTCAGCTTGAT
solcap_snp_sl_30399	solcap_snp_sl_30399	PASS	NO	NO	2	18.948	Gene of unknown function	0	0	CAAGAACAACCACATTCTTCAGGAGTAGCAAAATTACATTCACAATAGAC[A/G]CAAAAATTTGTTTCAACCTCCACCTCTGCCCCCCAACAAATATAGGACCA
solcap_snp_sl_30397	solcap_snp_sl_30397	PASS	NO	NO	2	19.0728	0	0	0	GATGGTTGTAGTGGAGAGAATCAATTCACGCAGCCGCCGAGGAAAAAAAA[T/C]TAGAAAAGGGTTGGGCGAGAATAACGTCTTCTTCCGGTGGTTGGAAAAAA
solcap_snp_sl_51535	solcap_snp_sl_51535	PASS	NO	NO	2	19.1934	Nuclear pore complex protein nup153	AT1G55545.1	unknown protein	TTATGAAGTTAGTTAATCCGTGTTATTATTAGTTGTGGATGAAGCCCAGT[A/G]ATGGGACTGACTCAACAGTGTTTCCTCTTTGCATTCTTTCTTGTGTATTT
solcap_snp_sl_5270	solcap_snp_sl_5270	PASS	NO	NO	2	19.1954	Nuclear pore complex protein nup153	AT1G55540.1	emb1011 (embryo defective 1011)	AATCACCAAACCTGTCAGAGATTGGAAAAATGCACCGGTGACTAGTGGAA[A/G]TGCACAGTTTGAATCTAACAGTAATCTTAACTATTCTTTACCAACTGCTG
solcap_snp_sl_5269	solcap_snp_sl_5269	PASS	NO	NO	2	19.1961	Nuclear pore complex protein nup153	AT1G55545.1	unknown protein	CAAATAAGTCATCTTTGTCACTGGATAAGAAACATCACCAGTCTAGGATG[T/C]GCGAGAGATCAGCGACTGCTCAATCAAATATCTTCAGTGCCTCTTCCATC
solcap_snp_sl_5268	solcap_snp_sl_5268	PASS	NO	NO	2	19.2232	Nuclear pore complex protein nup153	AT1G55545.1	unknown protein	CTAAAAAGGCAGAAAAGGTTTATGTTGTCCTCGCAACTGATGGAAAGTTG[A/T]ATAGCGGGGTTGGTCAAAGCCCCATTAAACAAGTTATGGACGATTGTGAT
solcap_snp_sl_13842	solcap_snp_sl_13842	PASS	NO	NO	2	20.0692	Conserved gene of unknown function	AT3G20340.1	Expression of the gene is downregulated in the presence of paraquat, an inducer of photoxidative stress.	AACGATAATCTTCTTACTTCTTCAATAAACCTCAGGAATTCTTTGGAGAA[T/C]GGGACGCCATTGACGTTGATTCCGATGATGATAGCCATGGCTCCTTGAAT
solcap_snp_sl_51532	solcap_snp_sl_51532	PASS	NO	YES	2	20.0692	Conserved gene of unknown function	AT3G20340.1	Expression of the gene is downregulated in the presence of paraquat, an inducer of photoxidative stress.	TATGTTCTCAATCTAACTTATCAATCATTTACAATTTAAATCTTAAATTC[A/G]TTTCTTCTGAACCTAAACGATAATCTTCTTACTTCTTCAATAAACCTCAG
solcap_snp_sl_51531	solcap_snp_sl_51531	PASS	NO	NO	2	20.1063	Conserved gene of unknown function	AT1G62045.1	FUNCTIONS IN: molecular_function unknown; INVOLVED IN: biological_process unknown; LOCATED IN: cellular_component unknown; EXPRESSED IN: 18 plant structures; EXPRESSED DURING: 10 growth stages; BEST Arabidopsis thaliana protein match is: ankyrin repeat family protein (TAIR:AT1G11740.1); Has 11 Blast hits to 11 proteins in 3 species: Archae - 0; Bacteria - 0; Metazoa - 0; Fungi - 0; Plants - 11; V…	ATAGTAACAAGAAAAGCAGTGGACTTGGGAAAGCTAAAGCAGTGGCATTG[A/G]CTAGTGCTAAAAAGATGAAGAATGGCACTTGTGTAGCTATCAAATGGTTA
solcap_snp_sl_5266	solcap_snp_sl_5266	PASS	NO	NO	2	20.1362	Phytoalexin-deficient 4-1 protein	AT3G52430.1	PAD4 (PHYTOALEXIN DEFICIENT 4); lipase/ protein binding / triacylglycerol lipase	ACACAACGTGGAAGAGCTGAGTCTTGTTTTCATAAGAAATAAACTGGAAA[C/G]AACATGATGGGGCAAAGAACAGTCTTGGGACAATATCATGCTGTGAAACA
solcap_snp_sl_5263	solcap_snp_sl_5263	PASS	NO	NO	2	20.1489	Hydrolase	AT1G11800.1	endonuclease/exonuclease/phosphatase family protein	CTGTCAAGCAGCTCCACAGCTTCCTTGGCTTGCTGCACACGTTCCTTGCT[A/G]TACATTTGATCCCACTTGGGTGGCCCAGGGCAAGGACTCTCAAGATGGCT
solcap_snp_sl_5262	solcap_snp_sl_5262	PASS	NO	NO	2	20.17	Hepatocellular carcinoma-associated antigen	AT4G28200.1	FUNCTIONS IN: molecular_function unknown; INVOLVED IN: RNA processing; LOCATED IN: intracellular; EXPRESSED IN: 22 plant structures; EXPRESSED DURING: 13 growth stages; CONTAINS InterPro DOMAIN/s: RNA-processing protein, HAT helix (InterPro:IPR003107), U3 small nucleolar RNA-associated protein 6 (InterPro:IPR013949); Has 352 Blast hits to 342 proteins in 144 species: Archae - 0; Bacteria - 0; Met…	TCAAATTTCCGGCGCTGTTTCACTATTTCCGCTATTTCCTGGCGGCTAAA[A/C]AGACAGCGTTTTTCAAGGTCGTCGAGCTCAGGGAGCATACGCTCCAGCTT
SL10028_121	solcap_snp_sl_101010	PASS	NO	YES	2	20.1704	Hepatocellular carcinoma-associated antigen	AT4G28200.1	FUNCTIONS IN: molecular_function unknown; INVOLVED IN: RNA processing; LOCATED IN: intracellular; EXPRESSED IN: 22 plant structures; EXPRESSED DURING: 13 growth stages; CONTAINS InterPro DOMAIN/s: RNA-processing protein, HAT helix (InterPro:IPR003107), U3 small nucleolar RNA-associated protein 6 (InterPro:IPR013949); Has 352 Blast hits to 342 proteins in 144 species: Archae - 0; Bacteria - 0; Met…	TTTGCAGAAACTTGTTTAATTGAAACCTCAAGTTTCGTGTTTTATCCTTC[A/G]ACTAGTTTATTATTTTATAATCCAGACATTTAGAGAGTTCTTAAATTGTC
solcap_snp_sl_5261	solcap_snp_sl_5261	PASS	NO	NO	2	20.1715	Hepatocellular carcinoma-associated antigen	AT4G28200.1	FUNCTIONS IN: molecular_function unknown; INVOLVED IN: RNA processing; LOCATED IN: intracellular; EXPRESSED IN: 22 plant structures; EXPRESSED DURING: 13 growth stages; CONTAINS InterPro DOMAIN/s: RNA-processing protein, HAT helix (InterPro:IPR003107), U3 small nucleolar RNA-associated protein 6 (InterPro:IPR013949); Has 352 Blast hits to 342 proteins in 144 species: Archae - 0; Bacteria - 0; Met…	AACACAACTTTGCGGGCCTTTAATTTATTTAGGTAAGTTAGCTCCATTCG[A/G]AGATATTCTACCCAAAGATCCTCAGAAGTTGGACATGCTCTCAAGCCGCT
solcap_snp_sl_5260	solcap_snp_sl_5260	PASS	NO	NO	2	20.1715	Hepatocellular carcinoma-associated antigen	AT4G28200.1	FUNCTIONS IN: molecular_function unknown; INVOLVED IN: RNA processing; LOCATED IN: intracellular; EXPRESSED IN: 22 plant structures; EXPRESSED DURING: 13 growth stages; CONTAINS InterPro DOMAIN/s: RNA-processing protein, HAT helix (InterPro:IPR003107), U3 small nucleolar RNA-associated protein 6 (InterPro:IPR013949); Has 352 Blast hits to 342 proteins in 144 species: Archae - 0; Bacteria - 0; Met…	CCCTCATCCTCTCCTAACACAACTTTGCGGGCCTTTAATTTATTTAGGTA[A/T]GTTAGCTCCATTCGGAGATATTCTACCCAAAGATCCTCAGAAGTTGGACA
solcap_snp_sl_5257	solcap_snp_sl_5257	PASS	NO	NO	2	20.1762	Hepatocellular carcinoma-associated antigen	AT4G28200.1	FUNCTIONS IN: molecular_function unknown; INVOLVED IN: RNA processing; LOCATED IN: intracellular; EXPRESSED IN: 22 plant structures; EXPRESSED DURING: 13 growth stages; CONTAINS InterPro DOMAIN/s: RNA-processing protein, HAT helix (InterPro:IPR003107), U3 small nucleolar RNA-associated protein 6 (InterPro:IPR013949); Has 352 Blast hits to 342 proteins in 144 species: Archae - 0; Bacteria - 0; Met…	GCTTTCTTGATAGAAATGGTACAATGTCTGTTTGACACACAAAGCTAAAT[A/G]TGCTTGTCTACAAAATTGTCGTTCCAACTAGTTTGAGAGGTCAAGAAAAT
solcap_snp_sl_5256	solcap_snp_sl_5256	PASS	NO	NO	2	20.1852	Bcr-associated protein, bap	AT1G11905.1	FUNCTIONS IN: molecular_function unknown; INVOLVED IN: intracellular protein transport; LOCATED IN: endomembrane system, integral to membrane, endoplasmic reticulum; CONTAINS InterPro DOMAIN/s: B-cell receptor-associated 31-like (InterPro:IPR008417); BEST Arabidopsis thaliana protein match is: unknown protein (TAIR:AT5G42570.1); Has 65 Blast hits to 65 proteins in 7 species: Archae - 0; Bacteria …	ATGATAGAGAAAAATGAAAAACACTCTCAGAGCTTTGCATTCTTACACTT[A/T]ATCGTCCAGCTTTTGAGCAGGGACTTACCAAGGTAGTGACAAATTCATCA
solcap_snp_sl_5251	solcap_snp_sl_5251	PASS	NO	NO	2	20.2457	Metalloprotease m41 ftsh	AT3G04340.1	emb2458 (embryo defective 2458); ATP binding / ATPase/ metalloendopeptidase/ nucleoside-triphosphatase/ nucleotide binding	AACTGTTGACGGAAGTTCAGCTCTGAGAAAGGAATCCACATCAGCTGAAC[T/C]GCAGTTGGGATACCTGAAGCAAGCATTCGCAGGTACAAGGCATCAAAACC
solcap_snp_sl_1393	solcap_snp_sl_1393	PASS	NO	NO	2	21.1871	Nucleotide binding site-leucine rich repeat protein	AT4G27220.1	disease resistance protein (NBS-LRR class), putative	GCATTCTTTCACAACATCTTTTGCTGTGTCATGAAGAGAAAGATCAGCTA[T/C]CGAATTACCGGCTTTCTGCCTGAAAAGGACCCATGCTTCCTTTTCAGGTA
solcap_snp_sl_26935	solcap_snp_sl_26935	PASS	NO	NO	2	21.1912	Disease resistance protein RPS2	0	0	TCTCAGACTCTCTGTACTCACAGATACCAGCGGGATAAACATCTTCATTT[T/C]GAAGCAGCTTCTAATCTCCACCTTTTCAGAGAAATGGAAATTCAAGAGCA
solcap_snp_sl_1391	solcap_snp_sl_1391	PASS	NO	NO	2	21.2845	Cytoskeletal protein	AT1G62390.1	octicosapeptide/Phox/Bem1p (PB1) domain-containing protein / tetratricopeptide repeat (TPR)-containing protein	GGAAAAGCTGGAGGAGCTTAGGGATAATGAACTAAAAGATCCTAGTACAA[T/G]CAAGAAGGATGAACTACTAAGGAGAAAGAAGAAACAGGGAAGTGGTCCTG
solcap_snp_sl_12647	solcap_snp_sl_12647	PASS	NO	NO	2	21.2851	Cytoskeletal protein	AT1G62390.1	octicosapeptide/Phox/Bem1p (PB1) domain-containing protein / tetratricopeptide repeat (TPR)-containing protein	AGGTTGAGATGGATGATTGGTTGTTCGAGTTTGCTCAGTTATTCAGGACT[T/C]ATGTTGGCATTGATCCGGATGCCCACATTGACCTGCACGAGCTTGGGATG
solcap_snp_sl_1390	solcap_snp_sl_1390	PASS	NO	NO	2	21.2851	Cytoskeletal protein	AT1G62390.1	octicosapeptide/Phox/Bem1p (PB1) domain-containing protein / tetratricopeptide repeat (TPR)-containing protein	GATTAACAAGTCAGAGAAGGGCATTACGAAAGAGAAAACCATAACAGAAG[A/G]TCCTGAATGCAAGGAGGTTGAGATGGATGATTGGTTGTTCGAGTTTGCTC
solcap_snp_sl_1389	solcap_snp_sl_1389	PASS	NO	NO	2	21.2861	Cytoskeletal protein	AT1G62390.1	octicosapeptide/Phox/Bem1p (PB1) domain-containing protein / tetratricopeptide repeat (TPR)-containing protein	TGTACTATGGCACTTCAGGTTCAGCCTCGGTTTGTTCGAGCTCTTCTGCG[A/G]AGGGCCCGTGCACTTGAGGCTGTGTGTAAGTATGAAATGGCAATGCAAGA
solcap_snp_sl_1388	solcap_snp_sl_1388	PASS	NO	NO	2	21.3099	(Fragment)	AT5G17300.1	myb family transcription factor	CTATCGTCCCTCCTACGCCGTCATATTACTTTACCACACCAAATGGAAGT[T/C]CAGGGCCTAACCAAAGTGGCGTTGCAACTACTCATTTGCCGTGGGGATCA
solcap_snp_sl_26928	solcap_snp_sl_26928	PASS	NO	NO	2	21.3106	(Fragment)	AT5G17300.1	myb family transcription factor	TTGAGATCCCTCCTCCTCGGCCTAAAAGAAAGCCGATGCACCCTTATCCA[A/C]GAAAAATGGCAACTCCACTTAAAAGTGGAACCCTGGCTTCAGAGAAATTG
solcap_snp_sl_26923	solcap_snp_sl_26923	PASS	NO	NO	2	21.5135	OO_Ba0013J05-OO_Ba0033A15.14 protein	AT5G37010.1	unknown protein	TCTTCCATAGAGCCACCATCAGTTCCCCTTCCAAATGTTGCATACTTCTG[T/G]ATTCTGGAAGGCTCCATTGAGTCATCACTAAAGGCAACCTCAGACTCTGC
solcap_snp_sl_30473	solcap_snp_sl_30473	PASS	NO	NO	2	21.6728	Acyl-CoA synthetase	AT5G16340.1	AMP-binding protein, putative	TGCTTAAAAGTTGCTTCATCCATTGTATCTTTGGGTATTCAAAGAAATCA[T/G]GTTGTTTCTGTTGTTGCCCCCAATATTCCTGCCATGTATGAGCTTCACTT
solcap_snp_sl_30479	solcap_snp_sl_30479	PASS	NO	NO	2	21.6895	Cationic amino acid transporter	AT3G03720.1	CAT4 (CATIONIC AMINO ACID TRANSPORTER 4); cationic amino acid transmembrane transporter	ACAGCCCATTCCATGCCATAGCCTGCAAAAGCAGAGGAAATTGGTGTATC[A/G]GGGTCCAATGCGTAGTATGGAACTAAACCAACAATAACAGCTGATACCAG
solcap_snp_sl_30482	solcap_snp_sl_30482	PASS	NO	NO	2	21.765	Auxin response factor 8	AT5G37020.1	ARF8 (AUXIN RESPONSE FACTOR 8); transcription factor	CAGTTTCAGCAGCCTGTCCAATATCTGCAACATGCAAGTACTGAGAATTC[A/C]ATTTTGCATCAGCAGCAGCAGCAGCAGCAGCAAATAATGCAGCAAGCAGT
solcap_snp_sl_56955	solcap_snp_sl_56955	PASS	NO	NO	2	22.1987	Gene of unknown function	0	0	CCCCTGTAGAAATGACAAATTAACAACGAAAGGAACAATACAATAGAAAC[A/G]AAAAGGGTATCGCCTTTTGAAACATTGAATGATACCAAGTGTTGGCAGCT
solcap_snp_sl_32196	solcap_snp_sl_32196	PASS	NO	NO	2	22.1992	3-hydroxy-3-methylglutaryl-coenzyme A reductase 2	AT1G76490.1	HMG1 (HYDROXY METHYLGLUTARYL COA REDUCTASE 1); hydroxymethylglutaryl-CoA reductase	ATCTTTGGTAGATCTATTGTATTTCATGTGGCTATTAACTAGTTGCCCAG[A/C]CGATATAGCTGACATGAGGGATAGTTCACCAGCAAGAACCGAACCAGCTA
solcap_snp_sl_944	solcap_snp_sl_944	PASS	NO	NO	2	24.1674	Conserved gene of unknown function	AT5G08540.1	unknown protein	ATATCCCAACCTTATCTACTCCCATCAATAGGACTTTGAGTTTTCCCAGA[T/C]ACAGAAGCAATACTTTTGTTGTCACAGTTGGCTTTTCGACTAGAGCAGCA
solcap_snp_sl_945	solcap_snp_sl_945	PASS	NO	NO	2	24.1807	Conserved gene of unknown function	AT5G08540.1	unknown protein	CATACCATCCCAGAAGCTGGGAACATGGATTCACTTGAGAGGATGGTGAA[T/C]GGTTCAGATTCAGAGTGATGATTCCGCTATTGTTTCTCGATTCATGTACA
solcap_snp_sl_2037	solcap_snp_sl_2037	PASS	NO	NO	2	24.5392	Conserved gene of unknown function	AT5G23390.1	unknown protein	AAGTCAAATTTATTTTCATTCACTTTGTGCCGTCTATCTTCATTGAAATA[T/C]AGCAATAAAGGACCGTACATACATTAACTCCTACTCTTCATGCTTCTTCT
solcap_snp_sl_2036	solcap_snp_sl_2036	PASS	NO	NO	2	24.7945	Gene of unknown function	0	0	AGAGGGGGGGTAATTGGTAGTTGTCTCCAGTTGCAACGTTGCTGCTGGTG[C/G]CTGCTCGTCGTCGGCGTTGCTGGCGGTTGCCTCTTCCCTTGCTGCCTAGT
solcap_snp_sl_2031	solcap_snp_sl_2031	PASS	NO	NO	2	25.7469	Gene of unknown function	0	0	ATTGGTGTTAGGATTGGAATATGTAAAAAGGAGGCGAACAATTGGGGTTT[T/G]GGGGGTTTCATATGATGTCGGAAAAAAAGGTGAAGGGATCTGGGGTCTTC
solcap_snp_sl_2030	solcap_snp_sl_2030	PASS	NO	NO	2	25.7471	Gene of unknown function	0	0	TTGTCTTCATGGGTGCTCAGATTTATGGTGAGATCTGGTTTAGTGAGGTT[T/G]TCCGCGGAGGTTCGAATGCTGGTTGAGCTTTCCATGAAGTTGGCTGCTCC
solcap_snp_sl_2029	solcap_snp_sl_2029	PASS	NO	NO	2	25.7488	Gene of unknown function	0	0	AACAAGCACATATGCCCTTAAGCATGGAACTAGAGACCCCATTTTATATC[T/C]AAATGTTTCCCTCCGGCCATTGTCCAGTCTTCTTTATCCTTATAAAACAT
solcap_snp_sl_2028	solcap_snp_sl_2028	PASS	NO	NO	2	25.7489	Gene of unknown function	0	0	AATTAGAATTGATAGAGCATCTTTGGTTGTACGAGGCATGATTTGGATTT[A/G]AAGGCAACTTAGAAATTTATTGAGCGAAGTCTTGATCATATCCAAAATGC
solcap_snp_sl_2027	solcap_snp_sl_2027	PASS	NO	NO	2	25.749	Gene of unknown function	0	0	TTTGTTTCTCCATCATTTCAAATACTGTGTAGTTACATCCGGTTCATACA[A/G]CCTAGATGAATAGTATAACCTCAAATTAGAATTGATAGAGCATCTTTGGT
solcap_snp_sl_11795	solcap_snp_sl_11795	PASS	NO	NO	2	26.0929	0	0	0	TCATCATCCATGACTTGCTCCCACTTGATCGAATCCTGCACCTGTAGGGC[A/C]TCATCAAAAGACTTTGGTTTCCCTTCATCAGTCAGCAATAGATAGTGTAA
solcap_snp_sl_11797	solcap_snp_sl_11797	PASS	NO	NO	2	26.0948	Gene of unknown function	0	0	TTGTGTTTGCCCATAACATAGCTCTCGCAAAAACCCATATAAACAGACTT[T/C]AGACCCTCTAATTCTCCTTTTGCAACCAACATCTTCATTCCTTTAGTACT
solcap_snp_sl_11798	solcap_snp_sl_11798	PASS	NO	NO	2	26.0992	Gene of unknown function	0	0	AGGAGAGGACGACGCAGGTCTGGGTCGGGTTCACTGGAGCTCGAATTTTG[T/C]AACGTGAAGAAGAAATGGGGCCATTGGGTGTGTTGTATGTTGCTGCCTGT
solcap_snp_sl_70009	solcap_snp_sl_70009	PASS	NO	NO	2	26.9623	Electron transporter	AT3G19780.1	LOCATED IN: endomembrane system; CONTAINS InterPro DOMAIN/s: Protein of unknown function DUF179 (InterPro:IPR003774), Thioredoxin fold (InterPro:IPR012335), Thioredoxin-like fold (InterPro:IPR012336); BEST Arabidopsis thaliana protein match is: unknown protein (TAIR:AT1G33780.1); Has 371 Blast hits to 359 proteins in 101 species: Archae - 0; Bacteria - 90; Metazoa - 100; Fungi - 6; Plants - 72; V…	CATAAAATAGGCTGCGCTAGGATATTTGAATGTTATTTATCCAACAAAAA[T/G]GTTACACACTGTCAATTAAAAATCAAATTCTAATACTCTTGCTGGCTCTT
solcap_snp_sl_36890	solcap_snp_sl_36890	PASS	NO	NO	2	26.9623	Electron transporter	AT3G19780.1	LOCATED IN: endomembrane system; CONTAINS InterPro DOMAIN/s: Protein of unknown function DUF179 (InterPro:IPR003774), Thioredoxin fold (InterPro:IPR012335), Thioredoxin-like fold (InterPro:IPR012336); BEST Arabidopsis thaliana protein match is: unknown protein (TAIR:AT1G33780.1); Has 371 Blast hits to 359 proteins in 101 species: Archae - 0; Bacteria - 90; Metazoa - 100; Fungi - 6; Plants - 72; V…	TGCGCTAGGATATTTGAATGTTATTTATCCAACAAAAATGTTACACACTG[T/C]CAATTAAAAATCAAATTCTAATACTCTTGCTGGCTCTTGAAAGAAATAAA
solcap_snp_sl_11802	solcap_snp_sl_11802	PASS	NO	NO	2	26.9628	Electron transporter	AT3G19780.1	LOCATED IN: endomembrane system; CONTAINS InterPro DOMAIN/s: Protein of unknown function DUF179 (InterPro:IPR003774), Thioredoxin fold (InterPro:IPR012335), Thioredoxin-like fold (InterPro:IPR012336); BEST Arabidopsis thaliana protein match is: unknown protein (TAIR:AT1G33780.1); Has 371 Blast hits to 359 proteins in 101 species: Archae - 0; Bacteria - 90; Metazoa - 100; Fungi - 6; Plants - 72; V…	ATCCACTTTCACAATAAGTACTTTGGATCCATCAAACGGGTGAACATTTA[T/G]AAGCTTCTCTGTAGCAACAAGGATGGAACCAACAACAACACGAGGAGCTG
solcap_snp_sl_11803	solcap_snp_sl_11803	PASS	NO	NO	2	26.9629	Electron transporter	AT3G19780.1	LOCATED IN: endomembrane system; CONTAINS InterPro DOMAIN/s: Protein of unknown function DUF179 (InterPro:IPR003774), Thioredoxin fold (InterPro:IPR012335), Thioredoxin-like fold (InterPro:IPR012336); BEST Arabidopsis thaliana protein match is: unknown protein (TAIR:AT1G33780.1); Has 371 Blast hits to 359 proteins in 101 species: Archae - 0; Bacteria - 90; Metazoa - 100; Fungi - 6; Plants - 72; V…	ACACGAGGAGCTGATTTTGCCGAGCTACCAAGAGGAGCTCTTGTTTGGTT[A/G]AACTGATCATCTAATGTTGATCCTTCTTGAAATATAATTTCATGTGGTGA
solcap_snp_sl_11804	solcap_snp_sl_11804	PASS	NO	NO	2	26.9776	Electron transporter	AT3G19780.1	LOCATED IN: endomembrane system; CONTAINS InterPro DOMAIN/s: Protein of unknown function DUF179 (InterPro:IPR003774), Thioredoxin fold (InterPro:IPR012335), Thioredoxin-like fold (InterPro:IPR012336); BEST Arabidopsis thaliana protein match is: unknown protein (TAIR:AT1G33780.1); Has 371 Blast hits to 359 proteins in 101 species: Archae - 0; Bacteria - 90; Metazoa - 100; Fungi - 6; Plants - 72; V…	ACATCTTGTCTTTGCTATTTATCTTTTGAGATGCTGTCAACAGCCCCACT[T/G]TAGGGTGTCTGGAGGTACTACTTGATGCTTGAAAAGCCTTAAGAGATGTC
solcap_snp_sl_11805	solcap_snp_sl_11805	PASS	NO	NO	2	26.9822	Electron transporter	AT3G19780.1	LOCATED IN: endomembrane system; CONTAINS InterPro DOMAIN/s: Protein of unknown function DUF179 (InterPro:IPR003774), Thioredoxin fold (InterPro:IPR012335), Thioredoxin-like fold (InterPro:IPR012336); BEST Arabidopsis thaliana protein match is: unknown protein (TAIR:AT1G33780.1); Has 371 Blast hits to 359 proteins in 101 species: Archae - 0; Bacteria - 90; Metazoa - 100; Fungi - 6; Plants - 72; V…	GGGGCATCCAGCAAAATGCAATGTCACCAACCATGATCCAGAATCCTTAA[C/G]GTTCAATGATGAAAGCAACGCTCTATCAGGAACCAGACCAAACTTTAACC
solcap_snp_sl_70010	solcap_snp_sl_70010	PASS	NO	NO	2	27.3692	Gene of unknown function	0	0	AACCCACTTCAACTTCCAGCACCTGCATTTCGATTTTCGGACCTGTATTT[T/C]AATATTCACCACTTATATCGGTGTATACTGTTGTATATGACATGTATACA
solcap_snp_sl_25966	solcap_snp_sl_25966	PASS	NO	NO	2	27.9233	Aberrant large forked product	AT5G66055.1	AKRP (ANKYRIN REPEAT PROTEIN); protein binding	CTACCAGTGTAAGCATAAATTCTGAGTCCGCTTCTCGGGTCAACTCAAGG[A/G]CAGTGTGTTGTAGAAATAACTCACACAGAGTCCAAACTCAAAGCTGGAAC
solcap_snp_sl_25974	solcap_snp_sl_25974	PASS	NO	NO	2	28.1	Lupus la ribonucleoprotein	AT4G35890.1	La domain-containing protein	GCCGCGCGTGGTGTTTACTCGCCCTGGGCTCAGATTGGTCAATCGGAATC[T/C]AATATACAAGTAGTTCACTTCTCTGATTGTTCGCTTTCTGAACAAGTGGA
CL016852-0345	solcap_snp_sl_100472	PASS	NO	YES	2	28.1637	Zinc finger protein	AT1G20110.1	zinc finger (FYVE type) family protein	ATGAGTTGTATAAAGAGAGTCGATCTGAGTCGAATGTTGGGGTGATGTTTGATGATTATGGGAGGCCTATTAATGTTCAAAATCAGAGGGAGAAGCAGGG[A/T]TATGAGAGTAGTCGTAAAATTGTGAANGCAACCCCGAAGATGGAGGAACAACAGGATGTTACAGCTGGTGTGTTGAAGTTCCGCGTCAAACTTTTATCTG
CL016852-0159	solcap_snp_sl_100471	PASS	NO	YES	2	28.1639	Gene of unknown function	0	0	TTTCCCTCACCTTGATNNNNANNNNNNNNATTATTATTATCCTCCGTATGATCAAAATCAAACCCCTATGAGTTACGATTATACCACACA[A/G]AATTATGGTTCCTCTCCTCATCATGCAATTGAGGATTATGGATCGTATGGTGATTCCGGTATTTACAAATATAATGGTAGGAAAGATGAGTTGTATAAAG
solcap_snp_sl_25987	solcap_snp_sl_25987	PASS	NO	NO	2	28.2563	Senescence-associated protein 12	AT2G17840.1	ERD7 (EARLY-RESPONSIVE TO DEHYDRATION 7)	AATGAGAAAAAGTAATGTGAATCATCGAGTTTTACCGCGGCAAGGTCCTT[A/G]GTCAACGGCCACTGGATTTCATTTCCAACACGAACAAGTACTGCGACGAT
SGN-U600984_snp332	solcap_snp_sl_100945	PASS	NO	YES	2	28.3199	Conserved gene of unknown function	AT5G66230.1	unknown protein	ATGTTGCCCCAACTCCAGCAAATACTCCTCTTATGGATCTCCTCTCTACC[A/G]ATGAATTGCTGCCACCTGTCACCGCATCTCCAGTGGAAGACAAGTTTGTC
solcap_snp_sl_26013	solcap_snp_sl_26013	PASS	NO	NO	2	28.4616	Conserved gene of unknown function	0	0	AAACCTCTAGTTCACAAAATCTAAAAACCAAAACTACTGCCAAATCACCC[T/G]TATCTTCTTAAATCAGCCATCATCAAACCACCCTAAAATTGGTCCACCAA
solcap_snp_sl_26022	solcap_snp_sl_26022	PASS	NO	NO	2	28.5561	Nuclear receptor binding set domain containing protein 1, nsd	AT3G51120.1	DNA binding / nucleic acid binding / protein binding / zinc ion binding	TATTTGCGCCGTGATTTGATGGAGAGTCTTATTGAAGATATGGAAAAGTT[T/C]CAAGGCAGAGTTATTGGCTCGGTTGTCCGTATAAGAATATCTGGTAACAA
Le006654_46	solcap_snp_sl_100675	PASS	NO	YES	2	28.7988	0	0	0	CCTACGTGATTGCA[T/G]ATAAGCTTAAGCTTTTGTCTTTCCCTCATCCATCTTAAAACAATCTTCAT
solcap_snp_sl_26050	solcap_snp_sl_26050	PASS	NO	NO	2	28.9626	Gene of unknown function	0	0	TCATCGAAGGAATCAGATGGCAGTAATGGAGGAATCAAACCCAAAGTCCA[T/C]TTTATCCCCACCTAATTCCTACACTGCCGTTGTTCTTGGAGGTACTTTTG
solcap_snp_sl_26072	solcap_snp_sl_26072	PASS	NO	NO	2	29.0958	DNA cytosine 5-methyltransferase	AT5G14620.1	DRM2 (DOMAINS REARRANGED METHYLTRANSFERASE 2); N-methyltransferase	TAATGTCTAGACAGAGATAGTATGACAGAAATTCGTTCTAGCTTCAGATT[T/C]TTAGTTATCTTTCAAAATTATGAAACATTACATTAAGGGATAAAGCCATC
solcap_snp_sl_26094	solcap_snp_sl_26094	PASS	NO	NO	2	29.4259	Pentatricopeptide repeat-containing protein, mitochondrial	AT4G36680.1	pentatricopeptide (PPR) repeat-containing protein	TAGCAGGGAACTTCTTCTTCATTGTCCTGATCATTTCTTTTGCTTCTTTC[A/G]CCTTTGAACTCTTCGCCAAACCATGAACCAAGTACTTGAGTGTATTGACA
solcap_snp_sl_26109	solcap_snp_sl_26109	PASS	NO	NO	2	29.5048	Homeobox protein	AT4G36740.1	ATHB40 (ARABIDOPSIS THALIANA HOMEOBOX PROTEIN 40); DNA binding / transcription factor	CATTCCATTCCATCATGACCAGGCCCATAAAAACTATTATCAAACCCAAA[A/C]TCTCCAAGAAAAGGAGGATCCATGGCTGCTTCCATTGAGAGTGATGAAGT
solcap_snp_sl_26124	solcap_snp_sl_26124	PASS	NO	NO	2	29.7344	Chaperonin containing t-complex protein 1, zeta subunit, tcpz	AT3G02530.1	chaperonin, putative	CTTCCACTTCCACAAAGCCCTTAAACCCTCAGTTCAAAAACTTGTTCGTT[T/C]TCTCTGTAAACTCTCCATTATCGATCTGGGATCTGGTGTAGCTTCCATTT
solcap_snp_sl_12372	solcap_snp_sl_12372	PASS	NO	NO	2	29.7509	RAD23	AT5G38470.1	DNA repair protein RAD23, putative	CATATCCATTAAAGAAAGAGTTTAGATCCAAGACTGTGAATTAGGGCATT[T/G]AATTACTCCACATGGCAAGATAGAAAGTATGTCACCCGGATTTAGAAGAT
solcap_snp_sl_38456	solcap_snp_sl_38456	PASS	NO	NO	2	29.7927	Acyltransferase	AT1G68530.1	KCS6 (3-KETOACYL-COA SYNTHASE 6); catalytic/ transferase, transferring acyl groups other than amino-acyl groups	ACACTTCTTCATCATCATTGTGGTATGAGATGAGTTATATTGAGGCAAAA[A/G]GGAGGATGAAGAGAGGTGATAGAGTATGGCAAATAGCGTTTGGGAGTGGA
solcap_snp_sl_26129	solcap_snp_sl_26129	PASS	NO	NO	2	29.7928	Acyltransferase	AT1G68530.1	KCS6 (3-KETOACYL-COA SYNTHASE 6); catalytic/ transferase, transferring acyl groups other than amino-acyl groups	AGTGGATTTAAGTGTAATAGTGCAGTTTGGAAGTGTAACAGGACAATTAA[C/G]ACACCAAATGATGGACCATGGCAAGATTGTATTGACAAGTATCCTGTGCA
solcap_snp_sl_26132	solcap_snp_sl_26132	PASS	YES	NO	2	29.8476	Mannose-6-phosphate isomerase	AT1G67070.1	DIN9 (DARK INDUCIBLE 9); mannose-6-phosphate isomerase	CCTGATTTACAGAAATGGCTAATATTACAAGGTTGGATCAGCCGATTTTC[C/G]TATAGAGAAAAATTAATGAACAATTTTATGTACTAGAATACGTATACAAC
solcap_snp_sl_38457	solcap_snp_sl_38457	PASS	YES	NO	2	29.8477	Mannose-6-phosphate isomerase	AT1G67070.1	DIN9 (DARK INDUCIBLE 9); mannose-6-phosphate isomerase	AACCTGCTGTTTATTCCTGTTCTATATAATTGCAAACCAGAAGATGTCGA[A/G]ACAGTAATGTTGGTGTTTGCAGGTGCAAAAAGGACATCACCTTCATGGAT
solcap_snp_sl_26134	solcap_snp_sl_26134	PASS	YES	NO	2	29.8504	Mannose-6-phosphate isomerase	AT1G67070.1	DIN9 (DARK INDUCIBLE 9); mannose-6-phosphate isomerase	ACCACATCCTTGTTTGCTGACATCAGCTCAGTAAATACTGATTGTAGGAC[T/G]AATTTACCTTTTTCCTTCCCATCATCCTCGTTCAATTCCAATACCTGCTC
solcap_snp_sl_26136	solcap_snp_sl_26136	PASS	YES	NO	2	29.8519	Mannose-6-phosphate isomerase	AT1G67070.1	DIN9 (DARK INDUCIBLE 9); mannose-6-phosphate isomerase	ACCCCATTTCTTCACAACCTTCTCTCCAAGAACATTAGGGTTGTTTTGAA[T/C]CCAATTCTTCAATGTTAACTTGTGTCCCTCTCCTTTACCATTAACCAACC
CL016266-0283	solcap_snp_sl_100390	PASS	NO	YES	2	29.9096	MATE transporter	AT1G71140.1	MATE efflux family protein	GGATTGNNGGAGCAGCATNGTCAATTGGTTTATCCTATTGGTTGAANGTGATCTTGCTTATGCTTTATGTGAAGTACTCATCGGCTTGTGAAAAGACTCG[A/G]NCTTCATTCTCTACGGATGTTTTCCTGACTTTAGGGGACTTCTTCCGCCTTGCCATCCCATCTGCTGTAATGGTTTGGTAATCTCAATAGAAAAACATAC
solcap_snp_sl_26147	solcap_snp_sl_26147	PASS	NO	NO	2	29.9425	Conserved gene of unknown function	AT5G38060.1	unknown protein	TGTCTTTGTTTTTCCTTACAACTCAATGTTCATGGCCATGTCCACCCAAT[T/C]ATGTCCAAATCATGTAATCCCATATGCTAATTCTTCAACCTCTCATCTAA
solcap_snp_sl_26158	solcap_snp_sl_26158	PASS	NO	NO	2	30.0772	Hydroxyproline-rich glycoprotein	AT5G65660.1	hydroxyproline-rich glycoprotein family protein	AAACAAACTTTCCAATTGTTAACTTTAAATAGTAATTATGGAGCATCCTC[A/G]GTATTATGCACCCTACCGCCTTGCGGACTCATCATCTCTAGGATTTCCTC
solcap_snp_sl_26168	solcap_snp_sl_26168	PASS	NO	NO	2	30.2195	Squalene epoxidase	AT4G37760.1	SQE3 (squalene epoxidase 3); squalene monooxygenase	CCACCACCCAAATCATCATTTTCTCAGGCCTCTGATTCAATTACAAAGAA[A/C]AAATTGAAGTTACCTTTGGTTTCTTTGACCAAATCTTTGCCAAATACACA
solcap_snp_sl_36312	solcap_snp_sl_36312	PASS	NO	NO	2	30.2523	Conserved gene of unknown function	AT5G65840.1	FUNCTIONS IN: molecular_function unknown; INVOLVED IN: biological_process unknown; LOCATED IN: chloroplast stroma, chloroplast; EXPRESSED IN: 22 plant structures; EXPRESSED DURING: 13 growth stages; CONTAINS InterPro DOMAIN/s: Thioredoxin fold (InterPro:IPR012335), Thioredoxin-like fold (InterPro:IPR012336); BEST Arabidopsis thaliana protein match is: unknown protein (TAIR:AT2G37240.1); Has 167 B…	AAGTTGCCAATTTTTTCTTCCACAAATTTTCATTTCAACCCACTTGCAAT[T/C]TGCAACCATGGAATCTCTCCAGCAGAGTAGCCTAACATTTGCTACAAAAT
solcap_snp_sl_22259	solcap_snp_sl_22259	PASS	NO	NO	2	30.2824	Conserved gene of unknown function	AT4G20060.1	EMB1895 (EMBRYO DEFECTIVE 1895); binding	TTTTGTTTACCACGGAAACTGGCCAAACGTAATGTCAATCCAGTACTAAA[A/G]GCTAACAGTGAACAACTCAATCCAAGATCAGAAACTATCTTCATACTTTT
solcap_snp_sl_67542	solcap_snp_sl_67542	PASS	NO	NO	2	30.301	Gene of unknown function	0	0	AGGTTTTTGCAATGAAGATCAAAAGGCATTGCCAAATAAAGAAAAACCAC[A/G]TTACATAAATTACAGCATAACTATCACTTACTAAGATACAAACAGCACAG
solcap_snp_sl_36484	solcap_snp_sl_36484	PASS	NO	NO	2	30.3138	Adenylyl-sulfate kinase, chloroplastic	AT2G14750.1	APK (APS KINASE); ATP binding / adenylylsulfate kinase/ kinase/ transferase, transferring phosphorus-containing groups	TCAACAAACATTGTCTGGCACAAGTGTTCTGTAGAGAAATGTGACAGAGA[A/G]GAGTTGCTTCAACAACGGGGTTGTGTTATATGGGTAACTGGCCTCAGTGG
solcap_snp_sl_36448	solcap_snp_sl_36448	PASS	NO	NO	2	30.6547	PHAP2A protein	AT4G36920.1	AP2 (APETALA 2); transcription factor	GGAATCCTGATGATGCTGCAGCAGTTGCAAATAGGTGAGGAGGAGGAACA[T/G]TATTGCTTTGCCATTGTTGAGTATCTCTTCTATTGCTGCTGCTTGGAAAC
solcap_snp_sl_15709	solcap_snp_sl_15709	PASS	NO	NO	2	30.6743	Peroxidase 25	AT2G41480.1	electron carrier/ heme binding / peroxidase	GTCTACTGCATCACGAGCTGCTAAAGCTAGGATATCAGCACAAGAGACAA[T/C]GCCAAGGCATGAAGCTTCAAGCTTTGATTTTGCATCATCAATCACTTCAA
solcap_snp_sl_15707	solcap_snp_sl_15707	PASS	NO	NO	2	30.7071	Conserved gene of unknown function	AT2G15680.1	calmodulin-related protein, putative	ATATCAGTTGAATTCACACCACCTTCGAGACTTTGCACTCTCATGAACTC[C/G]TCAAAGTTAATGAAACCGTCCCCATTAGTATCTGCAGCCTGAAATGCATC
solcap_snp_sl_36443	solcap_snp_sl_36443	PASS	NO	NO	2	30.7457	Aspartic proteinase nepenthesin-1	AT2G39710.1	aspartyl protease family protein	AATGAGTTCATTAAACAAACCAAAGGCGTGTTGAGAGTCTTGAACGACCC[A/G]AATTTTGTGTTCCAGGGGGCGATGGACTTGTGTTACTTAGTCGAGTCGAC
solcap_snp_sl_15706	solcap_snp_sl_15706	PASS	NO	NO	2	30.7458	Aspartic proteinase nepenthesin-1	AT2G39710.1	aspartyl protease family protein	AAAGTTGGTGAGACGATTTTACCCTTGCCTAAATCTGTACTCATACCGGA[T/C]CATACTGGAGCGGGTCAAACCATGGTTGATTCGGGTACTCAATTTACTTA
solcap_snp_sl_36441	solcap_snp_sl_36441	PASS	NO	NO	2	30.8132	Calcium/calmodulin-dependent protein kinase CaMK3	AT3G50530.1	CRK (CDPK-related kinase); ATP binding / calcium ion binding / calcium-dependent protein serine/threonine phosphatase/ kinase/ protein kinase/ protein serine/threonine kinase	TGTTTTCCTTGTGTAAATGAATAGTTAGTTTCTGTTTGGTTACAGATGAT[A/G]GTATATCTCTCAGCTGGTTCCTAGACACTTATACAAGATGTTCTAACCTA
Le009381_51	solcap_snp_sl_100681	PASS	NO	YES	2	30.826	Phosphoglycerate mutase	AT3G50520.1	phosphoglycerate/bisphosphoglycerate mutase family protein	AATCCTGAGTTCAGAAATTCTGTCTTGTTGAGATGACTTACATCGGCCCA[A/G]AGTTTAACGGTCCATTCATCCTTATCAGACAAGTGAAGTATACCAACAGA
solcap_snp_sl_67520	solcap_snp_sl_67520	PASS	YES	NO	2	30.9664	Geraniol 10-hydroxylase	AT2G45550.1	CYP76C4; electron carrier/ heme binding / iron ion binding / monooxygenase/ oxygen binding	TCGGATATAGACTTTAGAGGTCGGGATTTTGAGCTAATTCCATTTGGTGC[T/C]GGTAGAAGAATTTGCCCTGGACTGCCTTTGGCTATCAGGATGATTCCAAT
solcap_snp_sl_36420	solcap_snp_sl_36420	PASS	NO	NO	2	31.0725	Gene of unknown function	0	0	ATCACATCATGTAGGTCTCAAACAAGACTTGTTCATCACAAAACTTATGC[A/G]GCAAAAATGATTTACTCAGAGAAAGATAGCAGTTGGATTTCCTGGTGAGG
solcap_snp_sl_36419	solcap_snp_sl_36419	PASS	NO	NO	2	31.1325	MRNA, clone: rafl24-09-C04	AT2G23470.1	FUNCTIONS IN: molecular_function unknown; INVOLVED IN: biological_process unknown; EXPRESSED IN: stem, stamen; EXPRESSED DURING: petal differentiation and expansion stage; CONTAINS InterPro DOMAIN/s: Protein of unknown function DUF647 (InterPro:IPR006968); BEST Arabidopsis thaliana protein match is: emb1879 (embryo defective 1879) (TAIR:AT5G49820.1); Has 259 Blast hits to 258 proteins in 85 speci…	AAATAATAGAGGTTTTGAGCTTGTGTTTGAGGATTTTGGGTGTGGGGATT[T/C]GGGGTTTGTCTGGGTTCCATGAGAAACAACAACGGGTGTGGGTTGATGGG
solcap_snp_sl_36400	solcap_snp_sl_36400	PASS	NO	NO	2	31.2745	RING zinc finger protein 1	AT2G23780.1	zinc finger (C3HC4-type RING finger) family protein	GTTTTGGTAACTTCACAATGTCCGCTGGTTTCGGTGGATTATTCCCATCA[T/C]TGCTCAGTTTTCAGTTTAATGGATTCCAAGGTCCAGCTGCATTTGGTGCA
solcap_snp_sl_15701	solcap_snp_sl_15701	PASS	NO	NO	2	31.3197	Cytochrome b561	AT5G38630.1	ACYB-1; carbon-monoxide oxygenase	ATTGGTCTATGGGCTGCTTGGAAGTTTCATAATGACAAAGGAATCGACAA[T/C]TTTTACAGTCTTCACTCATGGTTGGGCTTATTTTGCCTTTTTCTATTTGG
solcap_snp_sl_15699	solcap_snp_sl_15699	PASS	NO	NO	2	31.368	Conserved gene of unknown function	AT1G67170.1	unknown protein	AAATATCAAATTCACTGCATCAAGTGACTTGATGCTGGTTCATGTAAACG[A/G]AGGAAATCTTGCATCTTGATGAGCTGCGTTGTTAGGTTCAAGTTAACCAT
solcap_snp_sl_15698	solcap_snp_sl_15698	PASS	NO	NO	2	31.3681	Conserved gene of unknown function	AT1G67170.1	unknown protein	TACTATTTGCAGTGTCCCTAAATATCAAATTCACTGCATCAAGTGACTTG[A/G]TGCTGGTTCATGTAAACGAAGGAAATCTTGCATCTTGATGAGCTGCGTTG
solcap_snp_sl_15697	solcap_snp_sl_15697	PASS	NO	NO	2	31.3685	Conserved gene of unknown function	AT1G67170.1	unknown protein	GATACATCAAATATGTCTGGTTATGATGCACAAAGGGGAATTAGAGGCCC[T/C]GTTGGACATGGTTATGAAGCACAAATGGGATCAAGTGGTCCTGGCTATGA
solcap_snp_sl_15696	solcap_snp_sl_15696	PASS	NO	NO	2	31.3686	Conserved gene of unknown function	AT1G67170.1	unknown protein	GGCTCCGTACCAACAGGGACTAATGCTGGAGGAGTTCCTGCTGTTGACTC[A/T]CCACAAGTTGGAGCTCAGTCTGTGCCTCCGTCAAACAGGCCTCCTTATGA
solcap_snp_sl_15693	solcap_snp_sl_15693	PASS	NO	NO	2	31.3725	Conserved gene of unknown function	AT1G67170.1	unknown protein	TCAGATAGAAACAGTCAAGGCCAACAGGGAACAAGAGACTAAAGGCCTCA[A/G]TGATAAAATTTCTAGGATAGAGGCTGAACTTCAAGCTGCTGAATCTATCA
solcap_snp_sl_15690	solcap_snp_sl_15690	PASS	NO	NO	2	31.385	Zinc finger protein	AT5G08139.1	zinc finger (C3HC4-type RING finger) family protein	TATTGAAAATCTTCCATTGGTGACTTTGAAGGACGAAGAGAACAAGATAG[T/C]CTGTGCTGTTTGTAAAGATGAGATTTTGGTTGTCGAGAAGGTGACTGAGC
solcap_snp_sl_15689	solcap_snp_sl_15689	PASS	NO	NO	2	31.3852	Zinc finger protein	AT5G08139.1	zinc finger (C3HC4-type RING finger) family protein	ATTCAGTTGATGAACCTGTGAGGAATCTAGAGTGGGAAGTTCTTTTGGCC[A/G]TTAATAATATCGAAAGAAGCCTCGAACTTGATGGAAATGATGATGGGATT
solcap_snp_sl_15688	solcap_snp_sl_15688	PASS	NO	NO	2	31.3852	Zinc finger protein	AT5G08139.1	zinc finger (C3HC4-type RING finger) family protein	GATATTTCATCTTCTGAAGGAGGGAACTCAAATTCACATTCAGTTGATGA[A/G]CCTGTGAGGAATCTAGAGTGGGAAGTTCTTTTGGCCGTTAATAATATCGA
CL016047-0333	solcap_snp_sl_100354	PASS	NO	YES	2	31.3856	Zinc finger protein	AT5G08139.1	zinc finger (C3HC4-type RING finger) family protein	GGTTTGCTTGCNGATCCGGATTCCTTTGTTGTTGATGATGACCAAATGAATTTTGTTACTGATCTGTTTGTGACACCTGATGGAAACGTTTCAGAAGATT[T/C]GGGTTTTGATGATGGGAATAGGGTTATTCTGGAGGATGTGTATGGTGATTTTGGATCTGATTATGATGGGGTTCTTCTGCCCTCAGATNCCAACGGGGTT
CL016047-0183_solcap_snp_sl_36384	solcap_snp_sl_36384	PASS	NO	YES	2	31.3858	Zinc finger protein	AT5G08139.1	zinc finger (C3HC4-type RING finger) family protein	TAATCACACCCTTTTTATCCACTCTCATGATTTCAACTATAGCCCAAATT[C/G]GGAACCCGAACCCGGTTCCCTAGATTCAGATTCAGGTTCGGATCACTCGG
solcap_snp_sl_21955	solcap_snp_sl_21955	PASS	NO	NO	2	31.3871	WPP domain-interacting tail-anchored protein 2	AT1G68910.1	unknown protein	GAGACCCTTGGTATTAGGCACTTCTCTGAAATCTTTAGGCCTACCTTCAT[T/C]GTGTTCGTGTCCTCCCTTGCTGCTTATCACGAGTAGATATCAGTGTGTAG
SGN-U563909_snp1344_solcap_snp_sl_67508	solcap_snp_sl_67508	PASS	NO	YES	2	31.4311	Protein bem46	AT5G14390.1	FUNCTIONS IN: molecular_function unknown; INVOLVED IN: biological_process unknown; LOCATED IN: endomembrane system; EXPRESSED IN: 19 plant structures; EXPRESSED DURING: 11 growth stages; CONTAINS InterPro DOMAIN/s: Alpha/beta hydrolase fold-1 (InterPro:IPR000073); BEST Arabidopsis thaliana protein match is: unknown protein (TAIR:AT3G01690.1); Has 2904 Blast hits to 2898 proteins in 507 species: A…	CTGCTTTAACAAATGAAGGATGCTACTGGTGGCAATTTCTTGTTGATATT[A/T]TGATCTTGTATTAAGTGTTTTGCATTTTCAATTGCTTCAAGAGTGTAGAA
solcap_snp_sl_36373	solcap_snp_sl_36373	PASS	NO	NO	2	31.4905	Protein COBRA	AT5G60920.1	COB (COBRA)	ATTTTCATTCAGCAGTTTGTATCAAATGTTTTTTTCTACTGTGGTAAGGT[T/C]ATTTTTGTTATGTAGAATTTCTTTAGTTCACAGTTATATCAGGGTTGTAT
SGN-U571208_snp268	solcap_snp_sl_100795	PASS	NO	YES	2	31.5014	Gene of unknown function	0	0	AGGGGACAAGAAGCCTGGCCAACGCCCATGTACTGAATACAATAACTGCA[A/G]GCGTTCTCCAGATTAAGTGATTTTTCAATCTATAAATACGTTTATCATTT
CL017839-0338	solcap_snp_sl_100647	PASS	NO	YES	2	31.5118	Conserved gene of unknown function	AT3G29760.1	NLI interacting factor (NIF) family protein	TATTGTGCTATAAAATGATGTATATTATGATGATTGAAAAGTTGCACCATGTTGTAGGNCCTGGAGGTGATTTGCGAACTTATTTGGAAGAGTT[A/G]TTAAAAGCAGAACATGTACAGAAATATGTAGAGCAGCATCCATTTGGTCAGCGGGCAATTGATCAGACAAACTCAGACTGGAATTTCTACTCTGATGTTC
solcap_snp_sl_8384	solcap_snp_sl_8384	PASS	NO	NO	2	31.5676	Ras-GTPase-activating protein-binding protein	AT5G60980.2	nuclear transport factor 2 (NTF2) family protein / RNA recognition motif (RRM)-containing protein	TAAGAGGGAGAGGGGGACAGAGAGGTGGCCCTAGTCAAAGTTCTGCTACA[A/G]CATAGTTAATGTGGCTGGATAAATTTTGATCTAGTTTATTTGTTTGCCAG
solcap_snp_sl_8386	solcap_snp_sl_8386	PASS	NO	NO	2	31.7627	RNA-binding glycine rich protein	AT5G61030.1	GR-RBP3 (glycine-rich RNA-binding protein 3); ATP binding / RNA binding	TTATTCAATAGAATTGGAAATATGCTTAAACAGAGTGTAAGCAGACACAC[A/G]AATTTGGAATTGTGTGCCACTAGAACCTCACTTTACCAGGCTATAAGAAG
solcap_snp_sl_20322	solcap_snp_sl_20322	PASS	NO	NO	2	31.7641	RNA-binding glycine rich protein	AT5G61030.1	GR-RBP3 (glycine-rich RNA-binding protein 3); ATP binding / RNA binding	GTAGTGGAAGTTACAACGCTGGTGTTTCCGCTAGTAATGACTTCTTGAAC[A/G]ACTCTGAATTTGGTGGGAGCCCTGGGACCTCGCACAATGGTGGTGAAGAA
solcap_snp_sl_8388	solcap_snp_sl_8388	PASS	NO	NO	2	31.7649	Gene of unknown function	0	0	TTTCTACGAGTCATTTTACATAGAGCATCACTTACACTCTGATATTATCA[T/G]ATTGGCACAATACTACAGAACTCTCCTTTCCTCTTTTCCTCCATTTGGTG
solcap_snp_sl_8389	solcap_snp_sl_8389	PASS	NO	NO	2	31.766	Gene of unknown function	0	0	TTCGAGAACATTCTTTTACTTGTATAGTAGCAGGCAAGGGAAGTTCAAAA[T/C]AAATGCATGATCATAAGAGTTATTGGTTGACATGAATAAATTGGACTCAA
solcap_snp_sl_8393	solcap_snp_sl_8393	PASS	NO	NO	2	31.7672	Gene of unknown function	0	0	ATAGTGGGTGGTCAATGAATGGCTAAACAGAAGTAATTAGAGATGTTTTT[T/G]ATTTCAGATTAGTGATACATGTACCACTCAATCTTCCACCAAATTAAGTT
solcap_snp_sl_33199	solcap_snp_sl_33199	PASS	NO	NO	2	31.7676	Gene of unknown function	0	0	ATAATTTTCTCATCAAAAGCCAGTTAAGGGCAATTGCCTGGAGATACCTT[T/C]GTATAGGTCAAGGAGACTAAGCACATACCTGGTTTACAGTTGCTTGGCCT
solcap_snp_sl_8397	solcap_snp_sl_8397	PASS	NO	NO	2	31.7689	Gene of unknown function	0	0	CAGGCAGGGTAGAGAATGGACTACACCCAAACTACTGGAAGAAACAATCA[T/C]ATAATTACTCAGACCATAATCTGATCAATAAAGAGAATACATGATGCCAA
solcap_snp_sl_33205	solcap_snp_sl_33205	PASS	YES	NO	2	31.7904	Alpha-amylase	AT1G69830.1	AMY3 (ALPHA-AMYLASE-LIKE 3); alpha-amylase	CATGCAAACGGTGATGGTTACGTTGCACAGATTGGAGATACTCTTGTGAT[T/G]AAACTTGGTCATTTGGACTGGAATCCTTCCAAAGAAGTTCATTTGGATGG
solcap_snp_sl_20325	solcap_snp_sl_20325	PASS	NO	NO	2	31.8215	Pro-resilin	0	0	TCCACTTCCACCATACTCACTTTCACCGTAAGACATGATTGTGTTAATTT[T/C]AAAAATTATTTTCTTCTCGATTGATAAAATTGAATAATGTGAGATCACAA
solcap_snp_sl_8402	solcap_snp_sl_8402	PASS	NO	NO	2	31.8824	Conserved gene of unknown function	AT3G29330.1	unknown protein	CTTCTTTTGTGTTTTTTGCCTAATATATGTTGGTCAAGAACAGTTTGGCC[A/G]GTAAATTCAATTTTGCAAATATGACACCATACAGGCTTCATCTTAATTTT
Le017925_27_solcap_snp_sl_33223	solcap_snp_sl_33223	PASS	NO	YES	2	31.8854	Conserved gene of unknown function	AT3G29330.1	unknown protein	TCACCAGTCCTGAAAGGGCCATTTGATCCCAAAAGTCGCACCACATTCGG[A/G]TCCTGATAATACACTTGCGTTGCTTCCACAGAGCTAGTAGCACCATTGAT
solcap_snp_sl_8405	solcap_snp_sl_8405	PASS	NO	NO	2	31.8992	Conserved gene of unknown function	AT1G13030.1	sphere organelles protein-related	GGTCTGACAAGCAAGAAGAGTCATTGCAAGCAAAAGAAGCTAGCTGATCC[A/G]GATAGCAAAGATTTGGATAATATCAAAGGAAGTGCTGAAAGTAGCAAGGT
solcap_snp_sl_8408	solcap_snp_sl_8408	PASS	NO	NO	2	31.9066	Conserved gene of unknown function	AT1G13030.1	sphere organelles protein-related	GTGTTCCTTACTCTCACAATGAAGTCAACGAACTCCGTTTTGTAGGTATC[A/T]AGGGGAAACTTTGTTGCTTATAGTAGCAGCAAGTTAGTGTTACCTAAAGT
solcap_snp_sl_8409	solcap_snp_sl_8409	PASS	NO	NO	2	31.9206	0	0	0	TTCTGCATTTCCCTCTTGAATTCGGCATAGTCTGTGAGCAAGCTACCGTT[T/C]ACTTTACTCTTCATGTTCTGCAGTAGTCCCCTTAGCACCTGCTCAAAATT
SGN-U578164_snp2086	solcap_snp_sl_100848	PASS	NO	YES	2	31.9417	Gene of unknown function	0	0	TTTTCATCCTGATTTCGTTGTTCGTACTTGTGTTATTGCTGACTTCCATC[A/T]CGTATCCAATTGTTTGAACCTAATTAAAGGATCGTCTAGTAGATGATTCA
solcap_snp_sl_8421	solcap_snp_sl_8421	PASS	NO	NO	2	31.9746	Gene of unknown function	0	0	AACTGTATGCTCCCCTGTAGCTTAAGCTGTAAGCACATTCTATAGCTCCA[A/C]TATATCCTCTTCAAAAGAACAATCTACTTTTAGCAAGAACTTTTGCCGAT
solcap_snp_sl_33242	solcap_snp_sl_33242	PASS	NO	NO	2	31.975	Gene of unknown function	0	0	GGCAAAGGATATTCAGAAATCATGATGGAATATTTTCACAGAATGAAGAA[A/G]CATGTAGTAAGTTTTCTAGTAACATAGCAATACTTCTAAAGATATTTTGA
solcap_snp_sl_8423	solcap_snp_sl_8423	PASS	NO	NO	2	31.9755	Gene of unknown function	0	0	TGTAGCGAGGGAAAGGAAACAAAGGGAAAAGAATACCATTAGTTTCATAA[A/T]TGGAAGATAGGTTAGGGTCATCATACCAAAACGTTTACAAGTTCTGTATG
solcap_snp_sl_8426	solcap_snp_sl_8426	PASS	NO	NO	2	31.9778	Conserved gene of unknown function	AT5G15270.2	KH domain-containing protein	CCACTAAAGGAGCTATTCCCACTATTGGAGCACCACCAGCAGAACCAATA[A/T]GTGAGCTGCGCGAGGAGTAGATAGTTGGTGCATCGGAGGCTAGAATGTGT
solcap_snp_sl_20340	solcap_snp_sl_20340	PASS	NO	NO	2	32.0185	60S ribosomal protein L34	AT5G15260.1	structural constituent of ribosome	GAATAGCTCTTTGTGCAGTTGCTGTATGTACTGGCAGGAGATGTGGGAAA[C/G]CAGGTTGTCGTGGGCTTAAGAAAGCTGCTGAATTTGATATTCAATTAGAG
solcap_snp_sl_20344	solcap_snp_sl_20344	PASS	NO	NO	2	32.1433	Gene of unknown function	0	0	CAACCGAGCCACCGGACTTGAGAATAAAGCGAAATTCCTCTTTGATTCAC[T/C]GATCAAAGAGCAGATTTCAACCTAACAGTTGAATCCATGCACAACTCAAT
solcap_snp_sl_33255	solcap_snp_sl_33255	PASS	NO	NO	2	32.183	Gene of unknown function	0	0	ATTGTACTACATTCATTATTCATGAAGTGAAAACACTGAAAAACATCTTA[A/G]TTTGATGCAGACAACTCGACCAGGAGAAAGCCATGAAATGTATTTAGCAA
solcap_snp_sl_24721	solcap_snp_sl_24721	PASS	NO	NO	2	32.2256	Pectate lyase P59	AT1G14420.1	AT59; lyase/ pectate lyase	GGTGCAGGTGCAATGCCATCGTAAAGATTTTGATGTTTCTTTGACCAATC[A/G]GGATCACCAGCTTGAACAAAGTATGCTCCGTTCATGTATAAATCTCCCTC
solcap_snp_sl_14946	solcap_snp_sl_14946	PASS	NO	NO	2	32.2654	Conserved gene of unknown function	AT3G28630.1	FUNCTIONS IN: molecular_function unknown; INVOLVED IN: biological_process unknown; LOCATED IN: endomembrane system; EXPRESSED IN: leaf whorl, male gametophyte, flower, pollen tube; EXPRESSED DURING: L mature pollen stage, M germinated pollen stage, 4 anthesis; CONTAINS InterPro DOMAIN/s: Protein of unknown function DUF569 (InterPro:IPR007679), Actin_cross-linking (InterPro:IPR008999); BEST Arabid…	AATGCACTCTGGGCCGTTGAATTTTTGGATGGCCAACAATACTTGCGCCT[T/C]AAAAGTTGTTATGGGAAGTACTTGACAGCTTCAAATGTTCCATTACTTCC
solcap_snp_sl_20358	solcap_snp_sl_20358	PASS	NO	NO	2	32.2802	Conserved gene of unknown function	AT3G28460.1	unknown protein	TTTTACACAAATGGCGGTTTCATCCTCACACACTGCATTTTCTTTTCTCT[T/C]ACCTCTTCGGTCTCACTCAATCGTTCCGGAGACCAGTTTGCTTAGCTTCA
solcap_snp_sl_20361	solcap_snp_sl_20361	PASS	NO	NO	2	32.3118	Gene of unknown function	0	0	TTTGACGTCCTTATTATGATGATACATGTTTTTCTTGTTAAACATGTGGT[A/T]ATTGAGGTATGCACCATCTATCTAAGCCAAATCACTATATATGGAGGTGT
solcap_snp_sl_8439	solcap_snp_sl_8439	PASS	NO	NO	2	32.3735	Conserved gene of unknown function	AT5G14930.2	SAG101 (SENESCENCE-ASSOCIATED GENE 101); carboxylesterase/ triacylglycerol lipase	TTGTAGACTCCCTTCTCTCAGTCTTTTGGAATTTATAATAGCTTCCTCCA[A/C]ATATGCCCAAAAGCACGAATCTTCGGTGAGGCTAACACACTTCCTTCTAT
solcap_snp_sl_8440	solcap_snp_sl_8440	PASS	NO	NO	2	32.3953	Glycosyltransferase UGT90A7	AT2G16890.2	UDP-glucoronosyl/UDP-glucosyl transferase family protein	TGAATCAAACATGAGATATCCAAAGGGTGATCAATCGTTTAGACAAATAT[T/C]GTAATTCTCTCGTAAGAAAATCACAATTTGTTGTTCAAGAAACAATAACA
solcap_snp_sl_8441	solcap_snp_sl_8441	PASS	NO	NO	2	32.3954	Glycosyltransferase UGT90A7	AT2G16890.2	UDP-glucoronosyl/UDP-glucosyl transferase family protein	TAATAATAGGGTTTTCACACAATTCAAACACTTTTACTTTCAGTTAACTC[A/G]AGAATCAGCTCATTCAACGTTTGCCATGATGATCCACCTTCTTTTACTGC
solcap_snp_sl_33302	solcap_snp_sl_33302	PASS	NO	NO	2	32.4348	Conserved gene of unknown function	AT3G27930.1	unknown protein	GCGCCGCTGAGGCTACTACTCAAAAGCTATAAGAATGACATGTTGAAAAA[T/C]GAACTGAGACTACAACATTTTGCCAATTGGTCTTAGTTCCCTAGGCATGC
CL017477-0069	solcap_snp_sl_100577	PASS	NO	YES	2	32.4783	Nitrate transporter	AT5G14570.1	ATNRT2.7 (Arabidopsis thaliana high affinity nitrate transporter 2.7); nitrate transmembrane transporter	ATTATCTTCNCCTCACATGCGAGCTTTCCATCTCGCATGGCTCTCTCTATTTTC[A/G]TGTTTCTTCTCTACTTTCGCAATCCCTCCACTTCTCGAAGTTATTCGTAAGGATCTCAATCTCACCCAAACTGATATCGGCACAGCCGGAATCGCCTCCT
CL017477-0450	solcap_snp_sl_100578	PASS	NO	YES	2	32.4787	Nitrate transporter	AT5G14570.1	ATNRT2.7 (Arabidopsis thaliana high affinity nitrate transporter 2.7); nitrate transmembrane transporter	TCGTAGCGAGTCAATTTTGGATGAGCTCTATGTTTTCCGGATGTACTGTTGGGCTTGCTAATGGATTCGCTGCCGGTTGGGCAAATGTAGGATCTGGCGT[T/G]ACTCAATTAGTCATGCCGCTCGTATATACTCTGTTCNCTACCTGCTTNAACNTTCCTTCGTTCATNTCATGGCGTATTGCNTTNATTTTCCCAGC
Le005019_205	solcap_snp_sl_100670	PASS	NO	YES	2	32.5296	Clostridium pasteurianum ferredoxin homolog	AT3G27570.1	FUNCTIONS IN: molecular_function unknown; INVOLVED IN: biological_process unknown; LOCATED IN: endomembrane system; EXPRESSED IN: 22 plant structures; EXPRESSED DURING: 13 growth stages; CONTAINS InterPro DOMAIN/s: Thioredoxin fold (InterPro:IPR012335), Sucraseferredoxin-like (InterPro:IPR009737), Thioredoxin-like fold (InterPro:IPR012336); BEST Arabidopsis thaliana protein match is: unknown prot…	ATTGAGGTGCTTTCTAGTTTCCATCAGTTTCTTGACCAATTCATAGTATG[T/C]GGCATGTTAAATGGATTTAAGTGGAGAAGCTCCTCATTAGAATGTCTATT
CL017603-0474	solcap_snp_sl_100599	PASS	NO	YES	2	32.5613	S-adenosylmethionine-dependent methyltransferase	AT5G14430.1	dehydration-responsive protein-related	CTATAGCGCGTGACCATTTAGCTATTGATGATGGTTCTGATCCAGTTACTGGGATTTCTTACCATGGCCGCATGGATATGGATATGGAAGATCAAGAACT[A/T]GAAGTTCCTAAAAGTATTCCTGTATGCATGTAATTCTTGAGTTTTTAGCTTAGTGATGTTTGTAAAGTTTGCATTTTTANNGTGGTTTTA
CL016491-0436_solcap_snp_sl_33330	solcap_snp_sl_33330	PASS	NO	YES	2	32.6185	Conserved gene of unknown function	AT4G15415.2	ATB' GAMMA; poly(U) binding / protein phosphatase type 2A regulator	AGGAAAGTATCATGGTATGAACAAACAAGGAGACGTGACTCATCCACCTC[T/C]TTTGAGACGATTCCCATCCTCGATTAGCATAGAGGTCAGCTCATCAAGGT
solcap_snp_sl_33334	solcap_snp_sl_33334	PASS	NO	NO	2	32.6443	F-box protein SKIP14	AT3G26000.1	F-box family protein	TTGTTGCCTTCGGATCCGTTTAATATGGAATGTAGGAACCAAAGGACGGG[T/G]TTTTCAACCATGACCAGTTGGTTAGAGGATTTTTGGTTTAAGATAGATGA
CL015942-0231_solcap_snp_sl_33337	solcap_snp_sl_33337	PASS	NO	YES	2	32.6514	Transcription regulator	AT5G14280.1	DNA-binding storekeeper protein-related	GGTAGTGGGTTAGGTCCATTAAGAAATAAGCTATGCTGTAATCAAGGACC[A/G]TGTTCTGAAAAGGGGTGTTGGTAGAGTGAAAATTACGATCTGGGTCGGCG
solcap_snp_sl_14951	solcap_snp_sl_14951	PASS	NO	NO	2	32.7074	CLC-Nt2 protein	AT3G27170.1	CLC-B (CHLORIDE CHANNEL B); anion channel/ voltage-gated chloride channel	GCTCTCTGGATCTCTTTCTTCTTCATTGAGTTGTCCATTGATGTCATTTG[T/C]TGTTGCTTCCTCTACTAATCTTGGTTCTTCCATAATAGATAATAAATTGC
solcap_snp_sl_59581	solcap_snp_sl_59581	PASS	NO	NO	2	32.7075	CLC-Nt2 protein	AT3G27170.1	CLC-B (CHLORIDE CHANNEL B); anion channel/ voltage-gated chloride channel	AAAAAAAAATCTAGAGCTCCTCCACTGGTTGGTTCAGAAGAAGATACCAA[A/G]TTGTTTTATCCTGTTTTTTTTGGGGATTCAAAGGCAGGGAAGAGCAAGAA
CL015849-0329	solcap_snp_sl_100311	PASS	NO	YES	2	32.9314	Polygalacturonase QRT3	AT4G20050.1	QRT3 (QUARTET 3); polygalacturonase	TAANCGTATCGTAAATTANCTATTTTATGTATTATATTAGGTTACACCAAGTCCAAAAGNATATCATGTAACATCATATGGTGCTGATCCAACTGGAAAA[T/G]TAGATAGCACACAAGCTATTCTACAAGCAATTTCTGATGCACTTGAAGGTCCATCTAATGGTTTCTTAATGCAAGGAATTTCAAATCTTGGTGGTGCTCA
solcap_snp_sl_33416	solcap_snp_sl_33416	PASS	NO	NO	2	32.9948	Ubiquitin specific protease 39 and snrnp assembly factor	AT4G22285.1	ubiquitin thiolesterase/ zinc ion binding	TATATTCCTACAAATGGAAGAAAAAATAGCAAGTGGATAAATCCAAAGCT[A/G]GAGTTCTCATAATTCCCCATGTAATAGTAATCTTAAGCATAAGCAACACA
CL016463-0326_solcap_snp_sl_33432	solcap_snp_sl_33432	PASS	NO	YES	2	33.1212	Histone acetyltransferase type B catalytic subunit	AT5G56740.1	HAG2 (HISTONE ACETYLTRANSFERASE OF THE GNAT FAMILY 2); H4 histone acetyltransferase/ histone acetyltransferase	TTGAGAATATTTTTGGTGAGAGTCTTGTTGATGAAAAAGATGCCTTCCTG[A/C]AAACATTTTCAACTGAAAGTCAGTATGTTCGGTCTGTTGTCTCAAATGCT
solcap_snp_sl_8464	solcap_snp_sl_8464	PASS	NO	NO	2	33.1226	Potassium transporter 10	AT1G31120.1	KUP10; potassium ion transmembrane transporter	TTCATTTTGTTGAAACCAAAATTATACATAGAATATCTGTCCAACATTTA[A/C]TAGGCTCTCATGAGGGACATTGAAGATTACACTATTTTCCCTGCATATTT
solcap_snp_sl_33459	solcap_snp_sl_33459	PASS	NO	NO	2	33.3402	Conserved gene of unknown function	AT2G35150.1	EXL1 (EXORDIUM LIKE 1)	TACACCAAATTATTCTTTCCTGCTAATTAATGCATAGGCCAGAATGACAA[T/C]AACAATAACGCGATTATTTTCTGAAGCATACATTATGGGAAACAAAAGAA
SGN-U315881_T1698_snp147	solcap_snp_sl_100738	PASS	NO	YES	2	33.3578	Glutathione transferase	AT4G19880.1	FUNCTIONS IN: molecular_function unknown; INVOLVED IN: response to cadmium ion; LOCATED IN: chloroplast; EXPRESSED IN: 23 plant structures; EXPRESSED DURING: 13 growth stages; CONTAINS InterPro DOMAIN/s: Glutathione S-transferase, predicted (InterPro:IPR016639), Glutathione S-transferase, C-terminal (InterPro:IPR004046), Glutathione S-transferase, C-terminal-like (InterPro:IPR010987), Glutathione…	TATTCTGGGAAATACACTGTTCCGGTATTGTTTATCAATAAATAGAATCT[T/C]TAATAACATTTATTTGCTTGGTCTGTTCATATTTTTATTGATTGATGGTC
solcap_snp_sl_33469	solcap_snp_sl_33469	PASS	NO	NO	2	33.3733	Peptidase, trypsin-like serine and cysteine proteases	AT5G45030.1	catalytic	TTACTTTGGTAACCTTCAGAAGGGGGTTTTACCTGAAACCCTGGGAGGAC[A/G]TCCCACGGGACAGCAAGCTACAACATTGCTTGAAGTTATGACCATTAGAG
Le001778_68_solcap_snp_sl_33474	solcap_snp_sl_33474	PASS	YES	YES	2	33.5383	IMPL1 (MYO-INOSITOL MONOPHOSPHATASE LIKE 1)	AT1G31190.1	IMPL1 (MYO-INOSITOL MONOPHOSPHATASE LIKE 1); 3'(2'),5'-bisphosphate nucleotidase/ inositol or phosphatidylinositol phosphatase/ inositol-1(or 4)-monophosphatase	TGAGAATTTGTCAGTTACCCAGAATTCGTCTTCCTGTATTTCCCAAGAGT[T/C]GTAGCACCAATTCACAATATGGGTTTTGTACAAGTTTGTCCACTGGCGGG
solcap_snp_sl_59619	solcap_snp_sl_59619	PASS	NO	NO	2	33.6917	Conserved gene of unknown function	0	0	ACACCCCACCACCGCCAATCTTAAACCTCACTTTCCCTCTCTTCAATGGC[A/C]ATTCAAGTCCTTTCCTTTCCTTTTCCACACTATCAGCAGCAGTTTTTTTC
SGN-U574493_snp71	solcap_snp_sl_100809	PASS	NO	YES	2	33.7532	Zinc finger protein	AT4G19670.1	zinc finger (C3HC4-type RING finger) family protein	TTGGTACAGGAGCTTTGAACTGTTGGAAAGATCAAAGCTTTTGAGCAGAT[T/C]GGTCTTGTTTCAACCGAGATTTCAAGGGTTTCTCGGGAGATAACTGATGG
CL017156-0308_solcap_snp_sl_33519	solcap_snp_sl_33519	PASS	NO	YES	2	33.7613	Protein-O-fucosyltransferase 1	AT3G05320.1	unknown protein	CTTCCCTACTATCCGAATGATCTCACGTGCATCATATGGATGCTTACTAA[A/T]TTGATTCAACTGTTCCAAATCTTTTTCCAATGTCCACCTTCTTCCACTAC
solcap_snp_sl_33524	solcap_snp_sl_33524	PASS	NO	NO	2	33.7855	Argonaute protein group	AT1G31280.1	AGO2 (argonaute 2); nucleic acid binding	CTGTGTGCGGATGACCCTACACGATTTCCCCTAGATAAAACTGCATATGA[T/C]GGTAAGAAGAACATTTTCAGTGCTGTTCAACTTCCTACTGGGTGTTTTGC
CL015430-0435	solcap_snp_sl_100235	PASS	NO	YES	2	33.8037	Transducin	0	0	TGCACATTTTGCTACTCTATCTCCAAAGAGCTCAACAAGAAGAACGCCCCGTTATCTCTGCCATATTGTTACAGCTTGATCTTTTGGTAAGTCTGTTTCC[T/G]TTATAGTCCTATCCGATTCAATGAATAATTCNGAAGGAATCCTCATTTAGCTGCAGTCATGCTGCAGGGAGATCCGAACGAGTGCAGTGTGTATAGAGAA
SGN-U586107_snp378_solcap_snp_sl_33547	solcap_snp_sl_33547	PASS	NO	YES	2	33.818	Gene of unknown function	0	0	AAAAAGATACTATTTTTACTGTGAAATTGAAGTTTAGCTGATGGTAGATA[C/G]GGTGGAGTTATTAGTTTCTGCTCAAGGGTTGATTTGGTTGTAACTGAAAT
SL20141_109_CL009129-0540_solcap_snp_sl_33558	solcap_snp_sl_33558	PASS	NO	YES	2	33.8387	RNA 3' terminal phosphate cyclase	AT5G22100.1	RNA cyclase family protein	CACCTGGCTACGGAATTTCTTTAGTTGCAGAGACTACATCTGGTTGTGTC[A/G]TATCTGTTGATACTGCAGTTTCTTATTCAAGAGGAGAAGATGATGCTGAC
solcap_snp_sl_33579	solcap_snp_sl_33579	PASS	NO	NO	2	34.0032	Pentatricopeptide repeat-containing protein	AT1G30610.1	emb2279 (embryo defective 2279)	CTCGGGCTGATCGGGTTCCACCAGTGCCACTAGTCAAAGAAATGTTCCGC[A/G]TGCAGCTGGAAAGAGGGAACATTGCTGCTGCCCTGACTTGTGTTACTGAT
solcap_snp_sl_8505	solcap_snp_sl_8505	PASS	NO	NO	2	34.034	Gene of unknown function	0	0	TCCCTGTGTAGTATCATTTTGAAAGATACAAAGCAAACAAGATTGATTAG[T/C]CCCGCTTGCACGAATTTGTAAGATTTTTATATCTAGAACAGGATGATAGT
solcap_snp_sl_8510	solcap_snp_sl_8510	PASS	NO	NO	2	34.0922	Alpha-glucosidase	AT5G11720.1	alpha-glucosidase 1 (AGLU1)	ATTTAGAAAATCAGGATAGTAAACATTCCCTGGCCAAACAACCCCTTGGT[A/G]GGGCATATTATCGCGTTTTATGAAGACATCTGCTTCCATGCCTCTCCTAT
solcap_snp_sl_59647	solcap_snp_sl_59647	PASS	NO	NO	2	34.0969	Vacuolar protein sorting-associated protein 2 homolog 2	AT5G44560.1	VPS2.2	ACTCCTGCTTAACTTTCTCACAAAAATTCCAAAAAACAAAGGGAAAAAAA[A/C]CCCATTTTTAATCACCCATTTTCATGATTCAGCTTTTCTTCAAAAGCCAT
solcap_snp_sl_33595	solcap_snp_sl_33595	PASS	NO	NO	2	34.1028	Reticuline oxidase	AT1G30760.1	FAD-binding domain-containing protein	GCACCAGCTTGAACCCATGCACTGTTGTCCTCAATGTCCACTTTAATCGC[A/G]CGAAGCTTAGCTAAGTCAAGCATGATAAAAGGCACTGATCTTTTCATTTC
SGN-U568794_snp106	solcap_snp_sl_100784	PASS	NO	YES	2	34.1658	U3 small nucleolar RNA-interacting protein	AT4G05410.1	transducin family protein / WD-40 repeat family protein	AAATTTGCAACTGATTGTAACATATTTCTGCAAAAGTTGTGAACTTTAAG[A/C]TCACAATTGAATCATGAAGAACCTGAAAAAGAAGAAAGCTTCAGCTCAAA
solcap_snp_sl_8512	solcap_snp_sl_8512	PASS	NO	NO	2	34.1829	SIT4 phosphatase-associated family protein	AT1G30470.1	SIT4 phosphatase-associated family protein	CCTGCTTTATGCTGCCATTCTGAAAAAAGGAATTACTGCATGCCTGATGA[T/C]AGCTTTCTAGGCGACCAAGGTGCTGGGGCTGATGAGAAGGTTATATTTTA
solcap_snp_sl_8514	solcap_snp_sl_8514	PASS	NO	NO	2	34.1957	SIT4 phosphatase-associated family protein	AT1G30470.1	SIT4 phosphatase-associated family protein	TGCAGCTGCTGATGAAGATGATGATTTGGCAGACACTGCCTCATCTGATC[A/G]ACCTGAGCCAAAACAAAGTTCTGATCATCCTGCACCCTCTAGTTTGTCTG
solcap_snp_sl_33611	solcap_snp_sl_33611	PASS	NO	NO	2	34.235	PHAVOLUTA-like HD-ZIPIII protein	AT2G34710.1	PHB (PHABULOSA); DNA binding / transcription factor	CTAGGCAGTGATTGGAGTTGTCATCATTAAGGACCTTCCATGCAACAGCT[T/C]GCTCGTACGACACTGGCCTCCCCATGCTCGATACACATAGCCCTGCTGGC
CL017581-0470_solcap_snp_sl_33624	solcap_snp_sl_33624	PASS	NO	YES	2	34.2867	Lysophospholipase	AT5G14980.1	esterase/lipase/thioesterase family protein	TACTCACAGACTTTCAGAAGCTCTAGTGCAGTGGCAGCTGGTGGCTTCTC[A/G]GAAGCCAGGCGATTTGGACTTTTTGAGATAATCTTTCTCTTCCACTCCTC
solcap_snp_sl_33633	solcap_snp_sl_33633	PASS	NO	NO	2	34.3477	Conserved gene of unknown function	0	0	CACTCACCAGCATCATCCACAAGCGTCTTCAATGAAGAAGACCCAAAATC[T/C]AAATTACACTTTGATGACGAATGGCTATCATTTATGCAAACATTTGAAGT
solcap_snp_sl_8524	solcap_snp_sl_8524	PASS	NO	NO	2	34.3828	LRR receptor-like serine/threonine-protein kinase	AT4G20940.1	leucine-rich repeat family protein	TGAGAGAAGGAGTGGCGAAGCAGAGGAAGGATTTTGCGAAGGAGGCTAAA[A/G]AGTTTACTAATATTAGGCATCCTAATGTAGTAGGATTAAGAGGTTACTAC
solcap_snp_sl_33636	solcap_snp_sl_33636	PASS	YES	NO	2	34.3887	UDP-glucosyltransferase	AT5G49690.1	UDP-glucoronosyl/UDP-glucosyl transferase family protein	ATTGACCTTTCATCATTTAACAAAGCACAAGGAGGTCCATAAAATGACAT[A/G]GTTGCAGCAGTAAACAGACTAAAAAAGGCGCGAGAAACGCCTAATTTACC
CL005464-0159	solcap_snp_sl_100097	PASS	NO	YES	2	34.5069	Carbohydrate oxidase	AT1G30700.1	FAD-binding domain-containing protein	CAAAATTAATNGATGTTAATGGACGAATCCTCGATCGTAAATCGATGGGGGAGGATTTATTTTGGGCTATTACGGGTGGTGGTGGGGTGAGTTATGGAGT[T/C]GTATTGTCGTATAAAATAAAGTTGGTACGAGTTCCACCAAAGGTGACCGTTTTTCGAGTCCCGAGATTTTATGACCAAAATGCCCTTGACCTTGCTTACC
CL005464-0069	solcap_snp_sl_100096	PASS	NO	YES	2	34.507	Carbohydrate oxidase	AT1G30700.1	FAD-binding domain-containing protein	AATATGGTCTAACGGTCGATAATATNGACGATGCAAAATTAAT[T/C]GATGTTAATGGACGAATCCTCGATCGTAAATCGATGGGGGAGGATTTATTTTGGGCTATTACGGGTGGTGGTGGGGTGAGTTATGGAGTNGTATTGTCGT
solcap_snp_sl_10569	solcap_snp_sl_10569	PASS	NO	NO	2	34.5542	Patellin-4	AT1G30690.1	SEC14 cytosolic factor family protein / phosphoglyceride transfer family protein	ACATTTTCGGCGTTTTGGAAGATGAAGAGATTTATAACAAAACGTTCGGG[A/G]CAGAGGAGAAACGGAATCAGTTCTTGAGGTGGAGAGTTCAGTTAATGGAG
solcap_snp_sl_36037	solcap_snp_sl_36037	PASS	NO	NO	2	34.6008	AIR9 protein	AT2G34680.1	AIR9; protein binding	ACTCCTTCTAGTGACTGGAGTTGTTCCTGAAATTCGTGAAGTGCTACTAA[T/C]AGTCGATTTTGTCAGAGATGACTTGACACCTCTGAGAGTAAAATCAGTGC
solcap_snp_sl_10567	solcap_snp_sl_10567	PASS	NO	NO	2	34.6155	Auxin-induced protein	AT2G34680.1	AIR9; protein binding	GAGACTGGAGACTCGCAAACTGATGCTAATGGGTTCCCAGATTTGCCGTC[A/G]ATGCGAATTGGCAACCAATATAATGACAAATATGCTCCCACATCTTCAAG
solcap_snp_sl_10564	solcap_snp_sl_10564	PASS	NO	NO	2	34.6331	Cationic amino acid transporter	AT4G21120.1	AAT1 (AMINO ACID TRANSPORTER 1); L-glutamate transmembrane transporter/ L-lysine transmembrane transporter/ arginine transmembrane transporter/ cationic amino acid transmembrane transporter	TCTTATGACACAGCAAAGGAATTTGAAAAGAGCAAAGGGTGGAAGAACAA[T/C]ATTGAAGAAGGAAAGGGTACTTCTAATGTGGTTGTTAGCAAAGATGTTCC
CL015660-0224_solcap_snp_sl_36017	solcap_snp_sl_36017	PASS	NO	YES	2	34.6372	Cationic amino acid transporter	AT4G21120.1	AAT1 (AMINO ACID TRANSPORTER 1); L-glutamate transmembrane transporter/ L-lysine transmembrane transporter/ arginine transmembrane transporter/ cationic amino acid transmembrane transporter	CGAGCCAGGACGCTGGCCCTGCTGTTGTACTGTCATATGCAGTTTCCGGC[A/G]TCTCCGCCTTGCTCTCTGTCTTCTGTTACACTGAGTTTGCCGTTGAGATC
solcap_snp_sl_10563	solcap_snp_sl_10563	PASS	NO	NO	2	34.6568	Cation-chloride co-transporter	AT1G30450.1	CCC1 (CATION-CHLORIDE CO-TRANSPORTER 1); cation:chloride symporter/ sodium:potassium:chloride symporter	AAACCCCTTTTCTCGCGGTTAACACTTTCCGGTTTGGGTAGTTCAGACTT[C/G]ACTGCTTTGAATTCGGGAGGCAATGGAAGGTGGAGAAGAGATTGAGATTG
solcap_snp_sl_10557	solcap_snp_sl_10557	PASS	NO	NO	2	34.6835	Gene of unknown function	0	0	ACGGCATCCCTCTAAACAAAGAGAAATATGGCCCAACCTATTAATCTCAT[A/C]TCAAGTTCAAACTAAGATTTTTAAGCAGTTGTAGCTGATTGGGCAGCCAT
solcap_snp_sl_36004	solcap_snp_sl_36004	PASS	NO	NO	2	34.6901	Gene of unknown function	0	0	AACTGATTGATCTCAACTGAGTCTTTCTTTTTTCCTGACAAAAAAAGGTA[T/G]GTAAAATAGTACCAAGTACACAGATGTTGAAATGCAACACAAAAAATAAG
solcap_snp_sl_10552	solcap_snp_sl_10552	PASS	NO	NO	2	34.7141	Transferase, transferring glycosyl groups	AT4G21060.2	galactosyltransferase family protein	GATGAAGTGGTGGGGGTTATAGGGGTTGTTTTCTGTGCTGATTAGTTTGG[T/G]ATATATATATAATGATGAAAAGGTTGAAAAATGAAGCTTCCAGTGTGAGG
solcap_snp_sl_66052	solcap_snp_sl_66052	PASS	NO	NO	2	34.8677	Gene of unknown function	0	0	CATAGCACCACAAAAGATGATGGTGTAAAGGATCCCAAAGATTAACAAAA[T/C]GAAGCACTTTCAAATTTCAATTGCAAAAATACCAATACATACTACATTGA
CL009018-1241	solcap_snp_sl_100111	PASS	NO	YES	2	34.8801	Phospho-n-acetylmuramoyl-pentapeptide-transferase	AT4G18270.1	ATTRANS11; P-P-bond-hydrolysis-driven protein transmembrane transporter/ catalytic	TATACAGNGTAATCCCATGGGTGGGGGACGACGGTACTCCTACCTCCTAGGGGTAGAACAATTGTTCGCAAAAGACCCTAGGCTCAAGTAAAGCATACCA[A/G]AGCAAAGGATAGAGTTACCAGAATGAGAAAAGCTAATAATTTCCTATTTGCAAACAAACTGATAATTATCCAGAATTTTTGAGAAAGAGATAAAGGATTA
2875_4_240_2875_4b_77_b	solcap_snp_sl_100027	PASS	NO	YES	2	34.91	60S ribosomal protein L18a-3	AT3G14600.1	60S ribosomal protein L18A (RPL18aC)	AATTGATTTGCGCTTTTGAATAAGTAATGTAAATCGTATGAAAAATTCTG[A/C]GGGGCTGTTATTGTACACAAGAAGCACATTCAAACCCTGTCAACTTAATG
2875_4_300	solcap_snp_sl_100028	PASS	NO	YES	2	34.91	60S ribosomal protein L18a-3	AT3G14600.1	60S ribosomal protein L18A (RPL18aC)	ATTGTACACAAGAAGCACATTCAAACCCTGTCAACTTAATGCATATGATA[A/C]AAAAAGTTAATGACAACTTAATGCATATnATACAAACAGTTAACAACAAC
2875_4b_205_b_2875_4_368	solcap_snp_sl_100029	PASS	NO	YES	2	34.9101	60S ribosomal protein L18a-3	AT3G14600.1	60S ribosomal protein L18A (RPL18aC)	TTAATGCATATnATACAAACAGTTAACAACAACCCCCTCAAGTACTTAAC[A/T]CAGCTTTCCACCAAGTTTAAAAGAGGAGATAAGAAGTGGTGTCTTACTGT
2875_4_1050	solcap_snp_sl_100026	PASS	NO	YES	2	34.9108	60S ribosomal protein L18a-3	AT3G14600.1	60S ribosomal protein L18A (RPL18aC)	GTGCTCATTTTTGCAAATAGAATATTTTCCCTCCAATTCCTTTCAACAAT[A/T]TGTATGACGTTAGTGTTTTGGTTATTGTGGCACTACATCATGCACTAATC
CL003810-0351	solcap_snp_sl_100090	PASS	NO	YES	2	34.9126	60S ribosomal protein L18a	AT2G34480.1	60S ribosomal protein L18A (RPL18aB)	TTTTGTTTGATTTGATANAAAAGGTATTTCTTGAGGAAGCTTAAGAAGGTGAAGAAGAGCAACGGTCAGATGCTGGCTATTAATGAGGTACGATGAAGAT[T/C]CATTTCTCTAGTTTATCTTAACTGAGTNTATTCTTAGATTTTGTATTGGAAATGTTATGATCAGTAGTTCAATGATAGCAAATTAGGTGCATGGTGTTTC
SL10649_1116_solcap_snp_sl_35973	solcap_snp_sl_35973	PASS	NO	YES	2	34.9239	Gene of unknown function	0	0	AAAAACGTGAAGATTTCAAGATCATAGACTTGGAAAGTGATGAAAGAGCG[T/C]CGGAATTCCAGAACACCAAATACATGCTTGCACATAACGTATTTCCTGTC
solcap_snp_sl_10534	solcap_snp_sl_10534	PASS	NO	NO	2	34.93	Conserved gene of unknown function	AT4G18260.1	cytochrome B561-related	AGTCTTCCTGCTCCTGGCCCTTCCGAAAGAAGTCAACACAGTACTTCTCT[T/C]CCTCCTCCCCATCAGAAAGCTCACCCCTCACCAGCTTATCATATAACTTA
solcap_snp_sl_10533	solcap_snp_sl_10533	PASS	NO	NO	2	34.9322	Gene of unknown function	0	0	ACCATGAATACAAAGTAATCGCTTTTACATGAAAGTGAACACGAGAAATC[A/G]TCATAATTAGGGTTTACATAGGAGCATTTGCTATAACGATTGAGCTCTCT
solcap_snp_sl_10531	solcap_snp_sl_10531	PASS	NO	NO	2	34.9332	C2 domain-containing protein	AT2G33320.1	C2 domain-containing protein	TGCACAGCTGGAAGAGCCTTACACCTCACTGCTACTCTCCACCGCCGGCG[T/C]TTCCACCGTTACCACCTGATCCTCTTCGCCGTCTCTTCCCCTCAAGCTAA
solcap_snp_sl_10530	solcap_snp_sl_10530	PASS	NO	NO	2	34.9557	Gene of unknown function	0	0	GCCCACTTCTTAATACCCTCCATTTTTTTCTTTTCAGTAAAATACAGAGA[A/G]GAAAAAGAGAACTCTTGAGAAATGGATTACTAGAATGATTAAACTGACTG
solcap_snp_sl_35968	solcap_snp_sl_35968	PASS	YES	NO	2	34.9565	Conserved gene of unknown function	AT2G34460.1	flavin reductase-related	ACTCTTTTTCGAGGCTCAATATCTAGAGATCAGGTAGCTGAAGTTGCAGT[T/C]GAGGCATTGCTCCATCCAGAATCTCATTACAAAGTCGTGGAGATAGTGGC
solcap_snp_sl_35967	solcap_snp_sl_35967	PASS	YES	NO	2	34.9568	Conserved gene of unknown function	AT2G34460.1	flavin reductase-related	GGGACTCGTATTGGTAGCAAAGCTTCAAGCTGAGAGATACATTCGAAAAT[A/C]TGGCATCAACTACACAATAATTCGGCCTGGTGGGCTAAAAAACGATCCTC
solcap_snp_sl_35964	solcap_snp_sl_35964	PASS	YES	NO	2	34.9609	Gene of unknown function	0	0	CTCGATATCTAGAGATCAGGTAGCTGAAGTAGCAGTTGAGGCACTACTCC[A/G]TCCAGAATCTCATTACAAAGTCGTGGAGATAGTAGCTCGTACTGATGCCC
solcap_snp_sl_35963	solcap_snp_sl_35963	PASS	YES	NO	2	34.9612	3-beta hydroxysteroid dehydrogenase/isomerase	AT2G34460.1	flavin reductase-related	GCATGCCGAACACTTGGTGTTAAAAGATTCCTCCTCGTTAGTTCCATTCT[A/G]GTCAATGGAGCTGCAATGGGACAGTTGTTCAATCCAGCATATGTATTTCT
solcap_snp_sl_10528	solcap_snp_sl_10528	PASS	NO	NO	2	34.9709	DNA replication licensing factor MCM3	AT5G46280.1	DNA replication licensing factor, putative	GTGAGTATATGCAACCGTTGATTGATGCTTTAACCGATATGATCCGGACC[T/C]ATAATCCCAAGTACCTTAAAGAAGGCGAGCAAGTCTTGGTTGGGTTTACT
solcap_snp_sl_35956	solcap_snp_sl_35956	PASS	YES	NO	2	34.9744	50 kDa ketoavyl-ACP synthase	AT5G46290.1	KAS I (3-KETOACYL-ACYL CARRIER PROTEIN SYNTHASE I); catalytic/ fatty-acid synthase/ transferase, transferring acyl groups other than amino-acyl groups	CTTAATTCAGCTCAGTTTAGGTAGAGCAATCTTCTGGAGTAGTACAGGGG[A/G]TTAATGTGATACACATTGTCTGTTTCATCTCCGTGTGGGAAACTTGCTGG
solcap_snp_sl_35955	solcap_snp_sl_35955	PASS	YES	NO	2	34.9763	50 kDa ketoavyl-ACP synthase	AT5G46290.1	KAS I (3-KETOACYL-ACYL CARRIER PROTEIN SYNTHASE I); catalytic/ fatty-acid synthase/ transferase, transferring acyl groups other than amino-acyl groups	GTTAATTGTGATGCTTATCACATGACCGATCCCCGAGCTGATGGTCTTGG[T/C]GTTTCTTCATGTATTCTTAGCAGCCTTGAAGATGCTGGAGTGTCACCAGA
solcap_snp_sl_35954	solcap_snp_sl_35954	PASS	YES	NO	2	34.978	50 kDa ketoavyl-ACP synthase	AT5G46290.1	KAS I (3-KETOACYL-ACYL CARRIER PROTEIN SYNTHASE I); catalytic/ fatty-acid synthase/ transferase, transferring acyl groups other than amino-acyl groups	TCTACGAAAAAACATCCCCCAGTTCACCAATGTGAGGTCATTGGGTGCTA[A/G]AAGAGTGCCTTTAACAGTAACAGCTTCTGCATCTACTGTTTCTGCTCCAA
solcap_snp_sl_10516	solcap_snp_sl_10516	PASS	NO	NO	2	34.9849	Gene of unknown function	0	0	AAGTATTTTTGAAACCAAATCAGAATCCCCTTCTACTAGGTGATTCTGTT[T/C]TTCCAAAACGTGTTTCATTTGCTAGAAGAAAATGTACCACAAGGGCTCTG
solcap_snp_sl_35948	solcap_snp_sl_35948	PASS	NO	NO	2	34.986	RNA binding protein	AT5G40480.1	EMB3012 (embryo defective 3012)	AAAGGTCTTGAATCTGGCTGCAAACTTTACAATGATAGTGTTGTAGTTTT[T/G]TTGGTGTAATTTTGTGTAGAGTATTGCAAGCTGTGTGTCATTGGATACTT
CL009186-0301_solcap_snp_sl_35943	solcap_snp_sl_35943	PASS	NO	YES	2	34.9867	RNA binding protein	AT5G40480.1	EMB3012 (embryo defective 3012)	TTAAATCTAACCCCACAATTTAACAGGAGTGTCCTCACTGTTGTAGGAAA[T/C]ACAGATGTGAGTATCTACTGGCATGATCGGGAACGACTAGCTGTCAGACC
solcap_snp_sl_35911	solcap_snp_sl_35911	PASS	NO	NO	2	35.1003	Chlorophyll a-b binding protein 1B, chloroplastic	AT1G29930.1	CAB1 (CHLOROPHYLL A/B BINDING PROTEIN 1); chlorophyll binding	AGTCCAGCAGTGTCCCATCCATAGTCACCAGGGAATTCACCGGTCAAGTA[A/G]CTTGGGGATTCACCAGAGAATGGGCCCAAGTACTTAACACGGTCAGGGCC
solcap_snp_sl_10513	solcap_snp_sl_10513	PASS	NO	NO	2	35.1009	Chlorophyll a-b binding protein 1B, chloroplastic	AT1G29930.1	CAB1 (CHLOROPHYLL A/B BINDING PROTEIN 1); chlorophyll binding	GTCAACTCATTCACAACAACTTTACATGAAAATTTAAAAATCATTTTATG[A/G]TATTCACTTTCCGGGAACAAAGTTTGTGGCGAAGGCCCAGGCGTTGTTGT
solcap_snp_sl_35868	solcap_snp_sl_35868	PASS	NO	NO	2	35.2968	GA16935	0	0	CTGATACTGCCCCTGCAAAAGATGCTGCTGCTGGTAATGGTGTTGTGATG[T/G]TTGATTCAGTGCTTCTTGGTTGTGTAAGGGCCCAATTTGCTGGCTACTCT
SGN-U565295_snp33269	solcap_snp_sl_100769	PASS	NO	YES	2	35.3697	Plasma membrane associated protein	AT1G29520.1	AWPM-19-like membrane family protein	GCCATTCATGGTGCTTCATCAAGGAGATAAATGAGCTTCGAAGATAAATC[A/G]TATCGTGTGAAATTTATTGATTGAGACTGTTGTTTCCTTTTCTTTTTTTG
SGN-U581789_snp1077_solcap_snp_sl_35846	solcap_snp_sl_35846	PASS	NO	YES	2	35.3738	Conserved gene of unknown function	0	0	TGATTGCATCTGCTGTTGAATCGGTGGTGGAGGAGAAAGGGGAAGAAAAT[T/C]TGTGTGTTGTTGATGAGAAAGATACAGCTTCAGATACTGTTGTGGAAAAT
CL016381-0173_solcap_snp_sl_35845	solcap_snp_sl_35845	PASS	NO	YES	2	35.3743	Conserved gene of unknown function	0	0	CAATGGGGTGAAACATGAAGGCAAGGAAGTGGAAATTGCTGGAAATGAAG[A/G]AGGAGGTCTTGTTCAGGTTGAAAGGGAATTGAAGGTTGAGTGTGAATCTG
solcap_snp_sl_35844	solcap_snp_sl_35844	PASS	NO	NO	2	35.3913	SH3 domain-containing protein 3	AT4G18060.1	clathrin binding	GACTTATACAACTTGTCCAGTTGATGATGCAATTGCATTTCCATTTCATC[A/G]ATGACCATAACATCTGAACTTTCATAACCAGTTGCACTAAACTGCTTGAT
solcap_snp_sl_21744	solcap_snp_sl_21744	PASS	NO	NO	2	35.4655	Flavonol synthase/flavanone 3-hydroxylase	AT4G25300.1	oxidoreductase, 2OG-Fe(II) oxygenase family protein	ATGGCAACAGGAAGACAGCTTTGAAGGTTTTGGGAATGCATTTGTAGTAT[T/C]AGAGGAGCAGAAACTTGATTGGAGTGACATGTTTGGTATAATGACTCTTC
solcap_snp_sl_35821	solcap_snp_sl_35821	PASS	NO	NO	2	35.4934	Global transcription factor group	AT5G46550.1	DNA-binding bromodomain-containing protein	ATTTCAATGGTTAATGCTCAATCTCCAAAGGTGAACAGTTCTCTTCATCA[T/C]CTGGAGTTGCCCACCATGAATATTGGTGATAGCGTAGTGACGAAGAAGCT
CL016680-0509	solcap_snp_sl_100442	PASS	NO	YES	2	35.5518	Pentatricopeptide repeat-containing protein, chloroplastic	AT4G18975.1	pentatricopeptide (PPR) repeat-containing protein	AGAGAATCTGCTGGATCTGGACAAAAAGCGCTGAATCTTGTTCGNNTTGTAAGTCTTTTCAAATTACTCTGGCTAATTACTANAGTTTGTACACTGAAAG[A/G]TATGTTTTCTCGTATACCTGAAGTAGACGTATTTTGACGTTGCCTTCTGTTTCTTTGTGATATGTAAATGGACAGATTTCTGGACTTCCAA
solcap_snp_sl_25485	solcap_snp_sl_25485	PASS	NO	NO	2	35.591	GDSL-lipase protein	AT5G45670.1	GDSL-motif lipase/hydrolase family protein	TCACCTGGATGAAATGCATCCCAAAATACATATTCATCTCTATTTTGGCA[A/T]GGATTTTGTAGTGGAAGACATGTTATTTGCCCGTTATTCCTTCCTACTCC
solcap_snp_sl_25482	solcap_snp_sl_25482	PASS	NO	NO	2	35.6637	Gene of unknown function	0	0	AAGCTACGCATAATAAAAGTTAATAAGTTCGATCGAACACGCAAGCTCTA[T/C]ATTATCTCCGCCCCTGATTGTCCTATCTTATTTAGAGCCAATGTAGTAGC
solcap_snp_sl_25481	solcap_snp_sl_25481	PASS	NO	NO	2	35.6637	Gene of unknown function	0	0	TATTTAATGCTTGAGAAAGCTACGCATAATAAAAGTTAATAAGTTCGATC[A/G]AACACGCAAGCTCTATATTATCTCCGCCCCTGATTGTCCTATCTTATTTA
solcap_snp_sl_25477	solcap_snp_sl_25477	PASS	NO	NO	2	35.687	Conserved gene of unknown function	0	0	TGTTTCCAGAATTTCGAGGCCATGTGGAAGAAAGAAAACTCAAGTTCAAG[A/T]AGGAATGGATCATCGCGATCAAACAGCAGTATCTAACAAATTGTGGATAT
solcap_snp_sl_25475	solcap_snp_sl_25475	PASS	NO	NO	2	35.6932	Conserved gene of unknown function	AT4G18950.1	ankyrin protein kinase, putative	GAGGAAGGGGATGTTATAGATATTGATCCAAGGATCAGGCTGATGTATTC[A/T]GCTAATGAGGGTGATATAGAAGGGATCAAGGAGCTTTTGGATTCGGGGAC
solcap_snp_sl_25473	solcap_snp_sl_25473	PASS	NO	NO	2	35.6979	Cyclic phosphodiesterase	AT4G18940.1	cyclic phosphodiesterase, putative	CTAGCATGCTAAAAGCTAATAATTTGTTGGCCATGAGCCGAATCTCATCT[T/C]GTTTACATTTTTACCTTACACACCTTGAACTGCAGCTGCAGCCTGCAAGG
solcap_snp_sl_25472	solcap_snp_sl_25472	PASS	NO	NO	2	35.701	Cyclic phosphodiesterase	AT4G18940.1	cyclic phosphodiesterase, putative	GCAGTATTGGAAAAACATGTATACTCTGTTTGGGCTCTGCCGAGGGAGGA[T/G]GTGAGAGTTAGGGTGAAGAAGTTGATGGAGGGTCTCCGATCGGAATTTGG
solcap_snp_sl_25470	solcap_snp_sl_25470	PASS	NO	NO	2	35.7026	Conserved gene of unknown function	AT1G29680.1	unknown protein	GCAATAAAGAGAACGAGGCTGGAGATAGCGGAGCCGGAGTGGATTAATCC[T/C]GAGGCGGATTACTGGAAACAGCACGGCAAATGCTTTGAGATCCATGTTGA
solcap_snp_sl_35802	solcap_snp_sl_35802	PASS	NO	NO	2	35.7044	Gene of unknown function	0	0	ATGCTTTCATGTGTTTAATAATGTAATTGATTTGAACATTTCTTTTATTC[A/C]TTTCGAAGTGTTACCATTTGAGCAACTCTGTTTTGTCTATGATATTATTG
solcap_snp_sl_35798	solcap_snp_sl_35798	PASS	NO	NO	2	35.7067	Conserved gene of unknown function	AT1G29690.1	CAD1 (constitutively activated cell death 1)	AACTTGGAGTTGATAAAGGAAAAATTGTGCTAAGAGTGAAGTATTCCCTG[T/C]TGAATTATTAATAAGTTGTGTTGTCTGTGAGATTAAAGCATTCTTTGGAT
solcap_snp_sl_25469	solcap_snp_sl_25469	PASS	NO	NO	2	35.7126	Conserved gene of unknown function	AT1G29690.1	CAD1 (constitutively activated cell death 1)	AGTTTCAATCTTTATTGATAATTTTTGGAATTGGGATGAAGAACAAGTTG[T/C]CATCAATACTACTCTGCTGTGTTTGTTGCCAATAAACAATCTTTGTATGG
solcap_snp_sl_35797	solcap_snp_sl_35797	PASS	NO	NO	2	35.7348	Conserved gene of unknown function	AT1G53430.1	leucine-rich repeat family protein / protein kinase family protein	TAATTAGGCAATGGATACAGTGAAATCAATCATCTGGTACAATCTTGATG[A/C]CCATCGACAATGTAGTAGAATGAAATCTTATACTGATATGTCAGACCAAA
solcap_snp_sl_25463	solcap_snp_sl_25463	PASS	NO	NO	2	35.7473	Conserved gene of unknown function	AT1G29720.1	protein kinase family protein	ATACAAACGAAAGCCAACCACTCACACATTCATCAAATACCATTACAACA[A/G]GAGATTGCTCTTACACTACCTCTACATCAGCTTAAATGTTCGCGAGACAA
solcap_snp_sl_25460	solcap_snp_sl_25460	PASS	NO	NO	2	35.7495	Gene of unknown function	0	0	AGGAAGCTATGGCCCTTTAGTTTCTGCCATCTCTTTTGAAGCTAGTAATT[A/C]TACTATATCTCTTTTTACAAAGGACACCCTTGAACACACTGAACGATTAA
solcap_snp_sl_25454	solcap_snp_sl_25454	PASS	NO	NO	2	35.7878	Conserved gene of unknown function	AT1G07650.1	leucine-rich repeat transmembrane protein kinase, putative	GGAGGAAACGTAACTGTTGGAAACACTACTTATATAGCAGATGAAGACTC[A/C]GCAGGTGCTGCAAAATTTGTTTACTGGAAAGGGAACTGGGGAACCAGCAG
solcap_snp_sl_25453	solcap_snp_sl_25453	PASS	NO	NO	2	35.7976	ATP binding protein	AT1G29750.1	RKF1 (RECEPTOR-LIKE KINASE IN FLOWERS 1); ATP binding / kinase/ protein serine/threonine kinase/ receptor signaling protein serine/threonine kinase	ATCTCCTTTCATCCATGGTAAGCCTGGATCATTCAAACTTCTTGTGTTCT[T/C]GAGGGTACTCGACCACCTCCATGTGTATTTATACTTTGTAATTAAGCAAT
solcap_snp_sl_35791	solcap_snp_sl_35791	PASS	NO	NO	2	35.7988	ATP binding protein	AT1G29750.1	RKF1 (RECEPTOR-LIKE KINASE IN FLOWERS 1); ATP binding / kinase/ protein serine/threonine kinase/ receptor signaling protein serine/threonine kinase	TGAGATTAGCACGATATCCTGTTTGCAACACCCCAATCTGGTTAAGCTTC[A/T]TGGGTGCTGTATTGAAGCAGACCAGTTACTGCTTGTATATGAATACTTAG
solcap_snp_sl_25449	solcap_snp_sl_25449	PASS	NO	NO	2	35.8017	ATP binding protein	AT1G29750.1	RKF1 (RECEPTOR-LIKE KINASE IN FLOWERS 1); ATP binding / kinase/ protein serine/threonine kinase/ receptor signaling protein serine/threonine kinase	GATTTTGTCGGAGATGCTCATGTTGAAGGTGGTTCTGCAAGAAATTTCCG[T/C]AGTGATAATTACTGGGGATTTAGTAGCACCGGAGACTTCATGGATGATGA
solcap_snp_sl_25448	solcap_snp_sl_25448	PASS	NO	NO	2	35.8027	ATP binding protein	AT1G29750.1	RKF1 (RECEPTOR-LIKE KINASE IN FLOWERS 1); ATP binding / kinase/ protein serine/threonine kinase/ receptor signaling protein serine/threonine kinase	TCTGTAAAAGGAGCATATAAGGCCTTATGCCCTTATCTGGCTGTGTAGAC[A/G]GTATCATCCATTGGCCAGGGGACCTGTTGTGGGGAAAGAGAGCTCATCTA
solcap_snp_sl_25444	solcap_snp_sl_25444	PASS	NO	NO	2	35.8761	Conserved gene of unknown function	0	0	ATATTCCGGAGAAATTCTGCGAATCAACCTTTTTGCTCTTCTTTTGCCGA[T/C]GAAAATGCACATTAGAACTCTTAGTACCCAACTCTTACTTGTACTGTTTC
solcap_snp_sl_25443	solcap_snp_sl_25443	PASS	NO	NO	2	35.8775	Gene of unknown function	0	0	GCAATTTCTCCTCCACCAGCAACAACAACACCCGTTGGCGTCGTCGGCCT[A/C]GGCTTTTCGAAGCAATTATTAGTAGAACCAAACACGGCCATTGACATCAT
solcap_snp_sl_25442	solcap_snp_sl_25442	PASS	NO	NO	2	35.887	Zinc ion binding protein	AT1G29800.1	phosphoinositide binding / zinc ion binding	ATGACTGTTTACTGAAAAGTTCCTCAGCTTGAGTATCTAGACGACTCATC[A/G]AACTTGTGTTCTTGGGAGTTCCATTCATTAGGTGTACAGCTACTATGTTA
solcap_snp_sl_25441	solcap_snp_sl_25441	PASS	NO	YES	2	35.8875	Zinc ion binding protein	AT1G29800.1	phosphoinositide binding / zinc ion binding	AATCGTAGCAGAAATATTTTTCTTGATTTTGGTGGCATATACTTCCTTCT[A/G]CATTTTGAGATGACTGAGTTGCACAATCTATATTTTCAGCTAATTGTGGG
solcap_snp_sl_25440	solcap_snp_sl_25440	PASS	NO	NO	2	35.8876	Zinc ion binding protein	AT1G29800.1	phosphoinositide binding / zinc ion binding	ATTGGAGGAACTGATACAGGTATCCAAGCCCCAGTTTCACCAAAAAGTGG[T/C]GAATCGTAGCAGAAATATTTTTCTTGATTTTGGTGGCATATACTTCCTTC
solcap_snp_sl_25439	solcap_snp_sl_25439	PASS	NO	NO	2	35.8879	Zinc ion binding protein	AT1G29800.1	phosphoinositide binding / zinc ion binding	TGCCTGCTGCACATGATAGGGTGGAACCGCACATTACACAACATACAAGT[A/G]GAAGATGCACTGTCAGGCAGCCATTTAGGAGGATCTGCCTCAAGAATTTC
solcap_snp_sl_25438	solcap_snp_sl_25438	PASS	NO	NO	2	35.8882	Zinc ion binding protein	AT1G29800.1	phosphoinositide binding / zinc ion binding	TCATAGCCCCGAATAGTGTTAGCAGCCTTATAAATTTCATACTCCATTGA[T/C]TGTCCCCATGGGAAGTTTACCCAGGATCTCAGTGTGCTCAAGTCAGTGAG
solcap_snp_sl_35789	solcap_snp_sl_35789	PASS	NO	NO	2	35.8887	Zinc ion binding protein	AT1G29800.1	phosphoinositide binding / zinc ion binding	CTACGTGCAATTACCAATCCAGTTCCGATGTTGTAGGTTACCATCACTCC[A/G]ACTTTCACGACCGTAAGAATGGCAAGGCCTCTTGCATTTTGTAGAATAGC
solcap_snp_sl_25433	solcap_snp_sl_25433	PASS	NO	NO	2	35.8903	Zinc ion binding protein	AT1G29800.1	phosphoinositide binding / zinc ion binding	AATCAAGTCCAAATTTTGAACCCAAACGTTATGTACAACACACTTAAAGA[T/C]GTATATTCAGAGCTTCTGGTATAAATCAGTCAGTGCACGATATAGGGCGG
solcap_snp_sl_35787	solcap_snp_sl_35787	PASS	NO	NO	2	35.8904	Zinc ion binding protein	AT1G29800.1	phosphoinositide binding / zinc ion binding	CCAATAGATTTAATTGAGCTTGAATATTCTCCAAGCAAAGATCATGATTA[T/G]ATTTACAATTTTTCTTTCTGCCAGCCAGACTCTACAAATCACTATATCTA
solcap_snp_sl_25432	solcap_snp_sl_25432	PASS	NO	NO	2	35.9041	Heat shock factor	AT4G18880.1	AT-HSFA4A; DNA binding / transcription factor	TCACTTGAAGTTGTGGCATGTGACTCAAATCCATTACTGGTCTATCTAAT[A/G]TTTGAGCTAAAGCAGATATCATGGTCTTCTGACGGTGTTCTGCATGTTGA
solcap_snp_sl_25431	solcap_snp_sl_25431	PASS	NO	NO	2	35.9046	Heat shock factor	AT4G18880.1	AT-HSFA4A; DNA binding / transcription factor	TGGTTTGCTTTCATTCTTTTTGCTACCAATATCTTTTCTTTCGGACTGTA[T/C]TTCGGGTGCATCAACCGAACCAGGATTCTCAGTTAGGAACTGTTCCCAAA
solcap_snp_sl_35784	solcap_snp_sl_35784	PASS	NO	NO	2	35.9142	Conserved gene of unknown function	AT2G47010.1	unknown protein	CCTGAGGTTGAGGATTACTGTAAGGATCACATGGTCCACTAGGCTGTTCA[A/G]CATGCTCCCCATTCCCTGGTGTACAATGCAAATGGTAAGCCTCATAGGGA
solcap_snp_sl_25429	solcap_snp_sl_25429	PASS	NO	NO	2	35.9314	ACRE 276	AT1G29340.1	PUB17 (PLANT U-BOX 17); ubiquitin-protein ligase	ATGGTGGTGTTCCTGACTATGCTCAGTTGTACTCTTTTTTTGTGGAAAAA[A/T]TGGGGATTTGTAATCCTAGGAGTTGCAGAGTTGAGATTGAGTTTTTGGAG
solcap_snp_sl_25428	solcap_snp_sl_25428	PASS	NO	NO	2	35.9321	ACRE 276	AT1G29340.1	PUB17 (PLANT U-BOX 17); ubiquitin-protein ligase	ATCAAGAAAGCATTTTTCAGTGGGAAACAAGAAAAGGGCTGGAGTTGATT[T/C]TTCAAGATTTTGGTGAAATTGGGTGTGGGAAATTGATGGCATCTGCTGCA
solcap_snp_sl_35780	solcap_snp_sl_35780	PASS	NO	NO	2	35.9469	Replication factor C / DNA polymerase III gamma-tau subunit	AT4G18820.1	ATP binding / DNA binding / DNA-directed DNA polymerase/ nucleoside-triphosphatase/ nucleotide binding	GACACTGTCAATACAGTGAAACATTTGAGGGATATCATGGAATCTGGTGT[C/G]GAACCCTTAGCTTTAATGTCACAACTTGCTACAGTCATAACTGATATACT
solcap_snp_sl_35779	solcap_snp_sl_35779	PASS	NO	NO	2	35.9493	Replication factor C / DNA polymerase III gamma-tau subunit	AT4G18820.1	ATP binding / DNA binding / DNA-directed DNA polymerase/ nucleoside-triphosphatase/ nucleotide binding	GGAATTCCTTGGAACTGGTCAAGGATTCATCATAGAGGAAAATCATTTCT[T/C]GACATGGCAGGCAAGAGTTTATCTTGTGGGTTGTCTGACCCAAGGTCAAA
solcap_snp_sl_35778	solcap_snp_sl_35778	PASS	NO	NO	2	35.9496	Replication factor C / DNA polymerase III gamma-tau subunit	AT4G18820.1	ATP binding / DNA binding / DNA-directed DNA polymerase/ nucleoside-triphosphatase/ nucleotide binding	AAGGACCCTCTCTGAGCAATTAAATGATGTTCCAATTGACAGTGATGGGG[A/T]AGCTTCTTCTCACATTCATGCTCGTGGAAGGCATAATCATAATGAGAAAA
solcap_snp_sl_35777	solcap_snp_sl_35777	PASS	NO	NO	2	35.9619	Ubiquitin domain-containing protein	AT1G53400.1	unknown protein	GCATTATGGTCCTGTTTCACGACATCAAGAATCGTCTGTCGCAGCAGCAA[C/G]ATGCACCATGATATTCTTTTGGACATAATATCTCTAGCCTGAAGAGGCCT
SL10923_448	solcap_snp_sl_101071	PASS	NO	YES	2	35.9706	Dihydroorotase, mitochondrial	AT4G22930.1	PYR4 (PYRIMIDIN 4); dihydroorotase/ hydrolase/ hydrolase, acting on carbon-nitrogen (but not peptide) bonds, in cyclic amides	GCTTTAATGGTGCGTGTATGATATTCTTCTATCAGAGAGCATGCATGTAT[T/C]TCAGGAAACAAAAATTAATTTCAGTGAATGATAATGGTTGTATTTAAGCA
solcap_snp_sl_35776	solcap_snp_sl_35776	PASS	NO	NO	2	35.9763	ER lumen protein retaining receptor	AT1G29330.1	ERD2 (ENDOPLASMIC RETICULUM RETENTION DEFECTIVE 2); KDEL sequence binding / receptor	CCTGAGGCGATGAAGATATATGATGAACAGTTTTAACACCTAACCGTAAT[T/C]TGGTTTCATGCCGTGGCTTGTGACATGATTTTGGGATACTACTTTTTTTT
solcap_snp_sl_35774	solcap_snp_sl_35774	PASS	NO	NO	2	35.9821	ER lumen protein retaining receptor	AT1G29330.1	ERD2 (ENDOPLASMIC RETICULUM RETENTION DEFECTIVE 2); KDEL sequence binding / receptor	GCTCGGTATCTGGATTTGTTCACAGACTTCATCTCTCTTTACAACACTGT[A/G]ATGAAACTGGTTTTTATTGGGAGCTCCTTGGCCATTGTCTGGTGTATGAG
solcap_snp_sl_25427	solcap_snp_sl_25427	PASS	NO	NO	2	35.9859	Gene of unknown function	0	0	GTAGGGTTTTGACCATGAGAGAGAGGAGAGGGAGAGAAGGGGCGGATCTG[A/G]CGGATTTATGTGTAAGCGTCACCAGTTAACAGAGATGGAGAACGCGTGAC
solcap_snp_sl_25422	solcap_snp_sl_25422	PASS	NO	NO	2	35.9904	Preprotein translocase secy subunit	AT2G34250.1	protein transport protein sec61, putative	CAGGAAAAACTTGTGGCCTCTAATATCTATCCATTATAAGCCAACAAGTT[A/C]ACTACATTGCTCTCTTGGCTTGGAGGGACATTCTAGCATAAACGCTACAG
solcap_snp_sl_25421	solcap_snp_sl_25421	PASS	NO	NO	2	35.9905	Preprotein translocase secy subunit	AT2G34250.1	protein transport protein sec61, putative	TCCTTTGAGAATTTCTGTAAATTAACCTAGTCTTTTCATGTAAAACATTC[A/G]GGCGCTCATCAGCACAGTTAAAAACAAAAAAAAACTTACAAAATTTAACA
solcap_snp_sl_65977	solcap_snp_sl_65977	PASS	NO	NO	2	35.9905	Preprotein translocase secy subunit	AT2G34250.1	protein transport protein sec61, putative	TTCCTGAAGCTTGTTTGTGCTCGATGCTTGTATCATGTAAAATATCCTTT[C/G]AGAATTTCTGTAAATTAACCTAGTCTTTTCATGTAAAACATTCGGGCGCT
solcap_snp_sl_65976	solcap_snp_sl_65976	PASS	NO	NO	2	36.0051	UNE1	AT1G29300.1	UNE1 (unfertilized embryo sac 1)	TGTTCTTTACACTCTTCAATTTCTTCTTTATCAAAGTGCTGCGACTCACA[A/G]CACCTAAGCTTTTCTTGAGGTATGAGTAGGCAAAACCCATTATTGGAAAA
solcap_snp_sl_35771	solcap_snp_sl_35771	PASS	NO	YES	2	36.0052	UNE1	AT1G29300.1	UNE1 (unfertilized embryo sac 1)	TTAACAGAAGAAATTGTAGCAAAAAGCTTAGCAACAAAAGCCTCCATAAC[A/C]GCTCTGTTTTTGGTATGTTCTTTACACTCTTCAATTTCTTCTTTATCAAA
solcap_snp_sl_65975	solcap_snp_sl_65975	PASS	NO	NO	2	36.0054	UNE1	AT1G29300.1	UNE1 (unfertilized embryo sac 1)	TACCCTTTAGATTCAATTTCTCCCTGCATTTTCTTCATGGTGATTTCATA[A/C]GTTTTCATGACAGATTGCTGTTCTTGAATCTCAGCAAGCATTAAAGTTAC
solcap_snp_sl_25420	solcap_snp_sl_25420	PASS	NO	NO	2	36.0056	UNE1	AT1G29300.1	UNE1 (unfertilized embryo sac 1)	TCCCAATTTGCAGACTCCATTTCCCGAATCAAGAACTTGACAAAATTTCG[T/G]ATAGATCTCATGGCGTAGTGTAAAACCATGATGAAATCTTTAGGATTTAC
solcap_snp_sl_25418	solcap_snp_sl_25418	PASS	NO	NO	2	36.0095	Trehalose-6-phosphate synthase	AT1G06410.1	ATTPS7; alpha,alpha-trehalose-phosphate synthase (UDP-forming)/ transferase, transferring glycosyl groups / trehalose-phosphatase	TGGAGCAACAATTGTCAAAGACTCGTAACCTGCATTGTTAGATCAACTGT[A/G]AACAGGTGTTTTTTCTTCTCTTTTGCTTCATTTATTTAAGGATTCCTTCT
solcap_snp_sl_15574	solcap_snp_sl_15574	PASS	NO	NO	2	36.0095	Trehalose-6-phosphate synthase	AT1G06410.1	ATTPS7; alpha,alpha-trehalose-phosphate synthase (UDP-forming)/ transferase, transferring glycosyl groups / trehalose-phosphatase	CATATGACAAGATGGAGCAACAATTGTCAAAGACTCGTAACCTGCATTGT[T/C]AGATCAACTGTGAACAGGTGTTTTTTCTTCTCTTTTGCTTCATTTATTTA
solcap_snp_sl_25417	solcap_snp_sl_25417	PASS	NO	NO	2	36.0095	Trehalose-6-phosphate synthase	AT1G06410.1	ATTPS7; alpha,alpha-trehalose-phosphate synthase (UDP-forming)/ transferase, transferring glycosyl groups / trehalose-phosphatase	CCCTTGTTGAATACATACTCTTATTCAAGTTACTTTTACGAAGGCCACAC[C/G]TCAGTTTCTTGTCTTGCATATGACAAGATGGAGCAACAATTGTCAAAGAC
solcap_snp_sl_25415	solcap_snp_sl_25415	PASS	NO	NO	2	36.0123	Trehalose-6-phosphate synthase	AT1G06410.1	ATTPS7; alpha,alpha-trehalose-phosphate synthase (UDP-forming)/ transferase, transferring glycosyl groups / trehalose-phosphatase	AGTGAACGGACTGCCTATTACTCTGTTGCTGAGTGTGTAGTTGTAACTGC[A/T]GTAAGAGATGGCATGAACCTTACACCATATGAATACGTTGTGTGTAGGCA
solcap_snp_sl_35770	solcap_snp_sl_35770	PASS	NO	NO	2	36.0331	Conserved gene of unknown function	AT1G29290.1	unknown protein	AATGCTCTGCCTAAAGGCAGAGTACCAGCTTCTACACCAAGCAAAAAAGG[T/C]CACTCTTATACAACAGATGAAAAGCTTATCACCCGTCATCTCGCAGCTAT
SGN-U149575_TG14_snp657	solcap_snp_sl_100721	PASS	NO	YES	2	36.0548	UOS1	AT4G18810.1	binding / catalytic/ transcription repressor	CCAAGAAATTATTGTCTCTCTCTTTTTGTTTATAATTCTTTTTTGAGTTT[T/C]TAATCATTACTCGAATCTGGCTCATAACCAGTAAGCTATAAAGGTCCAGT
solcap_snp_sl_25414	solcap_snp_sl_25414	PASS	NO	NO	2	36.0579	Transcriptional repressor	AT4G18810.1	binding / catalytic/ transcription repressor	GTTACGTTGAAATGTGCTTAACATACCATGCTAGGTCTTTATACAGAGAT[C/G]GGTGTTTTCTCGAGGCTTTCTTTCCCAGTGATGCCATCTTTCAGAGTCTT
solcap_snp_sl_35764	solcap_snp_sl_35764	PASS	NO	NO	2	36.1033	Conserved gene of unknown function	0	0	CGACTCCATTTGGATTTCTAATTTTGTTGAATCAAATACAGTTTCAGCTG[A/G]TTTTTCTTGAATTTTGCCATCTGGGTTTTTCCGTGTTGGATTTAAATGGT
CL015861-0082	solcap_snp_sl_100318	PASS	NO	YES	2	36.1034	Conserved gene of unknown function	0	0	TGTATTTGATTCAACAAAATTAGAAATNCAAATGGAGTC[A/G]CAAAGCGATGATTTGAGCTACAATTCAGATTCATTGTCGCCGGATTCAGTTNTCCCAGCAACCCATTTTCAATNGGATACTAAAAAGGCAGTACCGAAAA
CL015861-0134	solcap_snp_sl_100319	PASS	NO	YES	2	36.1034	Conserved gene of unknown function	0	0	TGTATTTGATTCAACAAAATTAGAAATNCAAATGGAGTCNCAAAGCGATGATTTGAGCTACAATTCAGATTCATTGTCGCCGGATTCAGTT[A/C]TCCCAGCAACCCATTTTCAATNGGATACTAAAAAGGCAGTACCGAAAAAAGCAAAGGGTAGAAGAAGGGAATTGAGGAGAAGAATAAAAANGGGTCTTAG
solcap_snp_sl_25409	solcap_snp_sl_25409	PASS	NO	NO	2	36.1258	Wd40 protein	AT5G45760.2	transducin family protein / WD-40 repeat family protein	CCAGTTTAGCATACAAGAGAAAAGACCCAAAAACTGGCATATTGGGAGCA[T/C]AACTTTCTATGAGGTTAACATCATGTACAAGTAGCAATATCTCAGCTCAA
solcap_snp_sl_25408	solcap_snp_sl_25408	PASS	NO	NO	2	36.126	Wd40 protein	AT5G45760.2	transducin family protein / WD-40 repeat family protein	AATTAAGTATTATCAATTTCTCAAAATCAATGTCTCAGGATCCAAATCCC[A/G]ATCCCTACCAAAAGAAGGGGAGAGAAAATGGAGACAAGCTCAGATTCTTG
solcap_snp_sl_25406	solcap_snp_sl_25406	PASS	NO	NO	2	36.1394	H2B histone-fold	AT4G18740.1	transcription termination factor	CTTCAATTTTGACTGCTTCACTTTCAACATGATTCTCCAGTGATGTCTCC[A/G]TCTTGAGCTTAACTTTTTCTTTGGAGTTAAATGGGGATTGTAGAGGCGAT
solcap_snp_sl_25405	solcap_snp_sl_25405	PASS	NO	NO	2	36.1713	Gene of unknown function	0	0	TACTACTAACAAACATGTACAAAAACATATTTCCTTTTCACTAGTTGGCT[A/G]CTAAGATGGGAAGACTTTGAAGAGTGGAACAAAAAAGATAATACAAAGTA
solcap_snp_sl_25403	solcap_snp_sl_25403	PASS	NO	NO	2	36.2037	Gene of unknown function	0	0	TGGGTGGAAAATGCTGGAGGGTTTTGGACGGATGCAACTGTTGCTACAAC[T/C]GAGTTTAACAGTGACGTTACAAGGAATGATGCTTCTCTGGTGTGATTTCC
solcap_snp_sl_25402	solcap_snp_sl_25402	PASS	NO	NO	2	36.2039	Gene of unknown function	0	0	GAGGAGAAAGACGACGAGCTTAAGCTTCAGTTCCTAACTTATATTTGAAT[T/C]CATTTGTAGCTTTTTCTAAGTTCAATCCCGAGGTTCTGAAATCCATGAAC
solcap_snp_sl_25401	solcap_snp_sl_25401	PASS	NO	NO	2	36.237	Conserved gene of unknown function	AT5G43050.1	unknown protein	TGATGTGATTGCTGCTGTAGTGTGTGTCTTAATTACTGAATATGTGACGC[A/G]ATTCTACTACACTCGACCTAAGGTGACTTTTCCGATTGCTCTTTTGAACA
solcap_snp_sl_35759	solcap_snp_sl_35759	PASS	NO	NO	2	36.237	Conserved gene of unknown function	AT5G43050.1	unknown protein	GGAGTGAATGATGTGATTGCTGCTGTAGTGTGTGTCTTAATTACTGAATA[T/C]GTGACGCGATTCTACTACACTCGACCTAAGGTGACTTTTCCGATTGCTCT
solcap_snp_sl_35758	solcap_snp_sl_35758	PASS	NO	NO	2	36.2373	Conserved gene of unknown function	AT5G43050.1	unknown protein	AAAATTGGGGCTTTACCTAGGGCAAATATGCCATCGAGATCATCTTCAAG[A/G]TTATTCAGAATTCAAGCTGTGCAAGATAATGGGGGAGGGCCTCGGAGGCT
SL10346_156	solcap_snp_sl_101034	PASS	NO	YES	2	36.273	Conserved gene of unknown function	AT1G29220.1	transcriptional regulator family protein	TTTCCGAGTTTTCTCTAATAGATGTTGAAAGTTGAAGATTGCATCTTCAG[A/T]TTTGTTTCTGTAGTGTACGTTTAGATGATATTGGTAATTTATATGTGTCT
solcap_snp_sl_35757	solcap_snp_sl_35757	PASS	NO	NO	2	36.282	Receptor kinase	AT5G45800.1	MEE62 (maternal effect embryo arrest 62); ATP binding / protein binding / protein kinase/ protein serine/threonine kinase/ protein tyrosine kinase	CACGAGCTTCCAACTGCTACCACCAACGTGGAAGACTGGACAACCGACAC[C/G]TGGGAGTTACAAAACGGGTCCCAAATTACATCACCCGGGAAAATGGAATG
SGN-U574837_snp399	solcap_snp_sl_100811	PASS	NO	YES	2	36.2841	Receptor kinase	AT5G45800.1	MEE62 (maternal effect embryo arrest 62); ATP binding / protein binding / protein kinase/ protein serine/threonine kinase/ protein tyrosine kinase	CACATTCTCAAAATCAGAATCCCCTTGCAGAAACAACACAGATGTTGATT[T/C]ATCTCTTGTTTTCAAGGCTTTCAGTTCTGTTTATGGCTTCAACATCTCTT
solcap_snp_sl_35755	solcap_snp_sl_35755	PASS	NO	NO	2	36.299	Protein kinase SRK	AT4G18700.1	CIPK12 (CBL-INTERACTING PROTEIN KINASE 12); ATP binding / kinase/ protein kinase/ protein serine/threonine kinase	TTATATAACATCCCATAACAAGAACCGAAATTACAAGATCTGACAAGCTT[T/C]GAACATGAGCTAATAACAGATGCAAAAGTGCAAAGAACACAAAGTGCTAC
solcap_snp_sl_25398	solcap_snp_sl_25398	PASS	NO	NO	2	36.309	CBL-interacting protein kinase 16	AT5G45820.1	CIPK20 (CBL-INTERACTING PROTEIN KINASE 20); kinase/ protein serine/threonine kinase	GCTGCAAGAAAATACTTTCAACAGTTAATCGCTGCAGTCGATTTCTGTCA[T/C]AGCCGTGATGTCTACCACCGTGATCTCAAGCCTGAAAATCTCCTCCTTGA
solcap_snp_sl_35754	solcap_snp_sl_35754	PASS	NO	NO	2	36.3091	CBL-interacting protein kinase 16	AT5G45820.1	CIPK20 (CBL-INTERACTING PROTEIN KINASE 20); kinase/ protein serine/threonine kinase	ATTGTCCAGCTCTATGAGGTTATGGCGAGCAAAACAAAAATATATTTTGC[T/C]ATGGAATATGTTAGAGGTGGTGAACTTTTCAATAAGGTTGCTAAAGGCAG
solcap_snp_sl_35753	solcap_snp_sl_35753	PASS	NO	NO	2	36.3094	CBL-interacting protein kinase 16	AT5G45820.1	CIPK20 (CBL-INTERACTING PROTEIN KINASE 20); kinase/ protein serine/threonine kinase	CTCTGTTCCAAACAGATTACGATTACAATGGCAATGAATCCTCAACAAAA[T/G]TAAAAAGAAAAAATAATTTGTCTCAATTGTATTGCCAATTTCTTCTTCAG
solcap_snp_sl_35752	solcap_snp_sl_35752	PASS	NO	NO	2	36.3095	CBL-interacting protein kinase 16	AT5G45820.1	CIPK20 (CBL-INTERACTING PROTEIN KINASE 20); kinase/ protein serine/threonine kinase	CAATAACAACTACGCCTCTGTTCCAAACAGATTACGATTACAATGGCAAT[T/G]AATCCTCAACAAAATTAAAAAGAAAAAATAATTTGTCTCAATTGTATTGC
SGN-U584790_snp107	solcap_snp_sl_100918	PASS	NO	YES	2	36.3095	CBL-interacting protein kinase 16	AT5G45820.1	CIPK20 (CBL-INTERACTING PROTEIN KINASE 20); kinase/ protein serine/threonine kinase	CTCTAACCCTGCCACAAATAAGGCAAGGTTTTTGCCCTTCTTTTTCCCTT[T/G]TAATTTCATCAATATTCCAAATCTTTCAACAAAACAAAAAGGGCTCCTTA
solcap_snp_sl_49304	solcap_snp_sl_49304	PASS	NO	NO	2	36.3655	DOG1 alpha splice variant	AT4G18690.1	unknown protein	AGGAACTCTAATTGACGGAGTCTTATTCGTTGGTACGTCGATGATCCCTC[T/C]TCTGGCCCCATATTTTGTAACAATGCTTAAGCCTCTTGGCAGCGGCTAAG
solcap_snp_sl_23849	solcap_snp_sl_23849	PASS	NO	NO	2	36.3657	DOG1 alpha splice variant	AT4G18690.1	unknown protein	TGTTCATCTAAAACATCATCTGCATTCTCACAATCATTCTCCATTTTACC[A/G]GCGAAAGGCTGATCCACAGCGTCCTCTTGCAAGCTAGCCAATTTTGAAGA
solcap_snp_sl_29517	solcap_snp_sl_29517	PASS	NO	NO	2	36.3785	Receptor protein kinase	AT5G45840.1	leucine-rich repeat transmembrane protein kinase, putative	ATAAAGTGAAGTATATTTCAGGTCATTTATACATAGCAAAGCAACTCTCA[A/G]CTTACAAAAGTAGACACACTAGTCAATTTATTAAGCTGCCTCGGACGATA
solcap_snp_sl_23850	solcap_snp_sl_23850	PASS	NO	NO	2	36.4025	Conserved gene of unknown function	AT2G34170.1	unknown protein	GGATAGCAATGAAGCTATACCGAAAGAAACAAGATGTTTCAATCTCAATG[A/G]ATGATCCATCTTCAAGATTTGCTCTGCTGACAAGAACCAAGAGTGTATAG
solcap_snp_sl_13513	solcap_snp_sl_13513	PASS	NO	NO	2	36.4038	Conserved gene of unknown function	AT2G34170.1	unknown protein	GATGTGGGACTCTGGGCCATCTTTGGTTTCGTTCCTGAAACTCTCTTTAC[T/C]GCTTGAGGCGAGGGTGTCGGAGCACGTGTCTTCACTTTCAGTCCTGGCAG
solcap_snp_sl_13514	solcap_snp_sl_13514	PASS	NO	NO	2	36.4047	Conserved gene of unknown function	AT2G34170.1	unknown protein	TGGTGGTACCTTATCTTCAGTCTTTTTATTTAATGCCCTCTCATTGGGAG[T/C]TAAAGATGATGCTATTTTCCTCACAGATAAAAGAGGTGCATTGAAATCCA
solcap_snp_sl_13515	solcap_snp_sl_13515	PASS	NO	NO	2	36.4113	Cysteine protease Cp5	AT1G09850.1	XBCP3 (xylem bark cysteine peptidase 3); cysteine-type endopeptidase/ cysteine-type peptidase	ATCGAAGGATTTTTGTACATTTTTTCTTTTACATATTTTTCTACAACATT[T/C]ACTTGACCAACAAGAACCAGAGTGCCAGTTGGGATGATAAAAGCTATAAT
solcap_snp_sl_13516	solcap_snp_sl_13516	PASS	NO	NO	2	36.4114	Cysteine protease Cp5	AT1G09850.1	XBCP3 (xylem bark cysteine peptidase 3); cysteine-type endopeptidase/ cysteine-type peptidase	TTGGAAAGTTTGGTCCATTTCATCTATTTCCTTAGTAGCACTGCTCCATG[T/G]TAGCTTGAGCTTGGCCATTGTTCTCTTCCTTGCAGCAACTCCAATTTTGT
solcap_snp_sl_13517	solcap_snp_sl_13517	PASS	NO	NO	2	36.4118	Cysteine protease Cp5	AT1G09850.1	XBCP3 (xylem bark cysteine peptidase 3); cysteine-type endopeptidase/ cysteine-type peptidase	CACTTGCCAAAGAAATCTAAGCCGCAGCAGCATGTTTGACCTTCTGGACA[A/G]TAATGTAAGCCGTCTTCACATATATTTGGTTTTGGAGGGGATGGTGGAGC
solcap_snp_sl_13518	solcap_snp_sl_13518	PASS	NO	NO	2	36.4119	Cysteine protease Cp5	AT1G09850.1	XBCP3 (xylem bark cysteine peptidase 3); cysteine-type endopeptidase/ cysteine-type peptidase	CATGGGATAAGAAGCCAGTGAATTAATACCACATATCCCATATGGCAAAA[T/C]AGTGTTCCTTTTTATATATGCATACCCCTCCATGCCCCAAGATTTTCCCC
solcap_snp_sl_13519	solcap_snp_sl_13519	PASS	NO	NO	2	36.4119	Cysteine protease Cp5	AT1G09850.1	XBCP3 (xylem bark cysteine peptidase 3); cysteine-type endopeptidase/ cysteine-type peptidase	TACCCCTCCATGCCCCAAGATTTTCCCCATGAGTTCTTGATAATCCAATA[A/G]TCAACTCCTCCTTCAGAACCGTATCCTACAATTAGTACTGCATGGGATAA
solcap_snp_sl_23851	solcap_snp_sl_23851	PASS	NO	NO	2	36.4132	Cysteine protease	AT5G45890.1	SAG12 (SENESCENCE-ASSOCIATED GENE 12); cysteine-type peptidase	TCCAATCCTTAGCAGGAGGAGCATCACATGAATTCGCAGAAATAGTGGTC[A/T]TGTTCTGCTGTTTAAAAGGCATCTTAATCTTTGAAGTATGAACTTGACTG
solcap_snp_sl_29518	solcap_snp_sl_29518	PASS	NO	NO	2	36.419	Gene of unknown function	0	0	GAACTTCACTCGGTCGGCCAACTGAAATACTAAGATTCTCGCAAATACAG[T/G]TGTTTTCTGATTAAGAAATGTTGGTTTCAACGCATTGCAGCAACATGATT
solcap_snp_sl_13523	solcap_snp_sl_13523	PASS	NO	NO	2	36.4226	Gene of unknown function	0	0	ACTAAAGGATAAAAATAAGTTGCTAAAATTGAGTGAGTCTCTGCATATTA[A/C]GGACAGATTTTGATGGGTGAACCATAATAGTGTCAAAAAGACAGCAGAAT
solcap_snp_sl_13526	solcap_snp_sl_13526	PASS	NO	NO	2	36.4232	Phosphoribosylformylglycinamidine synthase	AT1G74260.1	PUR4 (purine biosynthesis 4); ATP binding / catalytic/ phosphoribosylformylglycinamidine synthase	AGAACCGTTAGGATTGAAAGGATATACTTCTGTTGGTGTGCCATCATCAT[T/C]GCAATACTTCACTGGCGCCAAGTTGGAGCCAAGAATATGATTGAAAATAC
solcap_snp_sl_13527	solcap_snp_sl_13527	PASS	NO	NO	2	36.4234	Phosphoribosylformylglycinamidine synthase	AT1G74260.1	PUR4 (purine biosynthesis 4); ATP binding / catalytic/ phosphoribosylformylglycinamidine synthase	ATTGTCACATTCGTGAAACGACATTCAAACCTTCCAGACTCATTATGTAT[A/G]AACCTTGGCTGTGATGGATCCCCTCCGGCACCAAAAACACCTCCTACTTG
solcap_snp_sl_13528	solcap_snp_sl_13528	PASS	NO	NO	2	36.4237	Phosphoribosylformylglycinamidine synthase	AT1G74260.1	PUR4 (purine biosynthesis 4); ATP binding / catalytic/ phosphoribosylformylglycinamidine synthase	ACTAAAACCTCCAACAAACACAATTCCTCTAAATTCATCCAGTGTGATGA[A/C]TCCATTGAGAAGGTCTGACATTGCAACATCCCATGGTTCAAATCCAGCAG
solcap_snp_sl_13529	solcap_snp_sl_13529	PASS	NO	NO	2	36.4239	Phosphoribosylformylglycinamidine synthase	AT1G74260.1	PUR4 (purine biosynthesis 4); ATP binding / catalytic/ phosphoribosylformylglycinamidine synthase	AACCCTTCTTTTTCTAATTCTACACATGAATCCAGTCTTTGGAACTTTTC[A/C]AGTTGAAAGCTAGTCTCTTCCCACATATCCCTGAGCACAGAAGTTTCCTC
solcap_snp_sl_13530	solcap_snp_sl_13530	PASS	NO	NO	2	36.424	Phosphoribosylformylglycinamidine synthase	AT1G74260.1	PUR4 (purine biosynthesis 4); ATP binding / catalytic/ phosphoribosylformylglycinamidine synthase	GTAACCCCATCAACCTTCAATTCAACCATCGGAGATGAAGTAACTTGACC[A/G]ATGATATTAGCAGAAACATCACCATGGTGGAGCTTTTCCAGAACTAAATC
solcap_snp_sl_13531	solcap_snp_sl_13531	PASS	NO	NO	2	36.4251	Phosphoribosylformylglycinamidine synthase	AT1G74260.1	PUR4 (purine biosynthesis 4); ATP binding / catalytic/ phosphoribosylformylglycinamidine synthase	CGCAGATTATTCATGCGATTGAATTCAAATGTCTTTTTAGGCATATCACC[A/G]AGCACCTTCTCAAGCTCAAGATCCACCGCAGGTGGAGGAGGAGGCAGTCC
solcap_snp_sl_13534	solcap_snp_sl_13534	PASS	NO	NO	2	36.4268	Phosphoribosylformylglycinamidine synthase	AT1G74260.1	PUR4 (purine biosynthesis 4); ATP binding / catalytic/ phosphoribosylformylglycinamidine synthase	CTCAGGTTCATAAGTTTCTCCTAAAAGCCATTTAAGCACAGAAAATTTAT[A/C]ACTTGAAAGATCTGATTTGAGTCCAACGTTGAAGCATTGTTCAGTTTTCA
solcap_snp_sl_29520	solcap_snp_sl_29520	PASS	NO	NO	2	36.4322	Cysteine protease Cp5	AT5G43060.1	cysteine proteinase, putative / thiol protease, putative	GAAAATAATATGTATATACATCATGCAATCTAATCACTCAGATGTTTCCT[T/C]TGCCCGAAGCCAGAAACAATTACGATTCACCTCTATAAATTTTTGTATCT
solcap_snp_sl_13544	solcap_snp_sl_13544	PASS	NO	NO	2	36.4418	N-(5'-phosphoribosyl)anthranilate isomerase	AT1G07780.3	PAI1 (PHOSPHORIBOSYLANTHRANILATE ISOMERASE 1); phosphoribosylanthranilate isomerase	GAGAAGACTCCTCATCTGAAACAGAGTTAATAAGGCCTCCTTCTTCATTA[A/G]CATGAAGAACATATACTAAACGTTTCTCTCCGACTAAAACTGGAAAAGCA
solcap_snp_sl_13545	solcap_snp_sl_13545	PASS	NO	NO	2	36.4421	0	0	0	ACTGAACGTTTTGAGTTAGGCCATATGATCATACCAATAAAATTGGCTCC[A/C]GCTTCTGCTGCAAGAGCAGCATCTCTAGCTGATGTAATCCCACACATTTT
solcap_snp_sl_29521	solcap_snp_sl_29521	PASS	NO	NO	2	36.4422	N-(5'-phosphoribosyl)anthranilate isomerase	AT1G07780.3	PAI1 (PHOSPHORIBOSYLANTHRANILATE ISOMERASE 1); phosphoribosylanthranilate isomerase	TTTGCTCTGTTTGAGCCGAGACATGTGCTGACTGATTTAATGTGCACATA[A/T]ATCTGTTCCTGGAGGAAGTCCTCAGTCGTGCTCTATTTGTAGTGTATACT
solcap_snp_sl_13546	solcap_snp_sl_13546	PASS	NO	NO	2	36.4455	N-(5'-phosphoribosyl)anthranilate isomerase	AT1G07780.3	PAI1 (PHOSPHORIBOSYLANTHRANILATE ISOMERASE 1); phosphoribosylanthranilate isomerase	TCAACTCTGCGTCGAGTCAAAGCAGGACAACCTAAAAAAAATCTCAAACG[A/T]AGTTCAAATATCGAGCCGGAGTTACAAACGGAAACCCGATAATACGCGAA
solcap_snp_sl_29522	solcap_snp_sl_29522	PASS	NO	NO	2	36.4682	Protein kinase	AT3G58640.1	protein kinase family protein	CTAAATACAGGAAATAGTGAAAAAGGTCAGGCACCGCATTTTCACAGGAA[T/G]TGCTTGCCATCTGACAAAGCAATATCCCTGCCTTCATCACCACGCTGGAG
solcap_snp_sl_29523	solcap_snp_sl_29523	PASS	NO	NO	2	36.4797	ATP binding protein	AT2G31010.1	protein kinase family protein	CGATCATTGACACCATCGCCCATGCAAGATTCCTCCTCAGCTGGTACACC[A/C]GAATGGATGGCCCCAGAGCTTATCCGTAACGAACCTTTCACTGAAAAATG
solcap_snp_sl_13549	solcap_snp_sl_13549	PASS	NO	NO	2	36.491	Conserved gene of unknown function	AT1G29195.1	unknown protein	AGATGTTGCATATCTTGCATACTACCATGTGGGGCACTTGATGTGATTCG[A/T]ATAGTTCATGCTAATGGCAAAGTTGAAGAGATTAGTGGAAGTGTTAAAGC
solcap_snp_sl_13550	solcap_snp_sl_13550	PASS	NO	NO	2	36.4911	Conserved gene of unknown function	AT1G29195.1	unknown protein	CATGCTAATGGCAAAGTTGAAGAGATTAGTGGAAGTGTTAAAGCAGCTGA[A/G]ATCATGAAGATTTACCCTAAACATGTTCTTAAAAAGCCATCATCATCTTA
solcap_snp_sl_13552	solcap_snp_sl_13552	PASS	NO	NO	2	36.4912	Conserved gene of unknown function	AT1G29195.1	unknown protein	AAAATTTACTTCCTCATGCCACTTCCAACTCCTTCAAGTGAAAAAAATCG[A/T]TCAAAATCATCAACAACAACAACAAGAAAGAAGAAAACAAGATCTTCGTC
solcap_snp_sl_23856	solcap_snp_sl_23856	PASS	NO	NO	2	36.4914	Conserved gene of unknown function	AT1G29195.1	unknown protein	TCTAATGATCAATATTTAAGTGAAATATTGTCTGAAAAAGTCTCAACACA[A/G]AGAGATAGAAGAAGAGGAAGAGTTGGAGTATGGAGGCCTCATTTAGAGAG
solcap_snp_sl_29524	solcap_snp_sl_29524	PASS	NO	NO	2	36.4996	Transcription factor	AT3G58630.1	transcription factor	CGTCCTGTTGCCGTCTGACGTAACCTCACGCGCCATTCCCGGCGACTTCA[A/C]CTTTTCTTATGTCATCATCTCCGTACACTCTCCTACTCATGCGGCTCACG
solcap_snp_sl_23857	solcap_snp_sl_23857	PASS	NO	NO	2	36.5197	Conserved gene of unknown function	AT2G42610.1	LSH10 (LIGHT SENSITIVE HYPOCOTYLS 10)	ACTAAGGTTCACTTACACGGATGCGTGTTTTTCGGACAACCTGATCCACC[A/G]GCACCTTGTACTTGCCCGTTAAGGCAAGCCTGGGGTAGCCTTGATGCTTT
solcap_snp_sl_13554	solcap_snp_sl_13554	PASS	NO	NO	2	36.543	Protein SCAR3	AT1G29170.1	WAVE2	GCAAGCTGATCGTTGCACATCTTCTATTACTTGGAATGATAAAACAGGAC[A/G]TGAGAAACAAGAATCTAGAGAATCCTTTTCTTCTCCCTCCCAGATTCATC
solcap_snp_sl_13555	solcap_snp_sl_13555	PASS	NO	NO	2	36.5439	Protein SCAR3	AT1G29170.1	WAVE2	GTTTGATGAGATTTTATCGTCTCCGCAGATTGCTGGAATTACTTTAAAAC[T/C]AGACAGTTCTATAGATGTCCCTTCAAGTAAAAGATCCAATTTTCTGGAAG
solcap_snp_sl_13556	solcap_snp_sl_13556	PASS	NO	NO	2	36.5445	Protein SCAR3	AT1G29170.1	WAVE2	ACAATCGGTACAGTTAGTCCAGAATCCCCTATTTTAGCTGGTCAAGAGAA[T/C]GGAAAGAATTCATCACGTATTCTTGAACTAGGTAATAGATTGCTTACAAA
solcap_snp_sl_13557	solcap_snp_sl_13557	PASS	NO	NO	2	36.5453	Protein SCAR3	AT1G29170.1	WAVE2	CATTTAGATGACGAACAAGATGATCTACATCTTTTCTCCGAACACCATCA[T/C]GTGTTTGATCACAAGGAGCCTGGATCGACCATTTCCCATCAACCTAAGCC
solcap_snp_sl_13558	solcap_snp_sl_13558	PASS	NO	NO	2	36.5593	Pollen allergen Che a 1	AT4G08685.1	SAH7	TTGCTAGTCAGTGTAACTCTTGATAATTCCCTGGTATGTCCTTCAGTTGG[A/G]ATCTCACTGCAATCTTCTTTTGGACTTTTTATCAAATATGTCTCGCAGAT
solcap_snp_sl_13559	solcap_snp_sl_13559	PASS	NO	NO	2	36.5722	Gene of unknown function	0	0	TAGGAGTAATTGCTCATGTCGCAGACCACATAAAGCAACAAGAGATGCAA[T/C]CCGAATCGACCTCCTTAATTACTCCTAGCTTGTAACTCATATAGTAGAAA
solcap_snp_sl_29526	solcap_snp_sl_29526	PASS	NO	NO	2	36.5978	Senescence-specific cysteine protease	AT5G45890.1	SAG12 (SENESCENCE-ASSOCIATED GENE 12); cysteine-type peptidase	AGTGGTGTATTTAGTGGATCATGCAGTACTTGGCTTAACCATGCTGTTAC[A/G]GCAGTGGGATATGGTGCTGCAAGTGATGGTACAAAATATTGGATTATAAA
Le013093s_150	solcap_snp_sl_100690	PASS	NO	YES	2	36.645	Cysteine protease	AT3G49340.1	cysteine proteinase, putative	AGAGAAAACAGCAGCAGTGCAAATAAGTAGTTAT[A/C]AAGTCGTGCCTGAAGGTGAAACATCACTATTACAAGCCGTAACTAAACAG
solcap_snp_sl_29527	solcap_snp_sl_29527	PASS	NO	NO	2	36.6909	Phytophthora-inhibited protease 1	AT3G49340.1	cysteine proteinase, putative	CATCATGGACGTGTATACAAAGATGATATAGAAAAAGAACACCGCTTCAA[A/G]ACATTCAAGGAAAACGTTGAGTTCATCGAATCTTTCAACAAGAACGGAAC
solcap_snp_sl_49311	solcap_snp_sl_49311	PASS	NO	NO	2	36.691	Phytophthora-inhibited protease 1	AT3G49340.1	cysteine proteinase, putative	AGTTCATCGAATCTTTCAACAAGAACGGAACTCAACGTTATAAGCTAGCC[A/G]TCAATAAATATGCTGATCTGACCACTGAGGAATTCACAACATCATTTATG
solcap_snp_sl_29528	solcap_snp_sl_29528	PASS	NO	NO	2	36.697	Cysteine protease	AT5G45890.1	SAG12 (SENESCENCE-ASSOCIATED GENE 12); cysteine-type peptidase	ACTAATTCAGCCAGTTTCTGCAGGTGTAAATATTGGGAGCGACAAATTTC[A/G]ATTTTACAAAGGTGGAATTTTCAGCGGGGAATGTGGGGAGAGTTCACATC
solcap_snp_sl_13561	solcap_snp_sl_13561	PASS	NO	NO	2	36.7165	Alpha galactosidase	AT1G29050.1	unknown protein	AAAGTATGTAACGGTATAACCTATGCTTGCTCGGGCTCTTGAAAAATGAG[T/C]CGGGTCCAAAAGAAACACATAGCTTTTAGAAGATTCAGTACACAACAGTT
solcap_snp_sl_13566	solcap_snp_sl_13566	PASS	NO	NO	2	36.7411	Triacylglycerol lipase	AT4G18550.1	lipase class 3 family protein	GCGTTGGTGAATAAGGAAACGGACGCATTGAAGAATGAATATGGTGTACC[A/T]GTGTATTGGCGGACCGTGCAAAATAAAGGAATGGTTCAACAAGAAGATGG
solcap_snp_sl_49312	solcap_snp_sl_49312	PASS	NO	NO	2	36.7491	Gene of unknown function	0	0	ATGGAACCTGGATTCTCGTGGATCATGAAGATGATGATTTTTAGTTCTCT[A/G]TCGAGCAAAAATATAGATCTTAAATTTATGAACGAACAGAAACAAAAATA
solcap_snp_sl_13567	solcap_snp_sl_13567	PASS	NO	NO	2	36.766	Triacylglycerol lipase	AT4G18550.1	lipase class 3 family protein	TTATTCATAAGAGCAATATCCCGATTCATCTCCAACTTGAACTCTCCTTC[T/G]AATCCATGGGTTCCAGCGATTCCGTGCAAATAAACCTCCAAAATATGACC
solcap_snp_sl_13568	solcap_snp_sl_13568	PASS	NO	NO	2	36.767	Triacylglycerol lipase	AT4G18550.1	lipase class 3 family protein	ACTTGTTCCTCTGTATTTTGAAACTTTCTCATTATTAAATGAGTCGTAGA[T/G]GGCTTGGGGCATTTGGCCATAGTGAATGAGGTATCGTCGGAGATCGTAAT
solcap_snp_sl_29531	solcap_snp_sl_29531	PASS	NO	NO	2	36.767	Triacylglycerol lipase	AT4G18550.1	lipase class 3 family protein	TTATTAAATGAGTCGTAGATGGCTTGGGGCATTTGGCCATAGTGAATGAG[A/G]TATCGTCGGAGATCGTAATCCAAAGGGTCAAGTAAGCCTTCCCAATTGTT
SL10771_467	solcap_snp_sl_101061	PASS	NO	YES	2	36.8046	Conserved gene of unknown function	AT2G31090.1	unknown protein	AAAACATTCACTTGGTCCAACGTCGGTGAAGGAACCACTTAAGCTTAGTT[A/G]ACCTTTTGTACGAGGGTGATTACCCTTGGTCACATATAAATAAGTTCTCT
solcap_snp_sl_13569	solcap_snp_sl_13569	PASS	NO	NO	2	36.8186	Pyruvate decarboxylase isozyme 2	AT4G33070.1	pyruvate decarboxylase, putative	ATTGCTGGGGCATACAGTGAGAATTTGCCTGTGATTTGTATTGTTGGTGG[A/G]CCGAATTCGAATGACTATGGTACGAACAGAATTTTGCATCATACTATTGG
solcap_snp_sl_13574	solcap_snp_sl_13574	PASS	NO	NO	2	36.8287	Calmodulin binding protein	AT2G33990.1	iqd9 (IQ-domain 9); calmodulin binding	GTAAGCTTCGATTACCATCTATTGTTTTTCACTGCTGGTCTCCTTAACTT[T/C]GTTGCTCATCACTTTTTGTGCAGCTACTTCATTGGACTTTTTAGCCTTTA
solcap_snp_sl_13576	solcap_snp_sl_13576	PASS	NO	NO	2	36.8423	GTP-binding protein era	AT5G66470.1	GTP binding / RNA binding	AAATAAAATTTACAAAATAATTTGTGCACAAAAACATGTCTTGCAGTGAT[A/G]TGAATCAGTTCCCGCCAGAATTTGAAGCAATACACGTCTCTCTACTTTTT
solcap_snp_sl_23861	solcap_snp_sl_23861	PASS	NO	YES	2	36.8427	GTP-binding protein	AT5G66470.1	GTP binding / RNA binding	ACAGCTAGTTCATCATGGAGAGCATCAAGAGCTACTGATCATCATTCACA[A/T]TCCATCCATTAAGAGTTCAAAACAGAGTTTCCAAATCACAAAGCTTGAAT
solcap_snp_sl_13578	solcap_snp_sl_13578	PASS	NO	NO	2	36.8483	GTP-binding protein era	AT5G66470.1	GTP binding / RNA binding	GGAACAAAATCGAGCTCCTCCATTTCATAATCATCAAGTAAAGCCATGTT[T/C]CGGTCTGGTTTCACACTCAGAGATAGCAACATCGACGAATCGTCCTCTTC
solcap_snp_sl_13579	solcap_snp_sl_13579	PASS	NO	NO	2	36.8483	GTP-binding protein era	AT5G66470.1	GTP binding / RNA binding	GTCCTCTTCTTCTTCCTCCTCTGTGTCTACAACACCTTTAGACCTCCTCA[A/T]TCTCATAGCCCTAGATGTTTCTTCAGCTATGCTGGAAAATTTCTCGTTTT
solcap_snp_sl_13580	solcap_snp_sl_13580	PASS	NO	NO	2	36.8484	GTP-binding protein era	AT5G66470.1	GTP binding / RNA binding	CCTAGATGTTTCTTCAGCTATGCTGGAAAATTTCTCGTTTTCTCCTGCTT[C/G]GACTTCCTCTTCGTCGCCGAGAAAAATCTCCGACTTGCTGTTTCTCCGGC
solcap_snp_sl_13581	solcap_snp_sl_13581	PASS	NO	NO	2	36.8485	GTP-binding protein era	AT5G66470.1	GTP binding / RNA binding	GGGAAAGGAAGTGGAAAAGCAGTTACAGTAGGAGTGGATAAGAGGAGTGT[A/T]ATTTTTGGGAAGAGTCGCTGTGAATAGAGAAACGTTGAGACATAGCGCTC
solcap_snp_sl_49318	solcap_snp_sl_49318	PASS	NO	NO	2	36.8522	Glutamate-gated kainate-type ion channel receptor subunit GluR5	AT2G29100.1	ATGLR2.9; intracellular ligand-gated ion channel	AGTATGCTTGCAGTTCTAACTGAAACACTCAAAGGTCATGGTGTAGAAGT[A/T]GAGCATCAACTAATTCTTCCACAATTCTCTTCTCTGTCCGATCCAAGGGA
solcap_snp_sl_13582	solcap_snp_sl_13582	PASS	NO	NO	2	36.8717	SNI1	AT4G18470.1	SNI1; transcription repressor	GAATCTCTATTGAAACCAGAAGTATCGAGAATTGCCATTGTGTTCTCTTC[A/G]ATTCCTCCATTGTTGCTTCCTCCTCCCTTTCGCTTTTCCATGTTGCTTCC
solcap_snp_sl_13584	solcap_snp_sl_13584	PASS	NO	NO	2	36.8817	Zinc finger protein	AT5G45950.1	GDSL-motif lipase/hydrolase family protein	GGAGTTGATAAAGCAAGAGAAACTATGAAAAATGCACTATATATATTAAG[T/C]ATGGGCACTAATGACTTCCTACAAAATTACTTTCTGGAAGTTATACGTTC
solcap_snp_sl_13586	solcap_snp_sl_13586	PASS	NO	NO	2	36.901	Ethylene-responsive transcription factor	AT4G17500.1	ATERF-1 (ETHYLENE RESPONSIVE ELEMENT BINDING FACTOR 1); DNA binding / transcription activator/ transcription factor	TAAATAGAAATATTTTCTACGTGTCCACACATTATTCGCTTAGAGTGCCA[A/T]GAAATTCTCCATGCACAGCTCTGTTTTAACATCTTGATTCAAATACATCA
S_744	solcap_snp_sl_100719	PASS	NO	YES	2	36.9152	COMPOUND INFLORESCENCE	0	0	CCTGTCTAACGAGCAGCCTTTCTTTTTCACTGTACAACCACCACCAGTAG[A/T]ACCAACTCATGATCACTCCGCAGGGTTTTGCTTCCAGGATTCATCTACTT
S_427	solcap_snp_sl_100718	PASS	NO	YES	2	36.9155	0	0	0	CCACCAAGGGATGAGATAAGGAAAATCCGAGCTAAACTTCAAGAATATGG[A/T]CAAGTAGGTGATGCTAATGTGTTTTACTGGTTTCAAAACAGGAAATCAAG
solcap_snp_sl_4573	solcap_snp_sl_4573	PASS	NO	NO	2	36.9321	Heat-and acid-stable phosphoprotein	AT5G46020.1	unknown protein	AGATATGTCACCAACTATGTTACCGTGTTGCATGTATCAGTAACAGAATT[A/G]ATACACAAGACTTCAGATATTTCTTCCTTCTTTTAGCTTGACTTGTCAAC
solcap_snp_sl_13589	solcap_snp_sl_13589	PASS	NO	NO	2	36.9322	Heat-and acid-stable phosphoprotein	AT5G46020.1	unknown protein	TCCCGCTGTATGTAATACAAGTTCATTGCACCCATTGAGCTAAACACAGA[T/C]ACAAGTAGCTGGGATTTTGGATAGAGCAAAGAGTATTTCCCATGCAAAGA
solcap_snp_sl_13590	solcap_snp_sl_13590	PASS	NO	NO	2	36.9326	Gene of unknown function	0	0	AAAGTGGTACAGGAAGTTAAAAAAATTGATGATAGAGAAATCCCAAAGAT[A/T]AGTGACACAAGGTTTGAAACTCAAAAGATGCAGGACAGTGAAAACAATGA
solcap_snp_sl_13593	solcap_snp_sl_13593	PASS	NO	NO	2	36.9526	Phospholipase A1	AT2G31100.1	triacylglycerol lipase	CTTGTTTTATTGATTCCATTGAAAGCTATGTCAACTGCATTTAGAGTTGC[A/C]AGGGATGCACCTAGGCTATGTCCAGCCACTGTTATACTCACCTCGTCGTC
solcap_snp_sl_13594	solcap_snp_sl_13594	PASS	NO	NO	2	36.9529	Phospholipase A1	AT2G31100.1	triacylglycerol lipase	GGAAGTAAACCTCCTTTACCAAATACTTCTGGTGCTGGAATTAGTAAAAA[T/C]TGAAGGTCATTAACCCACTCCAGTGTCTGAATTGTTCCTCTCCAAGCAAT
CL009035-0516	solcap_snp_sl_100117	PASS	NO	YES	2	36.9598	Transcription elongation factor 1 homolog	AT5G46030.1	unknown protein	TGGGGTTTGATTTGTGCACATCAAAATACCCCTCTTGGAATTAGTGCATTCTATGGAGGTATACTTGTAGAAGTGGGTAATAACTCCCAAGTCCAATAAG[T/G]GTGAGCTATAGTCCCTGNTGAAGGTGCTTGATAATTATANACACACACACACANNAATCAAAATCATGAAGCTCATCCTTACTGCAGCCAAAAGTAGCTG
CL009035-0571	solcap_snp_sl_100118	PASS	NO	YES	2	36.9599	Transcription elongation factor 1 homolog	AT5G46030.1	unknown protein	GAGGTATACTTGTAGAAGTGGGTAATAACTCCCAAGTCCAATAAGNGTGAGCTATAGTCCCTGNTGAAGGTGCTTGATAATTATANACACACACACACAN[A/G]AATCAAAATCATGAAGCTCATCCTTACTGCAGCCAAAAGTAGCTGAGGAATAAGCTGTGTCTTCCTCTATNGGTCAGNTNAATAAGTNCAGTAACGCAGC
solcap_snp_sl_13595	solcap_snp_sl_13595	PASS	NO	NO	2	36.9624	Gene of unknown function	0	0	TGTAAAGTTAACTGAACAAGTAAACAGGGATTATCCACCTCATCTTCAAG[T/C]AGTTAAAAATGCTTCGAGGTTAGACTGTAACAACACTTTTAGATGACAAT
solcap_snp_sl_13596	solcap_snp_sl_13596	PASS	NO	NO	2	36.9626	Conserved gene of unknown function	AT1G28520.1	VOZ1 (VASCULAR PLANT ONE ZINC FINGER PROTEIN); transcription activator	AATACACAGACAAAATGCAACATATTTTAAAAGCACCCAACTGCTAATCC[T/G]GTCTACGTTATGTAGTAGCCACCTATATTATCAACAAGATAATCAGGGAA
solcap_snp_sl_13597	solcap_snp_sl_13597	PASS	NO	NO	2	36.9626	Conserved gene of unknown function	AT1G28520.1	VOZ1 (VASCULAR PLANT ONE ZINC FINGER PROTEIN); transcription activator	TTAAAAGCACCCAACTGCTAATCCGGTCTACGTTATGTAGTAGCCACCTA[T/C]ATTATCAACAAGATAATCAGGGAAAGGTGCACCAGCCACATAATCAAACC
solcap_snp_sl_13599	solcap_snp_sl_13599	PASS	NO	NO	2	36.9636	Conserved gene of unknown function	AT1G28520.1	VOZ1 (VASCULAR PLANT ONE ZINC FINGER PROTEIN); transcription activator	AAAGCAGAGGGTGGAGGGCTAATCTGAATAGGAGACAAATTCTCCTCTAG[A/G]CAGAGATTTAAAGCATCAAATCCAAACTGATCGAAATCTTGCTGCAGATC
solcap_snp_sl_13600	solcap_snp_sl_13600	PASS	NO	NO	2	36.9637	Conserved gene of unknown function	AT1G28520.1	VOZ1 (VASCULAR PLANT ONE ZINC FINGER PROTEIN); transcription activator	TGTGTTGCAACGCCTTCATTGTTAATCCCTGCATTGTTGACGGCTAAAGG[T/C]GTATTTTTGCATTCATCATCCAGCTGGTAACCTTGTTCCTGCATCACCGG
solcap_snp_sl_13603	solcap_snp_sl_13603	PASS	NO	NO	2	36.9723	Octanoyltransferase	AT1G04640.1	LIP2 (LIPOYLTRANSFERASE 2); lipoyltransferase	ATGCTGTAGAGATAATAGGGTATCAGTAATTTTTAGAGCTTTTCTATCAG[T/C]TGCCAGCTTCTCTTGCAGCTTCAGTGCCTCCAGGTAATTTACCGTGCCCA
solcap_snp_sl_29538	solcap_snp_sl_29538	PASS	NO	NO	2	36.9762	Optic atrophy 3 protein	AT1G28510.1	FUNCTIONS IN: molecular_function unknown; INVOLVED IN: biological_process unknown; LOCATED IN: cellular_component unknown; EXPRESSED IN: 23 plant structures; EXPRESSED DURING: 13 growth stages; CONTAINS InterPro DOMAIN/s: Optic atrophy 3-like (InterPro:IPR010754); BEST Arabidopsis thaliana protein match is: unknown protein (TAIR:AT3G58150.1); Has 279 Blast hits to 279 proteins in 116 species: Arc…	TGAAAGCATGTGGTGTTAGACACTAGTAAAATCAGTATAGTGCCATAAAT[A/G]AAAGGAGGCTATGGAACTCACAGTATTGATAACATCAATGGAAATTTTCA
solcap_snp_sl_13604	solcap_snp_sl_13604	PASS	NO	NO	2	36.9763	Optic atrophy 3 protein	AT1G28510.1	FUNCTIONS IN: molecular_function unknown; INVOLVED IN: biological_process unknown; LOCATED IN: cellular_component unknown; EXPRESSED IN: 23 plant structures; EXPRESSED DURING: 13 growth stages; CONTAINS InterPro DOMAIN/s: Optic atrophy 3-like (InterPro:IPR010754); BEST Arabidopsis thaliana protein match is: unknown protein (TAIR:AT3G58150.1); Has 279 Blast hits to 279 proteins in 116 species: Arc…	TGAGAAAACATCTGATCATTTTGCTGCCAAAAACATCACACAATAGATCA[A/T]GCTGGTGTTGGTACCTTGCCTTCTTCAACTTGAGAAGGTCTGAAATTGAA
solcap_snp_sl_13605	solcap_snp_sl_13605	PASS	NO	NO	2	36.9764	Optic atrophy 3 protein	AT1G28510.1	FUNCTIONS IN: molecular_function unknown; INVOLVED IN: biological_process unknown; LOCATED IN: cellular_component unknown; EXPRESSED IN: 23 plant structures; EXPRESSED DURING: 13 growth stages; CONTAINS InterPro DOMAIN/s: Optic atrophy 3-like (InterPro:IPR010754); BEST Arabidopsis thaliana protein match is: unknown protein (TAIR:AT3G58150.1); Has 279 Blast hits to 279 proteins in 116 species: Arc…	TCACACAATAGATCAAGCTGGTGTTGGTACCTTGCCTTCTTCAACTTGAG[A/T]AGGTCTGAAATTGAACACTCCAGCTAGTCCTCGTCCCCTTGCCAACTGTT
solcap_snp_sl_13606	solcap_snp_sl_13606	PASS	NO	NO	2	36.9854	Histone H3.2	AT1G09200.1	histone H3	TCACATTCAAAATCTCAAGAACTATCTCAAATTTTCTATCTCTTTTCACC[A/G]AATCTCATAAACCCTAATTCCCAAATGGCTCGTACTAAGCAAACAGCCCG
solcap_snp_sl_29540	solcap_snp_sl_29540	PASS	NO	NO	2	36.9873	Gene of unknown function	0	0	TTCTAAAGAATCTATCTTCTCTGCCTTTGTTGAGTGAAGGATGGTTCAAA[T/C]TGCCTAAAGGGAAAAAGGGAGACAAGAACCCTTCATTGCGAAGAGGTACA
solcap_snp_sl_29541	solcap_snp_sl_29541	PASS	NO	NO	2	36.9878	Gene of unknown function	0	0	CTGAAATGTCCATCTGCAGGTCAGGAAGCTTGGAATTCATTATGTCCTAA[A/C]CTTGATTCCCCTCTATCGGTGGACAATGGTACAATTTCATTGAGACGAGC
solcap_snp_sl_49322	solcap_snp_sl_49322	PASS	NO	NO	2	37.01	O-methyltransferase	AT4G35160.1	O-methyltransferase family 2 protein	TTCAAGACATCCTGAGCTTATGGAAACAAATAATAATGTTGAGAGAGCCA[A/G]TGAACTCTTCAAAGCACAGGCTCATATTTACAAACATGCATTTGCTTATG
solcap_snp_sl_23863	solcap_snp_sl_23863	PASS	NO	NO	2	37.0105	O-methyltransferase	AT4G35160.1	O-methyltransferase family 2 protein	TGGTATGCCTATGTGGGACTTCTGTGCACAAAATCCAATATTCGACACAG[T/C]TTTTAATGAAGCAATGGCTAGTGATTCCCAAATGATGAAATTAGTTGTTA
solcap_snp_sl_29543	solcap_snp_sl_29543	PASS	NO	NO	2	37.0114	O-methyltransferase	AT4G35160.1	O-methyltransferase family 2 protein	GGTCCCTCATTCAAGTTTTCCCTTAAAATTATCTGCTCTACGTCTCTTAA[A/G]CTTTATTTGTTTTTATTAAGATTAAGACGTCTCAATCTGAATGCAAATAT
solcap_snp_sl_29545	solcap_snp_sl_29545	PASS	NO	YES	2	37.0134	Conserved gene of unknown function	AT5G46060.1	unknown protein	ATAAGAGGAGGTGAGTTCTGGTCACTTGGGCTTAGATCACTTTATTTTGC[A/G]ACAACTATGCTCCTATGGTTTTTTGGTCCTATTCCCATGTTTGTTACTTC
solcap_snp_sl_29546	solcap_snp_sl_29546	PASS	NO	NO	2	37.0135	Conserved gene of unknown function	AT5G46060.1	unknown protein	TCACCTTGACAAAAACACGAAGCAATTGCACGATCATCGCTCTTCTAGAA[T/C]AAGAAAACAGGTTCACAAGAGAGTTGAAGAAGCTACAAACAGGGCAACTC
solcap_snp_sl_4578	solcap_snp_sl_4578	PASS	NO	NO	2	37.0382	Auxin response factor 3	AT2G33860.1	ETT (ETTIN); DNA binding / transcription factor	ATATATGTATATGTTGTGAGATGTGAAGGACACTCACATAAAGTGTGATT[A/T]GATATGTAGAGAAAAAGCATTTCACTTTTTAGAGAGAGAAAGAAGAGAGA
solcap_snp_sl_13611	solcap_snp_sl_13611	PASS	NO	NO	2	37.0431	Auxin response factor 3	AT2G33860.1	ETT (ETTIN); DNA binding / transcription factor	TTCCTGGTTTTCCTAGTTCTGGGATATCTAGAATGGGAAACAGCATCAGA[T/C]CCCTGTTTGGTGACACTGACAAGTCCCATGAAAGCATTGGCTTTAGTGAA
solcap_snp_sl_13612	solcap_snp_sl_13612	PASS	NO	NO	2	37.0433	Auxin response factor 3	0	0	GGTATTCAGGTTCCAAACCATGGAAACAGGTGGCCTGCTCCAAATCAGGA[T/C]AATAACACTCCTTGCAAGCCAATTAATCCTGTCTCAGCATCATCACCGCC
solcap_snp_sl_13616	solcap_snp_sl_13616	PASS	NO	NO	2	37.0436	Auxin response factor 3	0	0	CACAGTCGTCATTCAAAGGCAATCAAAACTTAGTTTCCACTTGTAAAACT[A/G]GTTGCAGGATCTTTGGGTTCCCCTTGACCGAGAGTAAAATAAGTGCAACT
solcap_snp_sl_13617	solcap_snp_sl_13617	PASS	NO	NO	2	37.0438	Auxin response factor 3	AT2G33860.1	ETT (ETTIN); DNA binding / transcription factor	CCTCTGAAGCTGTATACTCACATGGTCTAGAAACTACATTTCTCCCTTCC[A/G]GTGATGGAAAGTTGCAGCCGGGGCCACCATTGATGACTAACGTTGTGGGG
solcap_snp_sl_13618	solcap_snp_sl_13618	PASS	NO	NO	2	37.0438	Auxin response factor 3	0	0	AGTGATGGAAAGTTGCAGCCGGGGCCACCATTGATGACTAACGTTGTGGG[A/G]ACAAATTTTACCAAAGTAAATGACCTCTATGCAGCAAGAGATGTGCTTCT
solcap_snp_sl_13619	solcap_snp_sl_13619	PASS	NO	NO	2	37.0439	Auxin response factor 3	0	0	ATATGTAGACTGAAGGATGTGTGTGCAGCATTATTGATTATTAGCTTTTA[A/G]TTGGCGTTGTAATCTTCTGGCTGTTGAGTGCGCAAGCATTTGGTTGCCAG
solcap_snp_sl_29547	solcap_snp_sl_29547	PASS	NO	NO	2	37.0445	Gene of unknown function	0	0	TGGAAGCTGTGTTTGCTGCATCAAAGATGTCTGTATGATAGTTGTACTCT[A/G]CTTGAGATGACTTCTGTATTTGTATATTTACCTAGTCTAGATTTGCTGTG
solcap_snp_sl_13621	solcap_snp_sl_13621	PASS	NO	NO	2	37.0565	Homeobox-leucine zipper protein ATHB-52	AT5G53980.1	ATHB52 (ARABIDOPSIS THALIANA HOMEOBOX PROTEIN 52); transcription factor	GTGGTGTTGAATCCCAACAACACTTCTTGATTTTTGTTTAGCTCTTTTCT[A/T]AGCCTCTCAACTTCCAATTTCAACTTCTCATTATCCTCAAGGGCATTATC
solcap_snp_sl_13622	solcap_snp_sl_13622	PASS	NO	NO	2	37.0566	Homeobox-leucine zipper protein ATHB-52	AT5G53980.1	ATHB52 (ARABIDOPSIS THALIANA HOMEOBOX PROTEIN 52); transcription factor	GTCTTATAGTCAACCTCAAGGCTTTGACTTTTCCATCGTGCTCGCTTGTT[T/C]TGATACCATATTGCGATTTGCCTAGGTGGCAACCCTAGTTCTTGGGCAAG
solcap_snp_sl_13623	solcap_snp_sl_13623	PASS	NO	NO	2	37.0568	Homeobox-leucine zipper protein ATHB-52	AT5G53980.1	ATHB52 (ARABIDOPSIS THALIANA HOMEOBOX PROTEIN 52); transcription factor	ATCGGAATCAAGCTTGTTATTCGAGCTGAAGCTAATCTCTAAGAGCCTCA[T/C]TTGATCTTGGTTGAGTCTTTTCTTGTGACATTTTAAATGAATTTTTTGAG
solcap_snp_sl_13625	solcap_snp_sl_13625	PASS	NO	NO	2	37.0702	Interferon-induced guanylate-binding protein	AT5G46070.1	GTP binding / GTPase	GCCAAAGAGCAAGCTGAATCTGCTCAAGAGGAGGCAGAGGAGTGGAAACG[T/C]AAGTACGGCATTGCTGCCAAGGAAGCAAAGAATGCTCTTGAGAAGGCAGC
solcap_snp_sl_13627	solcap_snp_sl_13627	PASS	NO	NO	2	37.0716	Interferon-induced guanylate-binding protein	AT5G46070.1	GTP binding / GTPase	GTAGCTATGGAAAGGTTGGCTCAGATCGAGAGGAATGGGAGAAATATACA[A/G]AACTTGGAGAGGCAAAGAGATGACTTGGCCGATGAATTAGAGAGGTGCCG
solcap_snp_sl_29548	solcap_snp_sl_29548	PASS	NO	NO	2	37.0723	Interferon-induced guanylate-binding protein	AT5G46070.1	GTP binding / GTPase	AATGTGTTCTCCAGAAATCGTAGCTTCCGCTCTGCTTCCTAGAAAGGTTT[A/G]AAGTAACTCCCCAACAAATTTCACCAGGTTACTCTGATATCTTAGGAGAT
solcap_snp_sl_13630	solcap_snp_sl_13630	PASS	NO	NO	2	37.0725	Interferon-induced guanylate-binding protein	AT5G46070.1	GTP binding / GTPase	GACTGTTTTCCCATCTGGGGTGTATTCTATTCTGGTTTATAGACATTCTG[T/C]TGTTTGTTCGCTGTGCTTAGTGCGAGTTGAAATTGGTGTATGGAGAGACT
solcap_snp_sl_13631	solcap_snp_sl_13631	PASS	NO	NO	2	37.082	Flavonol 4'-sulfotransferase	AT1G18590.1	SOT17 (SULFOTRANSFERASE 17); desulfoglucosinolate sulfotransferase/ sulfotransferase	TCTGGCTTGACTAAACTTTGTTTCCAGTACCCCAAAACATGATCCCAGTA[C/G]GGTCCCCACATTGTTTTCCCTTCACAGAACAACTCGAACCCTTCCTCGAA
solcap_snp_sl_29549	solcap_snp_sl_29549	PASS	NO	NO	2	37.1157	Conserved gene of unknown function	AT5G46090.1	unknown protein	AATACTTACCAACTAAAGACTTCAAGGCTATGGAGATTAAGGTAGATAAT[C/G]AGATACCCCGGAATCTTGATGACGAGAAAGTTCCTCTGCTTGAAAGCTCA
solcap_snp_sl_13632	solcap_snp_sl_13632	PASS	NO	NO	2	37.116	Conserved gene of unknown function	AT5G46090.1	unknown protein	TTTGCCACAACACGCGGCTTGTGGATAATTGATGGATCAGCAACACCCCC[A/G]TTGGAAGTCGCAGCAAAGTACAAGCTGAAATTTATAGATTTCATGCATGC
solcap_snp_sl_13633	solcap_snp_sl_13633	PASS	NO	NO	2	37.1161	Conserved gene of unknown function	AT5G46090.1	unknown protein	GTTTTTGCAGCTGTTGCGTTGTTTGATCAGAATGTGGTAAGTTGTTTCTA[T/C]CCGACACCTTCATATGAAACACAGGAACTGCTTACAGCTCTGCCAGTTGC
solcap_snp_sl_13634	solcap_snp_sl_13634	PASS	NO	NO	2	37.1162	Conserved gene of unknown function	AT5G46090.1	unknown protein	CCAGTTGCAATTGGGGTCATCTGCAGTATGTTGTTTGTGGTGTTTCCTAC[T/G]CAACGTCATGGTATTGGCTTCCCCCTCACTTGCTAACTAATATGCTTGAT
solcap_snp_sl_13635	solcap_snp_sl_13635	PASS	NO	NO	2	37.1363	HB-1 (homeobox-1); transcription factor	AT1G28420.1	HB-1 (homeobox-1); transcription factor	CTAGAAAGCATGTGACAGAAGAGTTCGACATGAATATGGAAGGAATAGAA[A/G]CCACAAATGACAATAGTATTAGTATGGAAGCTGCTGAATCTGATGATAGT
solcap_snp_sl_13636	solcap_snp_sl_13636	PASS	NO	NO	2	37.1452	Amino acid-binding ACT	0	0	CTCTAACCAAGTTGTCACTGAAACAACTTGTACCTCTAGCTCAACCATCA[A/G]TGTCCAAAACGACGACGCTTTAGACACGACCCTTTTCGTTATTCGGGCTA
solcap_snp_sl_13638	solcap_snp_sl_13638	PASS	NO	NO	2	37.1635	Conserved gene of unknown function	AT2G33855.1	unknown protein	TAGCAGGGAAGGGAACATTTTTGTTCTAGCTATTTTACCTAATATATTGG[T/C]ACTCTTGTTTATCTTTCGTAACCCTTATCTCAAATTCATGAAGTAGATTC
solcap_snp_sl_49326	solcap_snp_sl_49326	PASS	NO	NO	2	37.1635	Conserved gene of unknown function	AT2G33855.1	unknown protein	GAAGTAGATTCTTGAATTTGACAACTTATTTTTTGTCATCATAGGGTTTT[A/G]TTTTTCTTTAGTAACAATATACTCTGTTTACGCAACCTCGTGAGAAAGGT
solcap_snp_sl_49327	solcap_snp_sl_49327	PASS	NO	NO	2	37.172	ROX1	0	0	AAAAAAAAGTATAGACACACACAAAAGAGGGATAAAGGGTGTCTATATAA[A/G]GAGAGTATATTGCAAAGTTGACAAGCATTGAAAACTAACACCAACACAAA
solcap_snp_sl_29565	solcap_snp_sl_29565	PASS	NO	NO	2	37.2472	Ethylene response factor 3	0	0	CTTCTGTTGTTATGTCAACGACATGCGATAAGGATTTATTGGAGACTTTA[A/T]TGAAAACTGGAGTAATACTGCCGGATCAGGGGATGAGCAGACCAAAGGAG
solcap_snp_sl_29567	solcap_snp_sl_29567	PASS	NO	NO	2	37.2722	Leucine-rich repeat family protein	AT1G28340.1	AtRLP4 (Receptor Like Protein 4); protein binding	GATAAATTTGTTCACCTTCCCATTCATCAATTTCACAGTTACAGGTTACA[T/C]GGTGTTGGTTTTAAAAAAACTAACAAAAAGAGTGCGAGTAATATACAACA
241_2R_407	solcap_snp_sl_100017	PASS	NO	YES	2	37.3748	30S ribosomal protein S5	AT2G33800.1	ribosomal protein S5 family protein	TGCCTTGCCATGTATTTAGACTGTAGTTGCAAAAAAAATTGATTGAATTA[T/G]GCAGCTCATTGTGAAAGAATTAGTACCAATGAAGTGGATGATATTCAAAT
241_2F_264_241_2b_60_b	solcap_snp_sl_100015	PASS	NO	YES	2	37.3767	30S ribosomal protein S5	AT2G33800.1	ribosomal protein S5 family protein	ACTCTGATCATCACTGTAGAACCAGAAATGCCAAAATTGTCTAGTCAATG[T/C]ATTTAACCACCAAATCATTTAGTCTTAGTGGTACAGGCAGGAATTGTCTC
solcap_snp_sl_29602	solcap_snp_sl_29602	PASS	NO	NO	2	37.4609	Proline-rich protein 1	AT2G34700.1	pollen Ole e 1 allergen and extensin family protein	AGTGCACCAGATTTTCCAGAATTGTAGTTTGTTGGGACATTACAGTAAGT[A/G]TTGTTTGATGACACTAAAAACACCTTGCATTTGTGGTAGGCTCCTGAGCT
SGN-U575873_snp121	solcap_snp_sl_100831	PASS	NO	YES	2	37.5085	Conserved gene of unknown function	AT2G20670.1	unknown protein	GTCGGAGTTATGGCTCGGAAACCTCTAAATCACCGGATTTTGACGTGGGA[C/G]CACCGGGAAATTGAGATTTCCGGTGAGCCTACTATAAACAATTCCGATAC
SGN-U313785_cLEF-41-C3_snp208	solcap_snp_sl_100730	PASS	NO	YES	2	37.5092	Conserved gene of unknown function	AT2G20670.1	unknown protein	GAAGTCAGAATAATTATNGAATTAAATTTTCGANGTGAATTTGAATTAGC[A/G]AAAGCAAGTGAAGGATACAATCGACTAGTGAAATGCCTACCAGAAGTGTT
solcap_snp_sl_29627	solcap_snp_sl_29627	PASS	NO	NO	2	37.5548	Conserved gene of unknown function	AT4G21700.1	unknown protein	ATAAAGAGGTTGAGAATAACGGGTTTAGTGAATTTGGTGATTGGTCTAAT[A/G]TTTCGCTGGGAATAGACCAGGATAGTAGCTTGTGTTCAGTTATAGGTCGT
solcap_snp_sl_29658	solcap_snp_sl_29658	PASS	NO	NO	2	37.6636	TSJT1	0	0	TGAAACTTTCTTCAATCTCTTCCTTTGTTTTAGCCTCCTTTTTCTGTCTA[T/C]CTGTCTGAGCAACGCTCAGCTCTGAAGGTGGCTTCCCAATAGATTGCTCA
CL009189-0414	solcap_snp_sl_100147	PASS	NO	YES	2	37.7523	SFR6 (SENSITIVE TO FREEZING 6)	AT4G04920.1	SFR6 (SENSITIVE TO FREEZING 6)	AACTCATGTAGGGATGGGTAGAAATCCCCATAATNCTTAGACACTTATCTCANTCCCCTTTCTTGCAGAATATGCCTAGGCCTAGAGGTGCNGATGCTGC[T/C]GGGCTGCTATTGCGTGAGTTAGAACTCCATCCACCTGCTGAGGAATGGCACAGGAGAAATATGTTTGGTGGACCTTGGTCTGATCCAGAAGATNTGGATG
SL10801_170	solcap_snp_sl_101064	PASS	NO	YES	2	37.7525	SFR6 (SENSITIVE TO FREEZING 6)	AT4G04920.1	SFR6 (SENSITIVE TO FREEZING 6)	AGTTCACTTGAAGCTCCTTCCTAACATTCATAAACCTCATATCGGGTCAT[T/C]CTTTTTCAATTATGTGCACTACAAGAAAATAAGATGTGAAAGAAAAATGT
solcap_snp_sl_23882	solcap_snp_sl_23882	PASS	NO	NO	2	37.7919	Double-stranded RNA binding protein	AT4G21670.1	CPL1 (C-TERMINAL DOMAIN PHOSPHATASE-LIKE 1); double-stranded RNA binding / nucleotide phosphatase	CCGGAAACCAACCATGTGGCTGCACCCGTGGTGGCACAGATACTTGTAAT[A/G]GAGTCCCAATAGGGAACTTTGGTTCACTTGATACTTGATCTCTCGTGTCT
CL016172-0092	solcap_snp_sl_100378	PASS	NO	YES	2	37.8303	Lactosylceramide 4-alpha-galactosyltransferase	AT1G61050.1	alpha 1,4-glycosyltransferase family protein / glycosyltransferase sugar-binding DXD motif-containing protein	ACCTGATTTTATGTACTTGTTTAAAAATACTATTGCTCAAGCCTGGATTGATAACTTAATGAAGGGNAATATAGA[C/G]CCAGGGGAAGTTTCTTTAGGTCAGAATCTCTCAAATTTGTTAAGACTTGGTTTACTGTATAAGTTTGGTGGGATTTATTTAGATACTGATGTTATAGTGT
CL016172-0398_solcap_snp_sl_29710	solcap_snp_sl_29710	PASS	NO	YES	2	37.8306	Lactosylceramide 4-alpha-galactosyltransferase	AT1G61050.1	alpha 1,4-glycosyltransferase family protein / glycosyltransferase sugar-binding DXD motif-containing protein	GGGAACAAATGGGGTCATAATGGTCCTTATTTGGTTTCAAGGGTTGTGTC[A/G]AGGGTAAGTGGAAGAGATGGATACAATTTCACTGTTTTGCCCCCAATGGC
solcap_snp_sl_29720	solcap_snp_sl_29720	PASS	NO	NO	2	37.8588	Microtubule bundling polypeptide TMBP200	AT2G35630.1	MOR1 (MICROTUBULE ORGANIZATION 1); microtubule binding	ACCATGGACAGATGACCTTTTATGGCAGTACCACGAAGCTTGACAAGTTC[A/G]TGCAGCACAGTTTTCACCATTCTTAAAGGTTTATCATCGGCTCCCGCTCT
solcap_snp_sl_23883	solcap_snp_sl_23883	PASS	NO	NO	2	37.9113	Disease resistance protein (TIR class)	AT1G61100.1	disease resistance protein (TIR class), putative	ATATGCAAGAATAACACCTTGATTTCCCAAGTACGATAGATCCATTGGTG[T/C]ACATGCCTTCATTGCAGCTACCTCATCCATCCATTGTCCATCTGTGTGCT
solcap_snp_sl_23884	solcap_snp_sl_23884	PASS	NO	NO	2	38.0095	Transcription factor	AT1G09060.1	transcription factor jumonji (jmjC) domain-containing protein	GCAGGATGACAGGGGTAAGAAATTCCTAGAAAGAGCTGATTGCAGAGAAA[T/C]CACATCAAAGGAAGTGAAATTGTCAAATGTTCATCTAAATATACTTAGCA
solcap_snp_sl_29749	solcap_snp_sl_29749	PASS	NO	NO	2	38.0124	Transcription factor	AT1G09060.1	transcription factor jumonji (jmjC) domain-containing protein	GTTCTGCTTTTAGTTCCCAACTTCAGGATATTTAATGAGGCCCTAAAACT[A/G]GACTCTGTGAGTGCCTGTCATCACCCCTAACATTTTCTTCTATGTTTTCT
solcap_snp_sl_29766	solcap_snp_sl_29766	PASS	NO	NO	2	38.0926	Gene of unknown function	0	0	TTAGTGAGTGTTGGAGGGTATTAATGTCCTTTCACAGGCTAGGATTTTGA[A/G]CTTGGTGTGTTTTGTATTTTGTAAATAGCTGGTGATTTTGGTAAATACTT
solcap_snp_sl_29779	solcap_snp_sl_29779	PASS	NO	NO	2	38.1289	Conserved gene of unknown function	AT5G54370.1	late embryogenesis abundant protein-related / LEA protein-related	GTCATCACCACCAACAATAGCCATATCGACCCCTGACTTGGCTGGATTCG[T/G]GAAACTTGGCTGGTAAGTCCTGCCAAGAATGCCTTCAACTTTTGGAGACA
CL016725-0417	solcap_snp_sl_100452	PASS	NO	YES	2	38.137	Beta-galactosidase	AT2G28470.1	BGAL8 (beta-galactosidase 8); beta-galactosidase/ catalytic/ cation binding / sugar binding	TATCGTTCACCCTCAACAGGCTGTTCTGATAATTGTGACTACAGAGGANCTTATGATTCATGGAAATGTTTGAAGAAATGTGGTCAACCTGCTCAAGTGT[T/G]GTGAGTATATAGCTTTGGCTAGTGTATTTTATTCTTGATGCTTTGNGTTTTCNTGATCCTCCTTGCAAATAGATTTCACNGAGTACTGACCATTAAACCT
CL016725-0239	solcap_snp_sl_100451	PASS	NO	YES	2	38.1372	Beta-galactosidase	AT2G28470.1	BGAL8 (beta-galactosidase 8); beta-galactosidase/ catalytic/ cation binding / sugar binding	GCTGGTGCTAAGATAATTTGTTGCATCTNTTGTATTCTTNTCTTGATTCTGGATATCTTATTTCCAGACAAGTTTTTCTCCTCCAGAAGGAAGAGGCCCT[A/G]TATCGCTAAATCTGTCNAGTATGGGTAAAGGTCAGGCATGGGTAAATGGGCAGCATATAGGGAGATACTGGTCTTCTTATCGTTCACCCTCAACAGGCTG
solcap_snp_sl_29785	solcap_snp_sl_29785	PASS	NO	NO	2	38.168	Deoxyribonuclease ycfH	AT5G17570.1	tatD-related deoxyribonuclease family protein	CGAGAAGCATTTGCGAAGCTTATCTCAGCAAGTTCTTCTTTTGTCAGCTC[A/G]AGTAATGATGCAACATAGGAGAGTACATGGTGAATGTTTGCAGGATGGTT
SGN-U585712_snp102623	solcap_snp_sl_100924	PASS	NO	YES	2	38.217	Transcription factor	0	0	TTCCGTGGGTAACCAAAGAGATGGAGATGGTGCTGGGGAGACAAATCCGG[A/G]TAATTGTGTTATTGTTAGTGGTAGTCATCAAGCTGATGTAGATCATAATA
SGN-U585712_snp101557	solcap_snp_sl_100923	PASS	NO	YES	2	38.218	Transcription factor	AT2G30470.1	HSI2 (HIGH-LEVEL EXPRESSION OF SUGAR-INDUCIBLE GENE 2); transcription factor/ transcription repressor	AGTTCAAGAATTAACAGCAGATCATCTGAGGGACCTACTACCTCATATTA[A/G]TAAAGGTAAAAGTGCTTGCTCGTGTAGGTCATAAATTTCTACACTATTGA
solcap_snp_sl_29789	solcap_snp_sl_29789	PASS	NO	NO	2	38.2313	Sphingosine kinase	AT4G21540.1	SPHK1 (SPHINGOSINE KINASE 1); D-erythro-sphingosine kinase/ diacylglycerol kinase/ sphinganine kinase	GTCAGAATTAGTTTCTCTCCGTATGAATACACTGAACCACATAAAAGTTA[A/G]TTGATAGGAGAAAATACAGTAGCCAACCCTTGATCTACTTTGATATGGAG
SGN-U581277_snp815	solcap_snp_sl_100895	PASS	NO	YES	2	38.264	Eukaryotic translation initiation factor 3 subunit 1 alpha, 35kDa	AT5G37475.1	translation initiation factor-related	GGTGCAAAGAAGAAGCAGCTACATGTTGATAAGGCAGATGATGATGCAGT[A/G]GTAAATGCATATGATGGTTATGATGATTATGATTTCATGTGAAGAGGGGG
solcap_snp_sl_29814	solcap_snp_sl_29814	PASS	NO	NO	2	38.4204	Structural molecule	AT4G21450.1	vesicle-associated membrane family protein / VAMP family protein	ATTCATCTATGACAAGCCCTTCACCAATAATCTTTGGACCTGTATCTTCC[A/G]CAGGCTTCTTGCGTTCCTCAAGAGCAGCGTCTGCCTCCGCCAGCTGGCGC
solcap_snp_sl_29826	solcap_snp_sl_29826	PASS	NO	NO	2	38.5341	ATP binding protein	AT4G05150.1	octicosapeptide/Phox/Bem1p (PB1) domain-containing protein	GGTTCGGTTCAGCCAGGAAATATCCCGGTTCAACCCATTACATTAAGGGC[T/C]CCATATATTCATCCTTTTCCAGTTCCTCCGAATCAATTACCCGTCGGGTA
solcap_snp_sl_29840	solcap_snp_sl_29840	PASS	NO	NO	2	38.6334	Ccd1	AT4G27280.1	calcium-binding EF hand family protein	ATAGACCTAGCTAGAATAGCTTAATAATCCTACTTCAAAATGAATGCCCT[T/C]AATAAAGCACATGCTAATACGAGCCTACATCAGATCATTTTCAATGCTCT
solcap_snp_sl_18397	solcap_snp_sl_18397	PASS	NO	NO	2	38.8237	Pentatricopeptide repeat-containing protein	AT3G13160.1	pentatricopeptide (PPR) repeat-containing protein	GAAGATTTGTGGGTATTGATGCAAAAGAAGAATGTTGATGCTGACTTGGG[A/G]AGTTACACCATTAGATTACAAGGATTGGTTGCGAATAACCAGGTTAACGA
solcap_snp_sl_18398	solcap_snp_sl_18398	PASS	NO	NO	2	38.8345	Zinc finger protein	AT1G61690.1	phosphoinositide binding	CCAAGAAAATATTTATGAAAGAACAATTATACATGTCAAAATACAAAACA[A/C]ATCATCAGGGGCAAGCAAATGGTTTTTTATTATGTTTCTGGTGTTCTGAT
solcap_snp_sl_18399	solcap_snp_sl_18399	PASS	NO	NO	2	38.835	Zinc finger protein	AT1G61690.1	phosphoinositide binding	TCAGTATCTCCACTTGTAGGTTTTCTTGTTTCCTGCCTTTCAGGGACACG[A/G]GGTACAACAGAGGTGTCTGCAATTCCAATTGCTTTTAAAGCAGAGAAAAG
solcap_snp_sl_18400	solcap_snp_sl_18400	PASS	NO	NO	2	38.8357	Zinc finger protein	AT1G61690.1	phosphoinositide binding	CTCTGGGGTACGTGTAACTTTGTTTTCCATATCCTCAATTGAACTCTTCC[A/G]TAAATCTGATGCTGGAAACTGTGGGTTCTCAAGGGGAGAATCAATAGCTA
solcap_snp_sl_49428	solcap_snp_sl_49428	PASS	NO	NO	2	38.8368	Zinc finger protein	AT1G61690.1	phosphoinositide binding	GTCAAAATCATAACTAGAATCTGGTTTGTATCGAGTGGATAAATCATCAA[A/G]TTTGTCAGAATCCAGCCCACGTATTAAAGAAGAAAGCTCATCATCAGAAT
solcap_snp_sl_18401	solcap_snp_sl_18401	PASS	NO	NO	2	38.8572	Conserved gene of unknown function	AT1G11480.1	eukaryotic translation initiation factor-related	TTTAATTTGGGCCGCTCAGATGGTTCAGAAGATGCTGGTGACTGCATCTC[A/G]TATCCACCAGAGCTAACAACATTATGGGGCCGTTGTAACCCAGTAATATT
CL017742-0462	solcap_snp_sl_100629	PASS	NO	YES	2	38.8915	Gene of unknown function	0	0	CTTTTATGGGTACTTTAAAACCAGGGACCCCTGGNCCTGGAGGACACCATATTGGNTCATCAAGGAAATACAGAGGCTTTGGTAGTCCTATAAGAAAAGG[C/G]TCACCTGGAAATTTATCAAGAAAAACAGGGCCTGGATTTGGGGGTAATGTTTCTAGGCCTAAAGCTTCTTATGGTGCAG
CL015542-0573	solcap_snp_sl_100254	PASS	NO	YES	2	38.898	Furin	AT4G21320.1	HSA32 (HEAT-STRESS-ASSOCIATED 32); catalytic	TAGCAGAATGTTNAANNTNNCTGTGTACAGAATTCTGTGCTATGTTTCTAGGGTCCAAATTTGTTNAATTTCTCTTTATGTTTGGTTTATAGGATGTTTT[A/C]GAGTCTATGGGTCATTTTGTTGATGGGCTAAAACTATGTGATGGATCCCATACTGTGATGCCAAAGAATTACATCAAAGAAGTGACTGATATGGCACATA
CL015292-0316	solcap_snp_sl_100211	PASS	NO	YES	2	38.9264	Conserved gene of unknown function	AT4G21250.1	unknown protein	AGAAACAAGAAGATGTGGGTTTAAAATTTGGAGTTTCAACTGTAGNAGCAGGGGTNCTCTGTTTTTTAGCAGCCTCNATATCAAGTGCTGGTGGNATNGG[A/T]GGTGGAGGGTTGTACGTACCTATTCTTACTATAATTGCTGGTGTAGACCTCAAAACAGCTTCAAGTTTTTCTGCATTTATGGTCACAGGTGGCTCTATTG
solcap_snp_sl_49443	solcap_snp_sl_49443	PASS	NO	NO	2	38.9522	Receptor-like serine-threonine protein kinase	AT4G23180.1	CRK10 (CYSTEINE-RICH RLK10); ATP binding / kinase/ protein kinase/ protein serine/threonine kinase/ protein tyrosine kinase	AGAGAGAGGCTACTGAGCATGAGAACTACTGCAGCCATAGTTGGTCTATC[A/G]CCAATATTTTCTTGAACGCACAATAAGGCAATGTGGACGTATCTCTTGAT
solcap_snp_sl_49458	solcap_snp_sl_49458	PASS	NO	NO	2	39.1449	Beta-glucosidase	AT1G61820.1	BGLU46 (BETA GLUCOSIDASE 46); catalytic/ cation binding / hydrolase, hydrolyzing O-glycosyl compounds	TGCTGAGAATGATAATCTGAATCCTTCAATAACGGACACCTTGAATGATA[T/G]TCATAGAGTGAACTATTTGTATAGCTGCTTAAATTCACTGGCAAATGCAA
SGN-U582680_snp71245	solcap_snp_sl_100909	PASS	NO	YES	2	39.1776	Galactolipase/ phospholipase	AT1G61850.1	galactolipase/ phospholipase	CACGGGTCAGGTGATTTTAATTCTTTCGATAATGGAAAGTTTGAAATTGG[T/C]GAAGAAGAAGCAGAGGATGACGATACTGAACCTACTAGTCCAGCAAGTGA
solcap_snp_sl_18419	solcap_snp_sl_18419	PASS	NO	NO	2	39.2753	Multidrug resistance pump	AT3G21690.1	MATE efflux family protein	TTGCCAAGTGAAGCAGCAGCAAGTTCAAGATTACCAAGATGACCACAGAA[T/C]ATTTGAGTAGACACAGACGTAACATTGTTGAGCAAATAAACAATGATTGC
solcap_snp_sl_18420	solcap_snp_sl_18420	PASS	NO	NO	2	39.2754	Multidrug resistance pump	AT3G21690.1	MATE efflux family protein	AATTCAACGGCAGATGCCCGTCTAAGCCGCTGAAAATGCGACAATCTTGC[A/G]TCCAACAATATGTCTTCAAGCTCGGAGCTTACATGTTCCACTGTTGCTTC
solcap_snp_sl_49480	solcap_snp_sl_49480	PASS	NO	NO	2	39.278	Uncharacterized GPI-anchored protein	AT1G61900.1	unknown protein	GTATCATTATTTCATAAGATTTGCTCGCCATCAAGGTTAATTGAGCAGGA[A/G]TGGCAGCATTAAGTATAAAAGAGGCTTCCAAGAGCCGTCAAGGCTAAGAG
solcap_snp_sl_18421	solcap_snp_sl_18421	PASS	NO	NO	2	39.2834	Uncharacterized GPI-anchored protein	AT1G61900.1	unknown protein	AGTTTTTTAGCAGCTTCTGATATAGCATTTTGACAAGTTTGCTCACAGCA[T/C]TCATTCACAAGGTCAATCTTCCCACAGGCAGCAAGTAGGCTAGATGAGTC
solcap_snp_sl_49490	solcap_snp_sl_49490	PASS	NO	NO	2	39.3096	Conserved gene of unknown function	AT1G50660.1	unknown protein	TGCAACTCTGGTCGTGATCAATAACGCTATTCAAACATTCGCTGCTGGTG[T/G]TCATAGCACATGTTTTACTAACCTCAGTACCAACAATTTGAATTGCAGAG
SGN-U313245_T0562_snp547	solcap_snp_sl_100727	PASS	NO	YES	2	39.3261	ATP synthase gamma chain, chloroplastic	AT4G04640.1	ATPC1; enzyme regulator	CCCACTGCTAAAGATGCTCAGGCCATTGCTGATGATGTTTTCTCATTTTT[T/C]GTGAGTGAAGAGGTTGACAAGGTTGAGCTTCTCTACACAAAGTTTGTGTC
solcap_snp_sl_49497	solcap_snp_sl_49497	PASS	YES	NO	2	39.3371	Starch synthase III	AT1G11720.1	ATSS3 (starch synthase 3); starch synthase/ transferase, transferring glycosyl groups	TGAGGATGAAATCAATGGTTCTACTAAATCAATAAGTATGTCACCTGGTC[A/G]TGGATCATCTCAATTTGTTGAAAGTGAAGAAATTGGTGATGATGACAATG
solcap_snp_sl_49500	solcap_snp_sl_49500	PASS	YES	NO	2	39.3391	Starch synthase III	AT1G11720.1	ATSS3 (starch synthase 3); starch synthase/ transferase, transferring glycosyl groups	AAACCTGAAATTTGGTTCAGATGTTCATTTAATCGCTGGACACACCGCCT[A/G]GGTCCATTGCCACCTCAGAAAATGTTGCCTGCTGAAAATGGCACCCATGT
solcap_snp_sl_49505	solcap_snp_sl_49505	PASS	YES	NO	2	39.3506	Starch synthase III	AT1G11720.1	ATSS3 (starch synthase 3); starch synthase/ transferase, transferring glycosyl groups	GATACTGTATTTGATGTTGACCATGACAAAGAGAGAGCACAACAGTGTGG[A/T]CTTGGACCTAATGGATTCAGCTTTGATGGAGCAGATGCTGCCGGAGTTGA
SGN-U574334_snp341_solcap_snp_sl_49507	solcap_snp_sl_49507	PASS	NO	YES	2	39.3699	Conserved gene of unknown function	AT1G62045.1	FUNCTIONS IN: molecular_function unknown; INVOLVED IN: biological_process unknown; LOCATED IN: cellular_component unknown; EXPRESSED IN: 18 plant structures; EXPRESSED DURING: 10 growth stages; BEST Arabidopsis thaliana protein match is: ankyrin repeat family protein (TAIR:AT1G11740.1); Has 11 Blast hits to 11 proteins in 3 species: Archae - 0; Bacteria - 0; Metazoa - 0; Fungi - 0; Plants - 11; V…	TAAAGATTAGATAATCCTTGATCCTCCTCATTTCATGAAATGGAGGGATG[T/C]TTCTTCTGGGATTTGCTCCTAACCCATTTGATCAACATGGAAGGACCATT
solcap_snp_sl_49517	solcap_snp_sl_49517	PASS	NO	NO	2	39.5245	Peroxisomal membrane protein 2, pxmp2	AT4G14305.1	FUNCTIONS IN: molecular_function unknown; INVOLVED IN: biological_process unknown; LOCATED IN: integral to membrane; CONTAINS InterPro DOMAIN/s: Mpv17/PMP22 (InterPro:IPR007248); BEST Arabidopsis thaliana protein match is: PMP22 (TAIR:AT4G04470.1); Has 957 Blast hits to 957 proteins in 126 species: Archae - 0; Bacteria - 0; Metazoa - 456; Fungi - 286; Plants - 164; Viruses - 0; Other Eukaryotes -…	GAATGTTGCACCCATGGTAATGTGAAAAGTTGTCTGTTAGGAAAAAAAAA[T/C]AATGCTTTTCAAATGTGACTTAAAAAAACAAGATTGTGGCAAGTGATGAC
solcap_snp_sl_18432	solcap_snp_sl_18432	PASS	NO	NO	2	39.6158	Conserved gene of unknown function	AT1G62305.1	unknown protein	AATATCTACAGTACTGTTTTACATGAGCCATACTTAGATCAGCTTCCTTG[A/T]GTATATTTCCTAAATCAGTAAGCTAGAGGTGTTGTGACACACTCCAGTTA
solcap_snp_sl_18433	solcap_snp_sl_18433	PASS	NO	NO	2	39.6158	Conserved gene of unknown function	AT1G62305.1	unknown protein	ATATCTACAGTACTGTTTTACATGAGCCATACTTAGATCAGCTTCCTTGT[A/G]TATATTTCCTAAATCAGTAAGCTAGAGGTGTTGTGACACACTCCAGTTAT
solcap_snp_sl_49535	solcap_snp_sl_49535	PASS	NO	NO	2	39.6498	Conserved gene of unknown function	AT1G11950.1	transcription factor	GCTTTCACTTCCGACATACTTGTAAGGATCTTGGAATCAGTGCCCTCACA[T/C]AATGCACGCCACATAACCATTGGTTCCCAGCTTAAACCACTTGTATGTGC
CL017734-0752	solcap_snp_sl_100628	PASS	NO	YES	2	39.7332	Conserved gene of unknown function	AT1G62330.1	unknown protein	CTTGGGCTTGGCGAAGNGAGAAAGCCTCAGAAAACAATCTACGCACGATTGCTGGCTAAAGCTGCTCATTCCTTAGCTGAGGTACTTTTTGTTTCTACAA[A/G]NAAGTGAGTAGATCTATTTAGTTGGTTTTACTTTGATAATGTGAGGTCGACACATTGCAGGGACAGAAAAAATCCGAGCCAAAAGATTTGTGGGCTGAAC
SGN-U315352_snp103	solcap_snp_sl_100736	PASS	NO	YES	2	39.8089	Pyrophosphate--fructose 6-phosphate 1-phosphotransferase subunit beta	AT4G04040.1	MEE51 (maternal effect embryo arrest 51); diphosphate-fructose-6-phosphate 1-phosphotransferase	AGTCGTTTAGATCACCCTCTTCCTCTTCCTTCTGTTCTCGGAAGCCCTTT[T/C]AAAGTCGTTGATGGTCCTCCTTCATCTGCCGCCGGTCATCCAGGTCTTTT
CL017181-0258	solcap_snp_sl_100519	PASS	NO	YES	2	39.8909	Dead box ATP-dependent RNA helicase	AT2G33730.1	DEAD box RNA helicase, putative	GGCGGGCCGAACAGCTTCTCCAACAACAGGGTAACAACCGCCCTTCCTCCACCGATAACGACCATGAACGAGATCATCGTGACAGAGATAGTAGGGGTGA[T/C]CACCATCGCTCCAGGGACCGGGACAGGGACAGAGANAGAGACAGAGATAGGGAAAGAGAAAGGGAGTCGAGGGACCGGGAGGTGGAGCGCCGGAAGCGCG
solcap_snp_sl_18441	solcap_snp_sl_18441	PASS	NO	YES	2	39.8909	Dead box ATP-dependent RNA helicase	AT2G33730.1	DEAD box RNA helicase, putative	GATAGTAGGGGTGACCACCATCGCTCCAGGGACCGGGACAGGGACAGAGA[T/C]AGAGACAGAGATAGGGAAAGAGAAAGGGAGTCGAGGGACCGGGAGGTGGA
solcap_snp_sl_18442	solcap_snp_sl_18442	PASS	NO	NO	2	39.8917	Dead box ATP-dependent RNA helicase	AT2G33730.1	DEAD box RNA helicase, putative	GCCATTCCACTTGGACTTCAACAGCGTGATGTGATTGGCGTTGCAGAGAC[T/G]GGTTCAGGTAAAACTGCTGCTTTTGTTCTCCCTATGTTGACTTATATCAC
solcap_snp_sl_18443	solcap_snp_sl_18443	PASS	NO	NO	2	39.892	Dead box ATP-dependent RNA helicase	AT2G33730.1	DEAD box RNA helicase, putative	AGACGTTATTGTGTTCTGAACCAGTGTAATTATGTTGTTCTTGATGAAGC[T/G]GACCGTATGATTGACATGGGTTTTGAGCCTCAAGTTGTTGGTGTACTGGA
solcap_snp_sl_18444	solcap_snp_sl_18444	PASS	NO	NO	2	39.8921	Dead box ATP-dependent RNA helicase	AT2G33730.1	DEAD box RNA helicase, putative	CCTTCAAGTAATATGAAACCGGAGAATGAGGATGAAGAGCTTGATGAGAA[A/G]AGAATTTATCGAACCACTTATATGTTCAGTGCTACCATGCCACCTGCTGT
solcap_snp_sl_18445	solcap_snp_sl_18445	PASS	NO	NO	2	39.8929	Dead box ATP-dependent RNA helicase	AT2G33730.1	DEAD box RNA helicase, putative	GCTGAAAAAAATGAGCTAGGTGGGTGATTGATGGAGTTGGTAGATAGATA[T/G]GAGGGTTCAAACATAATGGAAGTGAAGTGGTAACAATGTTTGGTAATGAG
solcap_snp_sl_18446	solcap_snp_sl_18446	PASS	NO	NO	2	39.8929	Gene of unknown function	0	0	CTGAAAAAAATGAGCTAGGTGGGTGATTGATGGAGTTGGTAGATAGATAG[T/G]AGGGTTCAAACATAATGGAAGTGAAGTGGTAACAATGTTTGGTAATGAGT
solcap_snp_sl_49576	solcap_snp_sl_49576	PASS	NO	NO	2	39.8952	Sucrose synthase	AT5G37180.1	SUS5; UDP-glycosyltransferase/ sucrose synthase	GTGCTCGTCATTATCCACTTTACTAAAAAGAAGCTTCTCAATGGCAGGTC[T/G]GAAATCAGTCAAACGCTTCTGCTTTTCTGTGTAAGGGAAATATACTGACT
solcap_snp_sl_18447	solcap_snp_sl_18447	PASS	NO	NO	2	39.9011	60S ribosomal protein L10, mitochondrial	AT5G64670.1	ribosomal protein L15 family protein	TAGAGAGATGTTTCATCTTCATATGCCTGCTTTTGGAGTGAAATATTAAG[A/G]CACTCTGTTTCAATCTAAAGAAGCGAAGGTTATTGTTGGGAATCCAGAAA
solcap_snp_sl_18448	solcap_snp_sl_18448	PASS	NO	NO	2	39.9014	60S ribosomal protein L10, mitochondrial	AT5G64670.1	ribosomal protein L15 family protein	AACTGCTCCCTTGCAATGGAACCTAGATCTATAAAACATGAAGAAAGCTA[A/G]TCACTATCAAGCCGGGGCAGCAGACACGGACTCAGCCTCTTCAACTACAA
solcap_snp_sl_18449	solcap_snp_sl_18449	PASS	NO	NO	2	39.9043	60S ribosomal protein L10, mitochondrial	AT5G64670.1	ribosomal protein L15 family protein	GGCACACGGCGACGAAGTGGGGTCTGTCCACCTTCAAACCCGAACTTATA[T/C]GTCCCTCTAGCTTTCTGACCCTTATGTCCACGACCCGCCGTCTTCCCTTT
solcap_snp_sl_18450	solcap_snp_sl_18450	PASS	NO	NO	2	39.9044	60S ribosomal protein L10, mitochondrial	AT5G64670.1	ribosomal protein L15 family protein	CCCTTTACCAGACCCAATACCTCTTCCCTTCCGAGTCTTCTGCTTCCTAG[A/C]ACCTTTGTTATCTTGCAAATCATTTAGGCTCAGAAGACTGTAAGCTCTGC
solcap_snp_sl_18451	solcap_snp_sl_18451	PASS	NO	NO	2	39.9072	Protein SET DOMAIN GROUP 40	AT5G17240.1	SDG40 (SET DOMAIN GROUP 40)	GTTCACTCCATACTTACAGAACCAGAGGCCCAGAGCCATGCCTTAAGAGC[A/G]AGGAATTGTGGCTTGAGCTTCAGTTCATGCATAAGCTGAGTCACTTCATT
solcap_snp_sl_18452	solcap_snp_sl_18452	PASS	NO	NO	2	39.9075	Protein SET DOMAIN GROUP 40	AT5G17240.1	SDG40 (SET DOMAIN GROUP 40)	CTACAAACTTGCAATGCTTGTATCTCGAATTTGCCAAAATCCGCAAGTGT[T/G]TCATAGCTGCGGGGAAACTGTTTTAGATAGGGCCACCACCTAGAACTCTT
solcap_snp_sl_18453	solcap_snp_sl_18453	PASS	NO	NO	2	39.9075	Protein SET DOMAIN GROUP 40	AT5G17240.1	SDG40 (SET DOMAIN GROUP 40)	GGGGAAACTGTTTTAGATAGGGCCACCACCTAGAACTCTTACCCTTGTTC[A/G]CTTCATTTAACAATCCAACAGCCAATATCTGCAGTAGAAATAAGATCAAA
solcap_snp_sl_18455	solcap_snp_sl_18455	PASS	NO	NO	2	39.908	Protein SET DOMAIN GROUP 40	AT5G17240.1	SDG40 (SET DOMAIN GROUP 40)	AGCAATGGAGAATGCCACATCGTTCATCATAAGATTTTGACTAGTCATTA[A/G]CGCTCCCTTTGGAACTCTAAGAATCAATTCCCCTTTCTTAATATCACGAA
solcap_snp_sl_49579	solcap_snp_sl_49579	PASS	YES	NO	2	39.9168	Phytoene synthase 2	AT5G17230.1	phytoene synthase (PSY) / geranylgeranyl-diphosphate geranylgeranyl transferase	TAAAGAAAACAGGTACTTAATTGTAAATGAGCTATCTTTGCTACATGTGT[A/T]TCATCATATCATTAAAAGTAGATTGTAAATTCAATATGCCTATTTCTTGG
SGN-U580456_snp788_solcap_snp_sl_49586	solcap_snp_sl_49586	PASS	NO	YES	2	39.9844	Microsomal glutathione s-transferase	AT1G65820.1	microsomal glutathione s-transferase, putative	ATGAATATTAGTCTCAAATAGAGTAACCTCCTTGTAATTCCCTTTATTTC[T/C]AGTAAGAAATGATGTCTTTTTTATGTCTGTTTTGTCATTAATATGAATTG
SGN-U575324_snp56571	solcap_snp_sl_100814	PASS	NO	YES	2	40.0167	Conserved gene of unknown function	AT5G53110.1	FUNCTIONS IN: molecular_function unknown; INVOLVED IN: biological_process unknown; LOCATED IN: endomembrane system; EXPRESSED IN: 8 plant structures; EXPRESSED DURING: 4 anthesis, C globular stage, petal differentiation and expansion stage; BEST Arabidopsis thaliana protein match is: zinc finger (C3HC4-type RING finger) family protein (TAIR:AT2G46495.1); Has 118 Blast hits to 116 proteins in 13 s…	TCAACCAAAACATTGTGGCTATGATCCTGGCTTTGAACTACACTGTAACA[A/C]TAAAGGTGACACCATCCTTGAGCTTCCCTCCTCTGTTCACTTTGGTGTTG
SGN-U575324_snp56576	solcap_snp_sl_100815	PASS	NO	YES	2	40.0167	Conserved gene of unknown function	AT5G53110.1	FUNCTIONS IN: molecular_function unknown; INVOLVED IN: biological_process unknown; LOCATED IN: endomembrane system; EXPRESSED IN: 8 plant structures; EXPRESSED DURING: 4 anthesis, C globular stage, petal differentiation and expansion stage; BEST Arabidopsis thaliana protein match is: zinc finger (C3HC4-type RING finger) family protein (TAIR:AT2G46495.1); Has 118 Blast hits to 116 proteins in 13 s…	CAAAACATTGTGGCTATGATCCTGGCTTTGAACTACACTGTAACACTAAA[A/G]GTGACACCATCCTTGAGCTTCCCTCCTCTGTTCACTTTGGTGTTGAAAAT
SGN-U575324_snp57048	solcap_snp_sl_100816	PASS	NO	YES	2	40.0172	Conserved gene of unknown function	AT1G66920.1	serine/threonine protein kinase, putative	CGGAACAAAGCTATTGGAAACTCATTGTTTCAATCGAAAAGATATAACCC[A/G]AACAGGTACTACTTGCATATCTTAATTAATTTTTTCCATCATTATTTAAA
SGN-U575324_snp58160	solcap_snp_sl_100817	PASS	NO	YES	2	40.0183	Conserved gene of unknown function	AT1G70250.1	receptor serine/threonine kinase, putative	TTTGGAGAAAGGGGAAGAATTAAAGATTCAGATAGAGGAAGAAGGAGATG[C/G]TAGAATTGTGAGAAAGTTAGCTATTGTTGGACTTTGGTGCATACAGTGGC
SGN-U575324_snp58163	solcap_snp_sl_100818	PASS	NO	YES	2	40.0183	Conserved gene of unknown function	AT1G70250.1	receptor serine/threonine kinase, putative	GGAGAAAGGGGAAGAATTAAAGATTCAGATAGAGGAAGAAGGAGATGGTA[C/G]AATTGTGAGAAAGTTAGCTATTGTTGGACTTTGGTGCATACAGTGGCATC
solcap_snp_sl_49606	solcap_snp_sl_49606	PASS	NO	NO	2	40.0933	Myb-transcription factor	AT4G39160.1	DNA binding / transcription factor	GAGAGAGATATGATACAATCATTCCTGATTTAGATGTAGGAGAGTCTGTG[T/C]CATGTCTGCCAGATTCACAATCCGTTCATTCTGAAATGGATTTTGTGAAT
CL009173-0541	solcap_snp_sl_100140	PASS	NO	YES	2	40.0963	Myb-transcription factor	AT4G39160.1	DNA binding / transcription factor	TAACAAATCGTTCGAAAGGTAAATGTTNNNCAACTTTCTCTGCTGCACTCACANCTATATATTTTGCCAAAGACTCGTTGTTNTGATAACATTTCGTTTT[A/T]AATGGGTGTAAAATAGAGTTTGGGGATGCATTGTATGAATGCAACTTTTCTTTTTCATCCAATAAAGAGTAATGTTTCATCAACATGACAAGTATGCACC
DOT_411	solcap_snp_sl_100654	PASS	NO	YES	2	40.1206	0	0	0	AGTAGTAACTCAGGAGTTTGTTCTGTTGAAGGTTACTTGTTTGATCCTGA[A/T]AATCTTTGTTGGTATAGGCTTTCTTTTGCTTTAATCCCACAAGGGTTTTC
DOT_468	solcap_snp_sl_100655	PASS	NO	YES	2	40.1207	0	0	0	GTTGGTATAGGCTTTCTTTTGCTTTAATCCCACAAGGGTTTTCTCCTGTT[A/T]CATCTTCTGGTGGATTAATTTGCTTTGTTTCTGATGAATCTGGATCAAAA
solcap_snp_sl_49613	solcap_snp_sl_49613	PASS	NO	NO	2	40.1246	Peroxidase 31	AT2G18220.1	INVOLVED IN: biological_process unknown; LOCATED IN: cellular_component unknown; EXPRESSED IN: 22 plant structures; EXPRESSED DURING: 13 growth stages; CONTAINS InterPro DOMAIN/s: Uncharacterised protein family UPF0120 (InterPro:IPR005343); BEST Arabidopsis thaliana protein match is: RBL (REBELOTE) (TAIR:AT3G55510.1); Has 4846 Blast hits to 3236 proteins in 249 species: Archae - 2; Bacteria - 127…	GTACGGAAATCTATGGCTTTTCCAACTCCCCCTGTTGGAGGCCTACGCAA[T/C]TCTTTTATTTCCAACATGTCTAAGAGGAGTGGGGAAACAGGAACAAAAGA
solcap_snp_sl_49645	solcap_snp_sl_49645	PASS	NO	NO	2	40.2708	Gene of unknown function	0	0	GAGCATGATTAGGTCGTCGTATGCACCTTGACTATTCCGCTAGGTACCTG[T/C]ATCCTTTCAGTACTGTTGGTATCGGATAACTCTACCACCAGGGTTTAGGC
CL016050-0434	solcap_snp_sl_100355	PASS	NO	YES	2	40.2925	Spliceosome associated protein	AT1G14650.1	SWAP (Suppressor-of-White-APricot)/surp domain-containing protein / ubiquitin family protein	AAAAATTGAGGATAGAAACCTTTATTTGGGGTTCTTTTTAGCTGAATGATTGTTTTTTTCTTTTTTCTTTTTCCAATATGGAATCTGCTGCAACTTGCAG[A/G]AATAGAAATGTTAGGCATCACACCGATATTGCCCCTTCCGGCACCCCCGTTGGATGGGAATCTGGGACCAACACCTNTAGCTCAGGTGGTAGAGGAACCA
SGN-U586140_snp1218_solcap_snp_sl_49661	solcap_snp_sl_49661	PASS	NO	YES	2	40.3311	Conserved gene of unknown function	AT5G07900.1	mitochondrial transcription termination factor family protein / mTERF family protein	ACTTCTTACGGAAGTGTGTTACTAAATATGAAGCACAAGTTCCTCAACTG[C/G]TAGCTGCCTACCGTGGTGAACTTGTGTTCAACGAATACACTTTTCATTTA
solcap_snp_sl_49664	solcap_snp_sl_49664	PASS	NO	NO	2	40.3324	Gene of unknown function	0	0	CAGTAAGTAACAAGACATCTATCAGCTTAGCAAGATGGCTACCGCCTGCA[A/G]TCAAACATTCTTCCTCCTGATCTTTCCCTTGCCATGATTCTTCTTCTTAG
solcap_snp_sl_23909	solcap_snp_sl_23909	PASS	NO	NO	2	40.3392	Protein TRIGALACTOSYLDIACYLGLYCEROL 2, chloroplastic	AT3G20320.1	TGD2 (TRIGALACTOSYLDIACYLGLYCEROL2); lipid transporter/ phospholipid binding	TTGGCATTGACAAGAGTCCTTGGGCTATGGATTATAGGTTTTCTGCTAAT[T/C]CAAAAGGATTTCAAGGTGTGAAAGCTTCCCTCTTCACCTTTGTTCTGTGT
solcap_snp_sl_49669	solcap_snp_sl_49669	PASS	YES	NO	2	40.381	Cytochrome P450	AT3G26300.1	CYP71B34; electron carrier/ heme binding / iron ion binding / monooxygenase/ oxygen binding	TGAAACTTCAGCAACCGTTCTCGATTGGGCTATGGTTGAAATGATGAGAA[A/G]CCCTAATGTTATGGAGAAGGCACAAACAGAATTGAGAAGAATCCTCAAAG
CL015261-0333	solcap_snp_sl_100207	PASS	NO	YES	2	40.4076	RING finger protein 113A	AT1G01350.1	nucleic acid binding / protein binding / zinc ion binding	TTTTGCNNNCTTTTGTCAATTTACTGTGGCTTCTTTTGCTTAATATGTTTTTGTNTACTTTCCTCTATTGCAGTATGCAATTTTTTNAAAAAACCATCCA[A/G]GGGAAAAAATATCAGAAAGCGTCCTACAGTTGAAGAGGGAGAGAATGAAGATGCAGAAGGAGATAGTTCAGTCATATATACCAAGAAAAAGCCAGCGGTT
CL015261-0146	solcap_snp_sl_100206	PASS	NO	YES	2	40.4078	RING finger protein 113A	AT1G01350.1	nucleic acid binding / protein binding / zinc ion binding	CTAGTCCATATATGATTATCTCGACTTTGCCACTGAAGATGACTGTACGAATGTTCTCATCAATACTGTT[A/T]TTGTTAGTACCCCGGGTTTGCATATATTATTATGTATTCTACGCTAGCAAATATTAATCCTTAGTTTCTTTTCTCATCTAGCTCGCTTTTGCNNNCTTTT
solcap_snp_sl_49679	solcap_snp_sl_49679	PASS	NO	NO	2	40.4224	DNA-3-methyladenine glycosylase	AT5G44680.1	methyladenine glycosylase family protein	AGTTTGTATCATATGTTTAGTGTGGAATTTTGAGTGTTTTTTCTTTGGCC[T/C]TGGCCTTCTTTTTTTCTTCTTATGGGGATTGTAATTCTATTATGGATTTT
CL016002-0147	solcap_snp_sl_100345	PASS	NO	YES	2	40.4565	Purine transporter	AT1G30840.1	ATPUP4; purine transmembrane transporter	TGTTGGGGGTTAACAATCTTCTTTTCTCTTGGGGGAATTCTTATCTTCCTGTTTCAACGAATTCTCTGGTTTTGTCTACTCAATTGGCCTTTACCCTCGT[T/C]ACTTCCATGATTATCGTCAAGCAAAAAATCACATACCCCAATCTGAACTGTGTCGTCGTTCTCACCCTCAGTTCGGTCATATTAGCCCTGAGTTCAAGTC
solcap_snp_sl_29869	solcap_snp_sl_29869	PASS	NO	NO	2	40.4569	Purine transporter	AT1G30840.1	ATPUP4; purine transmembrane transporter	CGAAACGGAACCCAAGAAGAGACACATGTAATTGATAACCAGTAAAATCA[T/C]ATAGTAACGCTTGCCCATTTCTGCTTGCATTTTGGATCTGGTGCTTACTC
solcap_snp_sl_49726	solcap_snp_sl_49726	PASS	NO	NO	2	40.5708	Conserved gene of unknown function	AT5G65950.1	unknown protein	TTACATACTCCATCAAAATTACTAACAGAACACAGTTTCTTCAGGAGGTC[A/G]AATACTCTTTAGCGGATTCACAGAGTTTTGTTTTATCAGGGCCTCATAAT
CL015741-0547	solcap_snp_sl_100296	PASS	NO	YES	2	40.6164	Transcription initiation factor ia	AT2G34750.1	RNA polymerase I specific transcription initiation factor RRN3 family protein	AAATGTGTTATTTGCTTGCAGATTTTACAAATGAGCATGTGGAACTATGGAACTGATGTAATGGATGCTTTGATGGAATTTAATATATCCTTGGTATGTG[A/G]CTCTAGTGTTACTATCTTCAGTATTTTGGTCATTAGTCTGTATGATCATGACTCTTCTCCTATGCTGTAGGCTACATCCAGTGGGCAGTATGTAGATCTG
CL015119-0265_solcap_snp_sl_49752	solcap_snp_sl_49752	PASS	NO	YES	2	40.7551	Kinase	0	0	GCCCTTATCTACAGACGCCGAGGTCATGATAACAAGATGCTCCCAGAGGC[A/T]GATAATCACGGTATGCTGCCAATTCCTACTTCACAACCAAATGTTGATAA
CL016571-0142	solcap_snp_sl_100429	PASS	NO	YES	2	40.7809	Calcium-binding EF hand family protein	AT1G21630.1	calcium-binding EF hand family protein	TAAGTAGGTTTGATTCCATGAGTAGTACCAGGGACACAGATCATCGTCATGGTTTCACATCTTTTGATGATGCGGATCCNNN[T/C]GGTTCAAATGACCCATTTAAGACGTCGGCCGAGAGTCAGACACCAAGGAGAGATTCTGATAGTTGGAAAGCGTTTTGACGGGATGATGGAGTACTAGTGC
solcap_snp_sl_49767	solcap_snp_sl_49767	PASS	NO	NO	2	40.815	Conserved gene of unknown function	AT4G35510.1	unknown protein	CTCTAGAATTGGTTGCCACTCTCTCTGATGAGGGAACCAGTAGGGACAAA[T/C]ATTTGAAGAGGAATAAGATGAAAAAACATGTTCCTGTTCAGACGCTGTAT
CL015702-0287	solcap_snp_sl_100292	PASS	NO	YES	2	40.838	0	0	0	AGAAAGTTCCATTTCATGGTGGTCTTCTTTGTCTCGTAAGGCTAACTGAATGCTTGCAGCCATGACAGATTTCAAATCCTTTGAGATGATTCGTGTTTTT[A/G]CTTTGTAAAGTTTAGTTTCTTTACTCCCCCTCACTGAACCGCCCTTTTTCGTGAAACTACACANANGCTTCCTCTTTTCTTATTCTTATTANTCTCTCTA
solcap_snp_sl_49786	solcap_snp_sl_49786	PASS	NO	NO	2	40.9558	Rab escort protein	AT3G06540.1	GDP dissociation inhibitor family protein / Rab GTPase activator family protein	ATTTGAGTGGGCCTAGGGTTTTGCTGTGTGCAGATGCTATGATTGATCTA[A/G]TTTTGAAGTCTGAGGTGAATCAGTACATGGAGTTCAAGAGCATAGATGGG
SGN-U584914_snp1830	solcap_snp_sl_100921	PASS	NO	YES	2	41.0223	Plant ubiquilin	AT2G17200.1	ubiquitin family protein	CAAGATATGGGTTTCTTTGATACTCAAGAAAATATCAGAGCATTGGTTGC[T/C]ACTGCAGGCAATGTTCATGCCGCAGTAGAGAGACTTCTTGGAAATCTTGG
CL015133-0476	solcap_snp_sl_100184	PASS	NO	YES	2	41.0511	Cyclin B2	AT4G35620.1	CYCB2;2 (Cyclin B2;2); cyclin-dependent protein kinase regulator	GTAGCATCTNTANTTATGAGTTGAANTTCNTCANTGTATGTGTTTGGGAATGATTAAATCATTGTCCATTATATTCAGGTTNATAGCTGTGCTTCTCCA[A/T]ACTATATGGCACAACAGGCTGACATCAATGAGAGAATGCGGTCTATCTTGATTGACTGGCTAATTGAGGTATAGTAAATATTCCCTCTGCTAAGTTGATA
solcap_snp_sl_49803	solcap_snp_sl_49803	PASS	NO	NO	2	41.0568	Gene of unknown function	0	0	TCTCTACACACAGTTTCTAAAGGGAAGAAAAAGGCAAACAAACAATCTGC[A/G]GCCATGGCTATGTCAGCTGCCACCACCCAATCGTTCCTCCTTAACAACAA
CL017414-0044	solcap_snp_sl_100558	PASS	NO	YES	2	41.2156	Conserved gene of unknown function	AT2G17080.1	unknown protein	AAAGGGAAAAGCTAACTGA[A/G]TTGGAGAAAGTTGACACTGCACTCAACAGCTTGCTGGATCATGTTTCTGGACATGAAGAGGAAGTGGAAAGTTTTGAATTTGCNCAAAAGAATCTGGAGA
CL017414-0128	solcap_snp_sl_100559	PASS	NO	YES	2	41.2157	Conserved gene of unknown function	AT2G17080.1	unknown protein	GGGAAAAGCTAACTGANTTGGAGAAAGTTGACACTGCACTCAACAGCTTGCTGGATCATGTTTCTGGACATGAAGAGGAAGTGGAAAGTTTTGAATTTGC[A/G]CAAAAGAATCTGGAGAATTTGGAGANTAGCATTGAGGATCTTGAAAATGGATTGGAAATGTTGTTCAAGCTTTTGATCCGGACAAGGGTGTCTCTACTCA
solcap_snp_sl_29887	solcap_snp_sl_29887	PASS	NO	NO	2	41.3057	Gene of unknown function	0	0	AAAACCCTCCTGTCTTCACCCATAAATATCAATCTCCCTTTCATTTCTCA[T/C]CATCAAACAAAATAATTGAACAACTTCCACAGGAACAAACAATCATGAGA
solcap_snp_sl_29891	solcap_snp_sl_29891	PASS	NO	NO	2	41.3418	Conserved gene of unknown function	AT5G66050.1	LOCATED IN: chloroplast; EXPRESSED IN: 24 plant structures; EXPRESSED DURING: 15 growth stages; CONTAINS InterPro DOMAIN/s: Protein of unknown function DUF151 (InterPro:IPR003729); BEST Arabidopsis thaliana protein match is: wound-responsive family protein (TAIR:AT1G19660.2); Has 338 Blast hits to 338 proteins in 128 species: Archae - 11; Bacteria - 214; Metazoa - 0; Fungi - 0; Plants - 67; Virus…	TTATTGATTCCTCCAAACTTTTGTTAATGTGATACTGAAAAGTTGAAATA[T/C]AGCGCGGTGTCATAGCTGCCATCAATCCAGAAGGAATATTTACATTTTAT
solcap_snp_sl_23925	solcap_snp_sl_23925	PASS	NO	NO	2	41.3456	Conserved gene of unknown function	AT5G66050.1	LOCATED IN: chloroplast; EXPRESSED IN: 24 plant structures; EXPRESSED DURING: 15 growth stages; CONTAINS InterPro DOMAIN/s: Protein of unknown function DUF151 (InterPro:IPR003729); BEST Arabidopsis thaliana protein match is: wound-responsive family protein (TAIR:AT1G19660.2); Has 338 Blast hits to 338 proteins in 128 species: Archae - 11; Bacteria - 214; Metazoa - 0; Fungi - 0; Plants - 67; Virus…	TGTTAGACAATAAATTCAATGTGGGTTTACAGAGAGAGGAGGAAAAAAAA[A/G]GGGGGGATTTAGGGATAAAATAAATTAGGTGGAGAAGACAAAAATATTTG
SGN-U576591_snp67938	solcap_snp_sl_100835	PASS	NO	YES	2	41.361	Phospholipase D delta	AT4G35790.2	ATPLDDELTA; phospholipase D	TTTGTTCTATTTATGAACTTTTGCTAAAGTAGCTGTAATAAGTTAGGAAC[A/T]CTAGGAAGAAATCTTGTCTTCCCCTTGCACTTCACATTTTCTTTAGCGTT
SGN-U576591_snp65026	solcap_snp_sl_100834	PASS	NO	YES	2	41.3639	Phospholipase D delta	AT4G35790.2	ATPLDDELTA; phospholipase D	CATTCCTCTGTAATATGCGTTTTGTCACCACGTTATGCTAGCAGTAAGCT[A/C]AGCCTTATCAAGCAACAGGTTATCTTTCATAACCATTGACACATTTGTTA
SGN-U586520_snp61264	solcap_snp_sl_100929	PASS	NO	YES	2	41.3677	NRPB1 (RNA POLYMERASE II LARGE SUBUNIT)	0	0	TAGTCATTACTGTGCTTTCTGAAGGCATAAGATTGCTGTATAATATTTTT[C/G]GAAGAACACAGGCTTTGTTCTAGTTTCTGGGTTTCTCTTTTCCAGTCTAG
SGN-U586520_snp61163	solcap_snp_sl_100928	PASS	NO	YES	2	41.3678	NRPB1 (RNA POLYMERASE II LARGE SUBUNIT)	0	0	CAACAGAAGTGTCAAAGATGACAAGGCTGGGTGATCATTAGGGAGGGAAC[A/G]AAGTTGTATTTACTTGAAACTTTAATCTTTCAGTTGCTAAACTGGCTCAT
SGN-U586520_snp60358	solcap_snp_sl_100927	PASS	NO	YES	2	41.3686	NRPB1 (RNA POLYMERASE II LARGE SUBUNIT)	0	0	GCGTATTCGCCAACTAGCCCGAAGCTGTCTCCTTCTAGTCCATACAGCCC[A/G]TCATCTCCAAGTTACAGGTAAACAACCTTGGTTTGATACATGTGTCTTTG
CL016721-0530	solcap_snp_sl_100449	PASS	NO	YES	2	41.3861	Gene of unknown function	0	0	TTTTGGGAAAGAAANTTTTATCACGACACANNAAAAAACAGAGACAAGGGTGGTGGTTAACTGATGATGCCCCACCAAATTGCTGACATAAGGATAAATT[A/G]TAATGACAGGCCGTTTTCTAATTTCTTAGTTAATTATGCAANNNNNNNNAAGGTCTTCCATCATGGTCATATTCTATTGTCATNTATCGTAAATATATAT
solcap_snp_sl_49909	solcap_snp_sl_49909	PASS	NO	NO	2	41.4452	Pre-rRNA-processing protein ESF1	AT3G01160.1	unknown protein	CCTCTAATATCAGTCGGTGCTTTTGATGATACGAAGTTTTTATCAGTGAA[A/C]ATACGATTAAATCGAGAATCAATGGTAACTTTAGACTTTTTCTGCGGTGG
CL015604-0460	solcap_snp_sl_100267	PASS	NO	YES	2	41.4804	Conserved gene of unknown function	AT4G35920.1	MCA1 (mid1-complementing activity 1)	AATGTTGTTTTCTCCGAGTTTTACNTAATGAATTCAACTTGCTTGATTAAAAGAGCTGGTGGAGACAGCTTGATTTTTTTGTTAAAAGTTTAGAGCGAGT[T/C]GCTGTTTTTATACTGGCCCTCCTGCTGATCTGTGCTTGTTATTGAATTGAAATTTAGAGAGAGT
SGN-U581579_snp1167_solcap_snp_sl_49921	solcap_snp_sl_49921	PASS	NO	YES	2	41.511	Rac-like GTPase 1	AT3G51300.1	ROP1 (RHO-RELATED PROTEIN FROM PLANTS 1); GTP binding / GTPase activating protein binding / GTPase/ protein binding	TAATTTTAAATGAGACATACAACATGGACCTCCTACTTCCTCCGAGACAA[A/G]TGACAAAGGAATACGAGAGAGAGGTTACAAGGAGAAGTGTGACCAGTAAT
solcap_snp_sl_49928	solcap_snp_sl_49928	PASS	NO	NO	2	41.5485	Gene of unknown function	0	0	TACCAGTAACATTGGTGGTGAACTCAATTGAAAGAAAAGATATGAACAGT[T/C]GGACTCCATGGTTCAGCTATAATAAATCTTGGATATCTCCTATTAACCTC
SL10390_312	solcap_snp_sl_101041	PASS	NO	YES	2	41.592	0	0	0	TTCAAAGCCAACTGGGCTACCTGGATTCCAGCAGCCAAATTCATCTCACC[A/G]CCTATCTCCAATCCTGAATG
CL000175-0403	solcap_snp_sl_100078	PASS	NO	YES	2	41.5923	26S proteasome non-atpase regulatory subunit	AT4G38630.1	RPN10 (REGULATORY PARTICLE NON-ATPASE 10); peptide receptor	TTTGGTGTGTATNCATGGAACGATATTGTGCTATGTTTNGATGGTCTACTCCAAACCACTCGTTGAAAGCTAGGTGCCTATTGGGTCTATTTAGCTGGAG[A/C]AAACTGTCCCTTGTAAATANCACTGATCTTATATAGATTTTGGGAGCTTCCAGTCTTNGCTTAATCCCCATATTNTGGANCTANCTGAATCACTTTTGTA
solcap_snp_sl_49964	solcap_snp_sl_49964	PASS	YES	NO	2	41.7005	Flavanone 3 beta-hydroxylase	AT3G51240.1	F3H (FLAVANONE 3-HYDROXYLASE); naringenin 3-dioxygenase	AGCCCAAGAGTAAGGTCAGGCTCTGGACACTTTGGGTAAAAATTCACAAC[A/T]ACTTTTTGGTCCATATCGACACATGCCTTGGTTAAAGCCTCTTTCTCTAA
solcap_snp_sl_49965	solcap_snp_sl_49965	PASS	YES	NO	2	41.7014	Flavanone 3 beta-hydroxylase	AT3G51240.1	F3H (FLAVANONE 3-HYDROXYLASE); naringenin 3-dioxygenase	ACAATGAAGCCACCTTTCTTGCCACCAGACATGTCAAACCGAAGCTTTTC[C/G]TCAGGAGGCAATTCGAAAAATTCCTTCGCTAATTTTGTCATTTGTGATAT
solcap_snp_sl_4829	solcap_snp_sl_4829	PASS	NO	NO	2	41.726	Inositol or phosphatidylinositol kinase	AT4G36080.1	FAT domain-containing protein / phosphatidylinositol 3- and 4-kinase family protein	GCCACGCCATTTGTGCTCTTCTCATGAAGGGAAAAATAGGACTGAATAAT[A/T]CGCAGTTTTGGACTATCCTCCACTTGAGCCTTTGGGATAACATGGTCTTT
SGN-U589573_snp49325	solcap_snp_sl_100932	PASS	NO	YES	2	41.7682	0	0	0	GAACTAGTCTATCTTATGTTTGTAGTAAGTAAGTACTAATCTAATTTGGT[A/G]TGTGCCAAGCTATTTGGACCTTATGGTAATGTTAATTAATCTTAATCTAA
solcap_snp_sl_18519	solcap_snp_sl_18519	PASS	NO	NO	2	41.7824	Oxidoreductase	AT2G17970.1	oxidoreductase, 2OG-Fe(II) oxygenase family protein	CCCATATTGCTAATGCAGATCAAAGAGCGGGAGGATTAAGCTTCTATAGT[A/C]GAAGATATCCATCAAATGGAGTAGCAAACAAGCAATGTACCACAATATTA
SGN-U576696_snp60390_solcap_snp_sl_49988	solcap_snp_sl_49988	PASS	NO	YES	2	41.7962	Putative calcium-dependent protein kinase CPK1 adapter protein 2	AT2G17990.1	LOCATED IN: cellular_component unknown; EXPRESSED IN: 23 plant structures; EXPRESSED DURING: 15 growth stages; BEST Arabidopsis thaliana protein match is: kinectin-related (TAIR:AT5G66250.3); Has 6110 Blast hits to 4860 proteins in 486 species: Archae - 160; Bacteria - 541; Metazoa - 3188; Fungi - 404; Plants - 270; Viruses - 41; Other Eukaryotes - 1506 (source: NCBI BLink).	GGCGGGGGAGGGAAATATTGATCTCTCAGCTTTAAAATCCCAATTGACTC[A/G]AACTGACGTTACTTGGAAGCTAGAGATGGAGAAAAGCCAGTCCCAAGTGG
solcap_snp_sl_4831	solcap_snp_sl_4831	PASS	NO	NO	2	41.7962	Putative calcium-dependent protein kinase CPK1 adapter protein 2	AT2G17990.1	LOCATED IN: cellular_component unknown; EXPRESSED IN: 23 plant structures; EXPRESSED DURING: 15 growth stages; BEST Arabidopsis thaliana protein match is: kinectin-related (TAIR:AT5G66250.3); Has 6110 Blast hits to 4860 proteins in 486 species: Archae - 160; Bacteria - 541; Metazoa - 3188; Fungi - 404; Plants - 270; Viruses - 41; Other Eukaryotes - 1506 (source: NCBI BLink).	GACTCAAACTGACGTTACTTGGAAGCTAGAGATGGAGAAAAGCCAGTCCC[A/C]AGTGGATGCTTTACAAGCAAAACTGTTGGAGGTAAAAGCTTCTATTCAGG
SGN-U576696_snp60503_solcap_snp_sl_49989	solcap_snp_sl_49989	PASS	NO	YES	2	41.7963	Putative calcium-dependent protein kinase CPK1 adapter protein 2	AT2G17990.1	LOCATED IN: cellular_component unknown; EXPRESSED IN: 23 plant structures; EXPRESSED DURING: 15 growth stages; BEST Arabidopsis thaliana protein match is: kinectin-related (TAIR:AT5G66250.3); Has 6110 Blast hits to 4860 proteins in 486 species: Archae - 160; Bacteria - 541; Metazoa - 3188; Fungi - 404; Plants - 270; Viruses - 41; Other Eukaryotes - 1506 (source: NCBI BLink).	CAAAACTGTTGGAGGTAAAAGCTTCTATTCAGGGATCAGAAGAAGATACA[A/G]AGAAGGAGTTAGATGTTCTATGGCATAGAGTAAGAACTGCTACAACATTG
SGN-U576696_snp60922_solcap_snp_sl_49990	solcap_snp_sl_49990	PASS	NO	YES	2	41.7967	Putative calcium-dependent protein kinase CPK1 adapter protein 2	AT2G17990.1	LOCATED IN: cellular_component unknown; EXPRESSED IN: 23 plant structures; EXPRESSED DURING: 15 growth stages; BEST Arabidopsis thaliana protein match is: kinectin-related (TAIR:AT5G66250.3); Has 6110 Blast hits to 4860 proteins in 486 species: Archae - 160; Bacteria - 541; Metazoa - 3188; Fungi - 404; Plants - 270; Viruses - 41; Other Eukaryotes - 1506 (source: NCBI BLink).	ATAGAGAAAGACAAGGTAACAGTAGGTGAAGAAGAGATTAAAAGGAAGAC[T/G]CTCCTTATTGAAAACATGTCTATTAAGTTAGAGGAAATGGAAAGATTTGC
SGN-U576696_snp63171	solcap_snp_sl_100836	PASS	NO	YES	2	41.7989	Putative calcium-dependent protein kinase CPK1 adapter protein 2	AT2G17990.1	LOCATED IN: cellular_component unknown; EXPRESSED IN: 23 plant structures; EXPRESSED DURING: 15 growth stages; BEST Arabidopsis thaliana protein match is: kinectin-related (TAIR:AT5G66250.3); Has 6110 Blast hits to 4860 proteins in 486 species: Archae - 160; Bacteria - 541; Metazoa - 3188; Fungi - 404; Plants - 270; Viruses - 41; Other Eukaryotes - 1506 (source: NCBI BLink).	GTTTGTTTTATGTGAAACCAGGCTGGTCGCCAAGTCAACACAACTGGAGA[A/G]TGAGAAGACGCAGAAAGAGGCTGAAGTAGAAAAACTGATGGAAGAAAATG
solcap_snp_sl_49992	solcap_snp_sl_49992	PASS	NO	NO	2	41.7991	Putative calcium-dependent protein kinase CPK1 adapter protein 2	AT2G17990.1	LOCATED IN: cellular_component unknown; EXPRESSED IN: 23 plant structures; EXPRESSED DURING: 15 growth stages; BEST Arabidopsis thaliana protein match is: kinectin-related (TAIR:AT5G66250.3); Has 6110 Blast hits to 4860 proteins in 486 species: Archae - 160; Bacteria - 541; Metazoa - 3188; Fungi - 404; Plants - 270; Viruses - 41; Other Eukaryotes - 1506 (source: NCBI BLink).	AGAAAGAGGCACAGCTTTTGGCTATGAATGAACAGTGCAAAGTTATGGCG[T/C]TAAGTGCTTCAAATATTTAGTTCAGTGTGTTTAGACCCTTTGCTTCTTTT
SGN-U576696_snp63345	solcap_snp_sl_100837	PASS	NO	YES	2	41.7991	Putative calcium-dependent protein kinase CPK1 adapter protein 2	AT2G17990.1	LOCATED IN: cellular_component unknown; EXPRESSED IN: 23 plant structures; EXPRESSED DURING: 15 growth stages; BEST Arabidopsis thaliana protein match is: kinectin-related (TAIR:AT5G66250.3); Has 6110 Blast hits to 4860 proteins in 486 species: Archae - 160; Bacteria - 541; Metazoa - 3188; Fungi - 404; Plants - 270; Viruses - 41; Other Eukaryotes - 1506 (source: NCBI BLink).	GTTAAGTGCTTCAAATATTTAGTTCAGTGTGTTTAGACCCTTTGCTTCTT[T/G]TCGTGTTTAATGTCACCTGCTTAAAAAGGTGAAGACTGCAAAACCTTATA
SGN-U576696_snp63353	solcap_snp_sl_100839	PASS	NO	YES	2	41.7991	Putative calcium-dependent protein kinase CPK1 adapter protein 2	AT2G17990.1	LOCATED IN: cellular_component unknown; EXPRESSED IN: 23 plant structures; EXPRESSED DURING: 15 growth stages; BEST Arabidopsis thaliana protein match is: kinectin-related (TAIR:AT5G66250.3); Has 6110 Blast hits to 4860 proteins in 486 species: Archae - 160; Bacteria - 541; Metazoa - 3188; Fungi - 404; Plants - 270; Viruses - 41; Other Eukaryotes - 1506 (source: NCBI BLink).	CTTCAAATATTTAGTTCAGTGTGTTTAGACCCTTTGCTTCTTTTCGTGTT[T/C]AATGTCACCTGCTTAAAAAGGTGAAGACTGCAAAACCTTATATCCAGTTT
SGN-U576696_snp63395	solcap_snp_sl_100840	PASS	NO	YES	2	41.7992	Putative calcium-dependent protein kinase CPK1 adapter protein 2	AT2G17990.1	LOCATED IN: cellular_component unknown; EXPRESSED IN: 23 plant structures; EXPRESSED DURING: 15 growth stages; BEST Arabidopsis thaliana protein match is: kinectin-related (TAIR:AT5G66250.3); Has 6110 Blast hits to 4860 proteins in 486 species: Archae - 160; Bacteria - 541; Metazoa - 3188; Fungi - 404; Plants - 270; Viruses - 41; Other Eukaryotes - 1506 (source: NCBI BLink).	TTCGTGTTTAATGTCACCTGCTTAAAAAGGTGAAGACTGCAAAACCTTAT[A/T]TCCAGTTTATGCAACTCTGAGTGTCTCATTGATAAAATGCATATTTATCC
SGN-U576696_snp63402	solcap_snp_sl_100841	PASS	NO	YES	2	41.7992	Putative calcium-dependent protein kinase CPK1 adapter protein 2	AT2G17990.1	LOCATED IN: cellular_component unknown; EXPRESSED IN: 23 plant structures; EXPRESSED DURING: 15 growth stages; BEST Arabidopsis thaliana protein match is: kinectin-related (TAIR:AT5G66250.3); Has 6110 Blast hits to 4860 proteins in 486 species: Archae - 160; Bacteria - 541; Metazoa - 3188; Fungi - 404; Plants - 270; Viruses - 41; Other Eukaryotes - 1506 (source: NCBI BLink).	TTAATGTCACCTGCTTAAAAAGGTGAAGACTGCAAAACCTTATATCCAGT[A/T]TATGCAACTCTGAGTGTCTCATTGATAAAATGCATATTTATCCTCAAATC
SGN-U576696_snp63412	solcap_snp_sl_100842	PASS	NO	YES	2	41.7992	Putative calcium-dependent protein kinase CPK1 adapter protein 2	AT2G17990.1	LOCATED IN: cellular_component unknown; EXPRESSED IN: 23 plant structures; EXPRESSED DURING: 15 growth stages; BEST Arabidopsis thaliana protein match is: kinectin-related (TAIR:AT5G66250.3); Has 6110 Blast hits to 4860 proteins in 486 species: Archae - 160; Bacteria - 541; Metazoa - 3188; Fungi - 404; Plants - 270; Viruses - 41; Other Eukaryotes - 1506 (source: NCBI BLink).	CTGCTTAAAAAGGTGAAGACTGCAAAACCTTATATCCAGTTTATGCAACT[T/C]TGAGTGTCTCATTGATAAAATGCATATTTATCCTCAAATCTAATGGAAAA
solcap_snp_sl_49996	solcap_snp_sl_49996	PASS	NO	NO	2	41.8293	Methionine sulfoxide reductase	AT2G18030.1	peptide methionine sulfoxide reductase family protein	TGGACTAGACTTAGCTGCTGCAGCTGGTGGAATAAATCTACCGGAGCTTC[T/C]GCTTTCCCTTTTTTTGCAGGGATTAATCAAAATTTTTTGTACTATCTTAA
solcap_snp_sl_50004	solcap_snp_sl_50004	PASS	NO	NO	2	42.0619	Receptor kinase	AT4G36180.1	leucine-rich repeat family protein	TGCCAGAAAACTTGTTTTCACTGAGATTCAGTGTACTTAAATTGCTCAAA[A/C]CCATTACCTCCTCGGGCAAGCTTCCGTTGAGACCATTTCCTGCCAAGTTC
solcap_snp_sl_4842	solcap_snp_sl_4842	PASS	NO	NO	2	42.0837	Structural constituent of ribosome	AT3G18760.1	ribosomal protein S6 family protein	GTTTTAACAATGAGCTGCATTACTTGAACAAAGAAGACCGCCTACTTCGA[T/C]GGCTTTTGGTTAAGCATCGTGACATCAAATTTGGAGTTGACCTTTGGGGT
CL015008-0195	solcap_snp_sl_100172	PASS	NO	YES	2	42.0985	Protein kinase	AT1G11390.1	ABC1 family protein	TAGCACTGAGCAGATCTTNTGTGATTCTCCCTAGTTTTCTTGCNTTANCGTATGGAAGAAATATAGCACTGGCACAAGCATCACCAGACTTGGAGTATGG[T/C]CTCCCAATGACTAGCTTCTACAGGCATGCTGAAAANGGACATTTTTTGGTNACCTCANTGCTGCATTNCATATTTGAAGGTTTTGTTCTGCTGTTGAGAG
solcap_snp_sl_50012	solcap_snp_sl_50012	PASS	YES	NO	2	42.1225	0	0	0	TACTGATCTGAAGTTCTACACTTGCCCGAAACTAAAGGTTTTGCCCAAAC[A/T]TTCCCGGCTCAGTTCTCTCAAATGCCTAGAAATTGAAAAATGCGAAGGAC
solcap_snp_sl_17161	solcap_snp_sl_17161	PASS	NO	NO	2	42.1907	Nuclear receptor binding set domain containing protein 1, nsd	AT2G16485.1	DNA binding / nucleic acid binding / protein binding / zinc ion binding	TCACTTGATTTGATAGCAGAAGCAAAAGTAGATCCAGAATCCAGGTTAAT[A/T]GAACATTTATTGCTTGTAAAAGATTTCTGGTTCTGACCAGAAGATGGATC
solcap_snp_sl_42699	solcap_snp_sl_42699	PASS	NO	NO	2	42.1908	Nuclear receptor binding set domain containing protein 1, nsd	AT2G16485.1	DNA binding / nucleic acid binding / protein binding / zinc ion binding	CATCTGAACCACAAACAGGAATAACTGAACTCAACAAAAGCAGCTTCTCA[A/G]CAGCCTGAGCTTCAAGGTCACCATAGCTCGTCTCTGGAGTAGGACTAGGT
CL017838-0265	solcap_snp_sl_100646	PASS	NO	YES	2	42.2259	Ferulate-5-hydroxylase	AT4G36220.1	FAH1 (FERULIC ACID 5-HYDROXYLASE 1); ferulate 5-hydroxylase/ monooxygenase	TCCGACTNCACCCTCCAATCCCTCTCCTCCTCCACGAAACCGCGGAGGAATCGACANTCTCNGGCTACTTTATTCCAGCAAACNCACATGTTATCATAAA[T/C]TCGTTTGCAATTGGACGTGACAAAAACTCATGGGAAGATCCTGATAGTTTCAAGCCAAGTAGGTTCCTTAAAGAAGGTGTGGCAGATTTTAAAGGTGGTA
solcap_snp_sl_42692	solcap_snp_sl_42692	PASS	NO	NO	2	42.2288	Ferulate-5-hydroxylase	AT4G36220.1	FAH1 (FERULIC ACID 5-HYDROXYLASE 1); ferulate 5-hydroxylase/ monooxygenase	ACTAATCTTCTTCTTCATCATCCCTCTCTTCTTCTTATACCTTTTTTCGA[T/C]GTCCCGCCGTAAACGTTATCCTCCAGGACCATTAGGCTGGCCTCTCATTG
SGN-U568929_snp230_solcap_snp_sl_42681	solcap_snp_sl_42681	PASS	NO	YES	2	42.295	TDR6 protein	AT3G54340.1	AP3 (APETALA 3); DNA binding / transcription factor	AAGATTGAAAACTCGACAAACAGGCAGGTCACTTACTCCAAGAGAAGAAA[T/C]GGTATTTTCAAGAAAGCTAAAGAACTTACTGTTCTTTGTGACGCTAAGAT
solcap_snp_sl_42678	solcap_snp_sl_42678	PASS	NO	NO	2	42.3337	ATP binding protein	AT3G51070.1	dehydration-responsive protein-related	GTCCCCGAACAGAATTGGCAGCTATGCGAGGTGGAAGCCCTTGCAGACTA[T/C]ATACCATGTTTAGACAATGAAGACGCAATAAAGAAGCTAAAATCCACAAA
SGN-U571023_snp534	solcap_snp_sl_100794	PASS	NO	YES	2	42.4237	Cytochrome P450 90C1	AT4G36380.1	ROT3 (ROTUNDIFOLIA 3); oxidoreductase, acting on paired donors, with incorporation or reduction of molecular oxygen, NADH or NADPH as one donor, and incorporation of one atom of oxygen / oxygen binding / steroid hydroxylase	CACGGACTGATCGGAAGCTTCTTAAAATCGCCACAACTCAAGGCTCGTAT[T/C]ACACGGGACATTGAAGCCTCTGTCCGCCATTTCTTGTCAACATGGCTCGA
solcap_snp_sl_42639	solcap_snp_sl_42639	PASS	NO	NO	2	42.535	ATP binding protein	AT3G50930.1	BCS1 (CYTOCHROME BC1 SYNTHESIS); ATP binding / ATPase/ nucleoside-triphosphatase/ nucleotide binding	CCCTGCAGAAGTTGCAGAGGAACTGATGAGAAGTGAGGATGCTGAGGTTG[T/C]CCTTGAGGGAGTGCTTAATTTGCTCAAGCGAAAAGCTGATGAAGCCAATG
CL017245-0136	solcap_snp_sl_100536	PASS	NO	YES	2	42.5729	Conserved gene of unknown function	AT5G66440.1	unknown protein	TTATGGAGTTCTACTCGGTTACCTTTTGTCGTCAAAATNTCCGGCGAGTATTTCCGTCAACTNATCTCCATNATACTTAGNCCTCTCTTCAT[A/T]TTCCTTATTAGCAACGTCATCGTTCTCACTCTCTTCTTCAAATCTGGCCGATTCTCCGTCGATTCATCAACGATCTCAAATAACACCGAAACTGAACTCT
solcap_snp_sl_42625	solcap_snp_sl_42625	PASS	YES	NO	2	42.632	Dihydroflavonol 4-reductase	AT5G42800.1	DFR (DIHYDROFLAVONOL 4-REDUCTASE); dihydrokaempferol 4-reductase	TCTTTGTCTTTTCCATTGTCTGCAGTGCTTCGGGTAGAAAAGGGAAGCAA[T/C]TGCTTCTGTCGGCAAGTCTCAATGGCCCCTTTATACATATCCTCCAAAGT
SGN-U320705_snp63	solcap_snp_sl_100748	PASS	NO	YES	2	42.6513	Inorganic pyrophosphatase	AT2G46860.1	AtPPa3 (Arabidopsis thaliana pyrophosphorylase 3); inorganic diphosphatase/ pyrophosphatase	CTGATGCAGGTATATCTTTGTTTACACATGCACATACACACATCTTCCTT[A/G]GGCCCAATCTAGCATTACTTGCCTCAGTGTAACCTTATTCCTAGGTACTC
SGN-U316197_C2_At4g36530_snp168	solcap_snp_sl_100740	PASS	NO	YES	2	42.6731	Aldose 1-epimerase	AT5G66530.1	aldose 1-epimerase family protein	GGATTGTAAGAAATAGTTGTAGCAAAAGTAGGCTGTTTGATATTGAACCT[T/G]AATCTGATATCTTAATGGTACTGCATTTTGCAGAAAAGATCTAATCTTAA
SGN-U568700_snp42664	solcap_snp_sl_100782	PASS	NO	YES	2	42.7193	Transcription factor	AT2G18350.1	AtHB24 (ARABIDOPSIS THALIANA HOMEOBOX PROTEIN 24); DNA binding / transcription factor	AATTACTATTCTTTGATCACAAAATTTAAACCTTATGTGGTAAGTACTCA[T/C]TAGTAGCACCAATTAATTCTATCACAAAAGTCTCTTTAAATTCCCTATTC
SGN-U568700_snp42655	solcap_snp_sl_100781	PASS	NO	YES	2	42.7193	Transcription factor	AT2G18350.1	AtHB24 (ARABIDOPSIS THALIANA HOMEOBOX PROTEIN 24); DNA binding / transcription factor	AATAGTAGTAATTACTATTCTTTGATCACAAAATTTAAACCTTATGTGGT[A/T]AGTACTCACTAGTAGCACCAATTAATTCTATCACAAAAGTCTCTTTAAAT
SGN-U568700_snp42142	solcap_snp_sl_100780	PASS	NO	YES	2	42.7198	Transcription factor	AT2G18350.1	AtHB24 (ARABIDOPSIS THALIANA HOMEOBOX PROTEIN 24); DNA binding / transcription factor	AATAACCACCGTATACCCAACCAAACTCCGCCTTCTCTTCCAGCTGTGCC[T/G]ACGCAGCAACAACACCATCATAAATACCCTCACAGCTATCCAAGAGGTCA
CL016442-0175	solcap_snp_sl_100411	PASS	NO	YES	2	42.739	Abhydrolase domain containing	AT2G18360.1	hydrolase, alpha/beta fold family protein	GGAATAGTGACGTGGCAATTTCAAATCGGTGCATTAACTAAAAAATANTCTGTTTATGTACCGGACCTACTTTTCTTCGGCGGATCAGTTACGGATAG[A/C]TCCGATAGATCGCCGGGTTTTCAAGCAGAGTGTTTGGGTAAAGGGCTGAGGAAATTAGGCGTGGAAAAATGCGTAGTGGTTGGATTTAGTTATGGAGGAA
CL016442-0124	solcap_snp_sl_100410	PASS	NO	YES	2	42.7391	Abhydrolase domain containing	AT2G18360.1	hydrolase, alpha/beta fold family protein	GGAATAGTGACGTGGCAATTTCAAATCGGTGCATTAACTAAAAAATA[T/C]TCTGTTTATGTACCGGACCTACTTTTCTTCGGCGGATCAGTTACGGATAGNTCCGATAGATCGCCGGGTTTTCAAGCAGAGTGTTTGGGTAAAGGGCTGA
Ovate_SNP1	solcap_snp_sl_100705	PASS	NO	YES	2	42.9468	Ovate protein	AT2G18500.1	OFP7 (ARABIDOPSIS THALIANA OVATE FAMILY PROTEIN 7)	AGTGAAGAAATCTCAGGACCCGTACKAAGATTTCAAGAGATCGATGATGG[A/G]AATGATTTTAGAGAAGGAAATGTTTGAGAAGAATGAGCTGGAACAGCTTT
CL015100-0473	solcap_snp_sl_100180	PASS	NO	YES	2	42.9653	DNA-directed RNA polymerase	AT5G49530.1	SIN-like family protein	ATTTGTGAAGTATANTTTCTTTTCTTTTTCAGTTCTATGTACTCCAATATCCGTTGAGGTCCGAATGGCGTCCCTATGGTTTGGATGAAAGATGCCAAGA[T/C]GTGAGTTACAACTGCTTTTAGTGTTTTCCTTTGAACAAATTGGTCACTGTTATGTGATAT
solcap_snp_sl_42537	solcap_snp_sl_42537	PASS	NO	NO	2	42.9812	Gene of unknown function	0	0	AGTAAAAAGTAAAGAAAAGCAAAAGAGCTAATCTAACTAGGACTCGCTAC[T/C]AGTATAGGTGGAAGTCAAAGAAACAAAAAGCTTACCAAAATGTAACCATG
solcap_snp_sl_42518	solcap_snp_sl_42518	PASS	NO	NO	2	43.0688	Anthocyanidin 3-O-glucosyltransferase 5	AT3G50740.1	UGT72E1 (UDP-glucosyl transferase 72E1); UDP-glycosyltransferase/ coniferyl-alcohol glucosyltransferase/ transferase, transferring glycosyl groups	TCCTGAGTACTTGCCAGAAGGTTTTCAAACACGGACCAAAGATTTTGGAT[T/G]GGTGATTCAGATGTGGACGGATCAAACAAGAATCTTGAGCCACCCATCAG
SGN-U602949_snp105683	solcap_snp_sl_100948	PASS	NO	YES	2	43.1245	Conserved gene of unknown function	0	0	TTCTGGTAACGAGGGGTTAATCTCACGGAGTATGACAGCTTAAGTTCGCA[C/G]AACTATCAGAAAACCATAACCTCATCTCCAACATAAGCATAATCCTACCA
CT232_snp229	solcap_snp_sl_100653	PASS	NO	YES	2	43.2077	RAD23 protein	AT5G38470.2	DNA repair protein RAD23, putative	TTTTGCGGTAATTGTAGAATAAGGTCTCATCAACTGGAACCTCATCTATA[T/C]CAGCAGCTCTTTCAAATACGGTGAGAGCTTCATTACCTTCACGGGTTCAG
SGN-U316347_T1535_snp219_solcap_snp_sl_42471	solcap_snp_sl_42471	PASS	NO	YES	2	43.23	CER6	AT1G68530.1	KCS6 (3-KETOACYL-COA SYNTHASE 6); catalytic/ transferase, transferring acyl groups other than amino-acyl groups	GGATCTTCTTGTTGAAAAACACATTTAAATGCCTTATCATCAGCACCTTT[A/G]TGGGTTCTCACCACATGCATTAATCTGTATTTAGCTCTTGCACTATCTTT
solcap_snp_sl_17138	solcap_snp_sl_17138	PASS	NO	NO	2	43.2692	Gene of unknown function	0	0	AGTTGGTGAACGGCGCCGGCGAATGTAAAATAGAGCTTCGACTTCATTGA[T/C]TAGTTTAGTACTAGTAGTTAATTTTATGTTGGTTTACTTTTTTGCCCTCT
solcap_snp_sl_42464	solcap_snp_sl_42464	PASS	NO	NO	2	43.425	Conserved gene of unknown function	AT1G67080.1	ABA4 (abscisic acid (ABA)-deficient 4); intramolecular oxidoreductase	CAAATTTGCACACTTTACGTAGTTGAATGAAGATTACCCTTTTGTTCACA[A/G]TTACATTAGTCGTTAACAGGAAACAATTGTTGAATCTCTGTCAGTTAGTT
solcap_snp_sl_42463	solcap_snp_sl_42463	PASS	YES	NO	2	43.4448	Mannose-6-phosphate isomerase	AT1G67070.1	DIN9 (DARK INDUCIBLE 9); mannose-6-phosphate isomerase	AGTGAATTTTTCTGTTACACTGGCTGTTCCACCTTGTATTAATAGCATGT[T/G]CAGGTATATAACCGCTTAAGTTAAGTGTAGTTTGGAAGTTAAAAACATCA
solcap_snp_sl_42458	solcap_snp_sl_42458	PASS	NO	NO	2	43.4962	Hexose transporter	AT5G16150.1	PGLCT (PLASTIDIC GLC TRANSLOCATOR); carbohydrate transmembrane transporter/ sugar:hydrogen symporter	TTGGCTGCTCCAACCAGAGCACTGGCTGCTACATCAGATGTAATTCCAGC[A/G]CTTCGGAACACGGCAGTGGAATAATAGACAACTGCATTTATCCCAGCCAA
SGN-U318040_U146494_snp347_solcap_snp_sl_42453	solcap_snp_sl_42453	PASS	NO	YES	2	43.5266	Esterase/lipase/thioesterase	AT5G38220.1	hydrolase	GATGAAGTTGTTGACTACTCCCATGGGAAACAGCTGTGGGAGCTATGTAA[A/C]GAAAAATATGAACCTTTGTGGATAAATGGAGGTGGACACTGCAATCTTGA
CL016862-0447_solcap_snp_sl_42441	solcap_snp_sl_42441	PASS	NO	YES	2	43.5746	Gamma-glutamyl-gamma-aminobutyrate hydrolase	AT5G38200.1	hydrolase	TTAGACAGTTTTGAACCAATTCATGGTGTTCTTCTCTGTGAAGGAGAGGA[T/C]ATCGATCCTTCTCTGTACAACGATGAACTATCCGATCTCTCCGTAGAAGA
CL016862-0381	solcap_snp_sl_100475	PASS	NO	YES	2	43.5746	Gamma-glutamyl-gamma-aminobutyrate hydrolase	AT5G38200.1	hydrolase	TAAAATTCTGAATTTNAGATTTTGATTAATTTTCAGGAGAATATCATCTCGATCTTATAGTAAGCTATGGAGCTGTTCCGGTGATTGTACCCAGAGTTTC[T/C]GGGGTACATTTGTTATTAGACAGTTTTGAACCAATTCATGGTGTTCTTCTCTGTGAAGGAGAGGANATCGATCCTTCTCTGTACAACGATGAACTATCCG
solcap_snp_sl_42411	solcap_snp_sl_42411	PASS	NO	NO	2	43.7044	PT repeat family protein	AT3G28770.1	unknown protein	ACATTTTCAACGTCTGAAGTTCCTTCAAACTCAGATAGTGATCGGTCCCT[T/C]TTGTCTTTCTCCATCTTCAGTTTGTCTGATATTGTGTACACTTCCCCTAG
solcap_snp_sl_12841	solcap_snp_sl_12841	PASS	NO	YES	2	43.8018	Sirohydrochlorin ferrochelatase	AT1G50170.1	ATSIRB (ARABIDOPSIS THALIANA SIROHYDROCHLORIN FERROCHELATASE B); sirohydrochlorin ferrochelatase	CACTCCGTCGCCTTCTTCTATCCCCTTCAACCCCTCCCTGCTTGAAGTAG[T/C]CATACAATACCTCTGAGGTAAATATCTGGATTTTGAAGGACCCTTAAGCA
solcap_snp_sl_42383	solcap_snp_sl_42383	PASS	NO	NO	2	43.8355	Polynucleotide phosphorylase	AT5G14580.1	polyribonucleotide nucleotidyltransferase, putative	AACAAACTAAAGCTTGGTATGAAAGTAACAGCAAAAGTGCATCAAATTCG[T/C]GCCCTTGGTTTGGTGCTTGATTTGGGTGGTGGAATTCGTGGAATGTATCG
solcap_snp_sl_42346	solcap_snp_sl_42346	PASS	NO	NO	2	43.9781	ATP binding protein	AT5G14720.1	protein kinase family protein	AAAAACTAGAGGATATGAAGGCTACACTACATGGTTGGTTAAGTTACTAC[A/C]CATGGTTGTGCTGGGGCACATCGTTAAGTTACTTGGCGAGTGGGTGGTTG
solcap_snp_sl_42334	solcap_snp_sl_42334	PASS	NO	NO	2	44.0183	Serine-type peptidase	AT3G27925.1	DEGP1 (DegP protease 1); serine-type endopeptidase/ serine-type peptidase	CTATATAGAGAGAGAAAGACAAGGCAACGGAAGTGCATGCCACAAAAATA[T/C]TATCCATAAGCTTCTTCCCGTAGTTGGACTGGTCACCGGAAGAGGCATAG
SGN-U579280_snp65613	solcap_snp_sl_100883	PASS	NO	YES	2	44.0632	Formate dehydrogenase	AT5G14780.1	FDH (FORMATE DEHYDROGENASE); NAD or NADH binding / binding / catalytic/ cofactor binding / oxidoreductase, acting on the CH-OH group of donors, NAD or NADP as acceptor	TCTGTTTTTAGTAAGTACGAAACCCTTTTCTGTAAATCCAAAAAAAATTC[T/C]GATGGCGATGAGGCGTGTAGCTTCTACAGCAGCTCGTGCTATTGCTTCAC
SGN-U579280_snp65625	solcap_snp_sl_100884	PASS	NO	YES	2	44.0632	Formate dehydrogenase	AT5G14780.1	FDH (FORMATE DEHYDROGENASE); NAD or NADH binding / binding / catalytic/ cofactor binding / oxidoreductase, acting on the CH-OH group of donors, NAD or NADP as acceptor	AAGTACGAAACCCTTTTCTGTAAATCCAAAAAAAATTCCGATGGCGATGA[A/G]GCGTGTAGCTTCTACAGCAGCTCGTGCTATTGCTTCACCTTCATCCTTAG
SGN-U590370_snp65805	solcap_snp_sl_100933	PASS	NO	YES	2	44.0634	Gene of unknown function	0	0	TTTTCGCCCTTTGATGAATTATCGGAAACCGGCACGGATCAACTCCGATT[T/C]TTCGAGAATCAAGTGAGTTGGAGATTGGAACAGAGGAAACTAAAGGAATT
SGN-U590370_snp65811	solcap_snp_sl_100934	PASS	NO	YES	2	44.0634	Gene of unknown function	0	0	CCCTTTGATGAATTATCGGAAACCGGCACGGATCAACTCCGATTTTTCGA[A/G]AATCAAGTGAGTTGGAGATTGGAACAGAGGAAACTAAAGGAATTTAACCG
SGN-U590370_snp65846	solcap_snp_sl_100935	PASS	NO	YES	2	44.0634	Gene of unknown function	0	0	ACTCCGATTTTTCGAGAATCAAGTGAGTTGGAGATTGGAACAGAGGAAAC[T/G]AAAGGAATTTAACCGTGTAAAGGAAAAAATTAAACACACTGTATTTGGTG
SGN-U590370_snp65887	solcap_snp_sl_100936	PASS	NO	YES	2	44.0634	Gene of unknown function	0	0	AGAGGAAACTAAAGGAATTTAACCGTGTAAAGGAAAAAATTAAACACACT[A/G]TATTTGGTGCTCTACCCCTCGTCTCTTCTTTTTGGCTTTCCCCGTACTCT
SGN-U579752_snp292_solcap_snp_sl_42324	solcap_snp_sl_42324	PASS	NO	YES	2	44.0694	Calcium homeostasis regulator CHoR1	AT3G55250.1	unknown protein	AATAAGGTCATCGGTTCACTGCCTGTTTTTGGTCTCATAGCCAGAATTGT[T/C]AATGAGGAAGGTGGTGTTGGAGGCGATTTTATTGATTTTGCGGAGTTCAG
CL015021-0454	solcap_snp_sl_100173	PASS	NO	YES	2	44.0729	Metal-dependent phosphohydrolase	AT5G40270.1	metal-dependent phosphohydrolase HD domain-containing protein	CTTGATGCAGCCACTGGCTCTTACTGTTGTGCTCAATGTTGGTGGAAACNTTGTAAGTCNAGGAGTTAACAGCCTGGTAGTGGCTTGAATTTGTTACTAA[T/C]ATGAGCTCTTGTATTCACTTTAAGGTGTGACACACATGGTCTATCCAGGAGCAGTGCA
solcap_snp_sl_42301	solcap_snp_sl_42301	PASS	NO	NO	2	44.2213	Nuclease	AT3G01410.1	RNase H domain-containing protein	AGTGTCATTCATCCTTCACAAAATCCCCCAAGCAAGTTGGGGTAGTTGGT[T/G]ACTTCACAATATTAAGTTGTTTTCTTGTCACATTCCACTTGAAATTCACC
solcap_snp_sl_50166	solcap_snp_sl_50166	PASS	NO	NO	2	44.3026	MRNA, 1290 bp sequence	AT3G01360.1	unknown protein	GCCAATGCCATGTTTTTTACACACAATTGAGTATACAAAAGTAATCACAG[T/C]CACAAGAAGAGCAAGGTGGCAATTGAACTGAAGGGTAGCAATAGCTCCAC
CL015559-0344	solcap_snp_sl_100256	PASS	NO	YES	2	44.3521	Seed maturation	AT5G14970.1	unknown protein	TCTCTGTTTCTCTCAGGAACTGCATTCCCAGCAACAGGAAAATTTGCAAATGGAGTATATCAACGAAAGTAACAATGATTTGCTGGAATACCTCCGGTCA[T/C]TGGAATCTGACATGGTATTGTAGTTATTTGTATGTNATACTGTGTGANATCCATGAGATTGAATCCTGATGTGTCTGCTACTGGAACAGGTGACTGAACT
solcap_snp_sl_29920	solcap_snp_sl_29920	PASS	NO	NO	2	44.4333	ABC transporter family protein	AT3G28345.1	ABC transporter family protein	CTGGGCGTGTCATTGCAGATGCTGGAACCATGACTAATGATCTCGCAAAG[A/G]GTGCAGATGCTGTTGGGTCGGTCTTTGCAGTGTTGGATCGATATTCTTTA
solcap_snp_sl_50126	solcap_snp_sl_50126	PASS	NO	NO	2	44.5246	0	0	0	AACTCAGGGCTTAAGAAATTGCTTATGGAAACAACGAGCAAGTCCATCAT[T/C]GTCATTGAAGATATCGATTGTTCTATCGATCTCACTGGCAAGAGAAAGAA
solcap_snp_sl_29918	solcap_snp_sl_29918	PASS	NO	NO	2	44.6014	Gene of unknown function	0	0	ATTTATGATAATTTAACTAGTTAAAGTATTTTTTTTTTCTAAATAAAAAC[A/G]AAAGAAGGTCTTAATTGGGTCAAACCCTTTGGCTGTTTAGAGGTGAGACC
CL015139-0364	solcap_snp_sl_100185	PASS	NO	YES	2	44.6094	FACT complex subunit SSRP1	AT3G28730.1	ATHMG (ARABIDOPSIS THALIANA HIGH MOBILITY GROUP); transcription factor	TCATCAGACTGAAAACTGAACAAGAACATCTTTTCCGGAATATCCAGAGAAATGAGTACCACAATCTTTTTGATTTCATCAGGTTAGCTTTACTTTCAAG[T/C]CTTCTTCTCGCTCANTNTCGGTTTAACAAGTCTGCTTAGTCTTNCTGACACAATCATTGAGTAATGCAGNGGAAAGGGTTTGAAAATAATGAACCTTAAT
SGN-U572314_snp1007_solcap_snp_sl_29914	solcap_snp_sl_29914	PASS	NO	YES	2	44.6544	Aldose-1-epimerase	AT3G47800.1	aldose 1-epimerase family protein	TTCCCTTTCTTTACAAGGGTGTTTGCAGTGTATAATTGGACAGCAGGTGC[A/G]GTCGTTTGTAAACTCATCACTCTTCCTGACTTATTATCGTGAACTGTTGC
solcap_snp_sl_50066	solcap_snp_sl_50066	PASS	NO	NO	2	44.7837	Gene of unknown function	0	0	GGTAAAGGATGAATTTGTAGAATTTCTTGAGTAATCATTTCTCCTCAAAA[T/C]TTTTTTCATCTCTTCTAATGATTCAGATAAATGAGAAAATTGAATATGGC
solcap_snp_sl_50060	solcap_snp_sl_50060	PASS	YES	NO	2	44.8099	Granule-bound starch synthase 2, chloroplastic/amyloplastic	AT3G01180.1	AtSS2 (starch synthase 2); transferase, transferring glycosyl groups	AGTCTCTTCGTTTGCCTCAGCACTTGATCCTTCAAGATTTTCATTCCTCT[T/G]TTCCACAAGGGATTGTGCTGAGGATTCTTTACATAATGAAGGCATATAAG
solcap_snp_sl_50058	solcap_snp_sl_50058	PASS	YES	NO	2	44.8137	Granule-bound starch synthase 2, chloroplastic/amyloplastic	AT3G01180.1	AtSS2 (starch synthase 2); transferase, transferring glycosyl groups	TCGTTCTCATTAATTATCTGATGCAATCCCCAACCACCTTCGGAAGTCTT[A/G]AGTTCCCATGAATATCCATGACTAACTGTAACTACACGATCTGCTGTCTT
solcap_snp_sl_29911	solcap_snp_sl_29911	PASS	NO	YES	2	44.8143	Granule-bound starch synthase 2, chloroplastic/amyloplastic	AT3G01180.1	AtSS2 (starch synthase 2); transferase, transferring glycosyl groups	AGCCCTACTGAAGGTCCACCCCAGTCCTGACTCATTAAAAGGATCAAAGG[A/G]CTGCACAGTATCTCTGAGTCCTCCTACTGCATGAACAACAGGAATAGTCC
solcap_snp_sl_50055	solcap_snp_sl_50055	PASS	NO	NO	2	44.8383	60S ribosomal protein L34	AT5G15260.1	structural constituent of ribosome	GTTTACACACCTCAATTCCTCCAATAGACCCAAAATTAGCCAGGGTGAAA[A/G]CCAAGATTTCAACTGCCCACTTTTCGAAATTGAGGCAAATCAATCGGTCG
solcap_snp_sl_29905	solcap_snp_sl_29905	PASS	NO	NO	2	45.023	Conserved gene of unknown function	AT3G01100.1	HYP1 (HYPOTHETICAL PROTEIN 1)	TAGGGGAGCAAGGAAGAAGTATGTTATACCAAGGAGGCCAAACAAAAGAA[T/C]CCTGGGAATTTCACTGTGGTAAGGAACTGAAGGGACCTCAAACTCATCAT
CL009217-0844	solcap_snp_sl_100151	PASS	NO	YES	2	45.0535	Conserved gene of unknown function	AT3G29185.1	unknown protein	GGTTATACATCAAACAACCTCCATCTACCACTTCATGTTCTGGCGATGATTGTGAGTCAGAGTGGTTTGAGTACAAAATCAAAGAGACCAACATGTTTAC[C/G]GTCGACAAATATCAACAGGTGAGCTTCACTAAGACAGAGAACTAACTTATATCCCTTCNCTGGTCATACTTAATAAAGACTGTTATCTGCAGTTTCTGNT
SL10924_758_CL009217-0735	solcap_snp_sl_101072	PASS	NO	YES	2	45.0536	Conserved gene of unknown function	AT3G29185.1	unknown protein	TTATATGTGTTCACTTTATGGTCTGGGAAACAAGTCGACTAACCGGCTTC[A/C]AAATTGTAGGTTATACATCAAACAACCTCCATCTACCACTTCATGTTCTG
solcap_snp_sl_50024	solcap_snp_sl_50024	PASS	NO	NO	2	45.0675	Conserved gene of unknown function	AT4G35520.1	MLH3 (MUTL PROTEIN HOMOLOG 3); ATP binding / mismatched DNA binding	TTTGTTTCTCATGAATTTCCTTGTAATGCATTTACTTTAAATGATTGTTT[T/C]TCTTAGGGATCCTTTGGTTGGACATTAGCAAAAATAAATCTCAGCATAAA
solcap_snp_sl_36297	solcap_snp_sl_36297	PASS	NO	NO	2	45.1443	Conserved gene of unknown function	AT1G69360.1	unknown protein	TGACTTAGGAGAGAACTTCACCCCATCAGAGCTGCCATCCTCGAGGCAAG[T/G]AATGTTGCTTATATTGATATCCGGAACCAAAGGAGGATCTTCTTCAAGTG
solcap_snp_sl_36294	solcap_snp_sl_36294	PASS	NO	NO	2	45.2182	Gene of unknown function	0	0	CTTCATCAGAATTGCATTCAATATTTTTTTTTTCAAACTTTACATGGGGT[A/G]ACTCTTAACTGCTTCTCACAACAAACAACTCTCGAAATGTTGCAGATTCT
solcap_snp_sl_67389	solcap_snp_sl_67389	PASS	NO	NO	2	45.3108	Gene of unknown function	0	0	ATCACTATCTCCGGCGCCGTTACAAAGTCCAAGCAGAAGTTCTTATGCTA[T/G]AAGATTCTGTAATCATGAGGTGCTTTAATCGATTTATCAATCAATTGCTG
solcap_snp_sl_67361	solcap_snp_sl_67361	PASS	NO	NO	2	45.4883	Gene of unknown function	0	0	TAAGAAACAATAAAAGCCAGAAAGGTCACTGAGGGAATTTACGGATGTTT[T/G]CCCAATTGAGTGTCTTCATTCAAAAATACTTAACTTCTTATAATTAAACG
solcap_snp_sl_36287	solcap_snp_sl_36287	PASS	NO	NO	2	45.5437	Esterase PIR7B	AT3G29770.1	MES11 (METHYL ESTERASE 11); hydrolase	TAGATTCTGCTGTAAGGCTTTTGGTATCGCATTATCTTCTGTCGTTTCTA[T/C]ATAAAACCGCCTAACACAACCATACTTGGAGTCGGATAGACAAAGCTTCT
SGN-U584284_snp3414	solcap_snp_sl_100914	PASS	NO	YES	2	45.5821	Mitochondrial carnitine/acylcarnitine carrier protein	AT5G15640.1	mitochondrial substrate carrier family protein	CTCCAAGAAACTTCTCCGATTACTCTCCATTTGCAAAATTTAACGACTTG[T/C]TTATAAGCCGAGTTAGGGTTTTGAACAGTTGTAATTTTTTTTAATGGAGG
solcap_snp_sl_10796	solcap_snp_sl_10796	PASS	NO	NO	2	45.6725	Protein pim1	AT3G02300.1	regulator of chromosome condensation (RCC1) family protein	GGAGGTCAGGCTGGGCAATTGGGAGTTGGGCCATTAAATGGATTCTTTTC[A/C]TGCAAGCTCAATGAATCTGAGATGATGCTCCGAAATATACCAGTGTTGGT
solcap_snp_sl_67311	solcap_snp_sl_67311	PASS	NO	NO	2	45.7099	BIG (BIG); binding / ubiquitin-protein ligase/ zinc ion binding	AT3G02260.1	BIG (BIG); binding / ubiquitin-protein ligase/ zinc ion binding	AAAGGTCAACACTGTTACACAGTACTTTCTCATCACCCAGGAAAATTTTC[T/C]TCTCCCTAGAAAGGCTAGAGTCTCTCCGGCTTGTAATAGAAGGCAAAAAT
SGN-U569505_snp29744	solcap_snp_sl_100786	PASS	NO	YES	2	45.7503	Ubiquitin-protein ligase	AT5G15710.1	F-box family protein	AGGCAAGTTAGCAGCTTTGGAAGTAGTGGCTCCAGGAATACAAGCCCATT[A/G]GGGCGTATAGGATCAAGAAATACAAGCCCTTCAAGGCAGAAAGTGGTTAA
solcap_snp_sl_36274	solcap_snp_sl_36274	PASS	NO	NO	2	45.8862	CONSTANS 2	AT5G15850.1	COL1 (constans-like 1); transcription factor/ zinc ion binding	TGACACCCGCATGCATGCAGCAAATCTGTTGGCTTCTCGTCACAAGCGTG[T/C]GTGGATTTGTGAGGCCTGCGAACGTTCCCCTGCAGCCTTTCTTTGCAAGG
solcap_snp_sl_36273	solcap_snp_sl_36273	PASS	NO	NO	2	45.8935	CONSTANS 3	AT3G02380.1	COL2 (constans-like 2); transcription factor/ zinc ion binding	TCCATTCTGCCAACCCCTTGGCACATCGTCACCACCGTATCCCAATTATT[A/C]CCATTCCAGGTAGACCATATATACTCCTACATGAGAAAAATAACAAAAAT
solcap_snp_sl_36271	solcap_snp_sl_36271	PASS	NO	NO	2	45.9439	Conserved gene of unknown function	AT5G38720.1	unknown protein	CTTTTTGGCCACATTATCCATAACTGCAGCCTGAGAAACAGAACCGACTG[T/C]GATTCCAGTTTCAGAATCTGTGGTCTTTTTCCTGCCTTTGTGATGTACAA
solcap_snp_sl_67234	solcap_snp_sl_67234	PASS	NO	NO	2	45.9464	Gene of unknown function	0	0	TCTCCTTTTTAGTATGCTATACTATAGTAGTAATATTGGTTTTTGGTCTT[T/G]TAATTCAGTTCTGTGGTGTGGTTTTTGGCTTTTCTGTTACTATAATATTC
solcap_snp_sl_36265	solcap_snp_sl_36265	PASS	NO	NO	2	45.9718	Transferase, transferring glycosyl groups	AT3G28180.1	ATCSLC04 (CELLULOSE-SYNTHASE LIKE C4); cellulose synthase/ transferase, transferring glycosyl groups	ATTGCTCCTTCCCTTTCAAAACTTACTACATTTTGTATTGTGCTTTTCCT[T/C]ATTCAATCCATAGATCGACTTGTTCTTTGTCTGGGATGTTTCTGGATGAA
solcap_snp_sl_36264	solcap_snp_sl_36264	PASS	NO	NO	2	45.9917	Conserved gene of unknown function	AT1G67195.1	MIR414 (MICRORNA 414)	ACTCTTAAAATTGCTGATTCCCCCAAATCCCGAAGCTATCCTTTCTAGTA[A/G]TCTGTTTAGAATGTTGTAATGACAAAAGTAATCCCAACTTTTATAGAAAA
solcap_snp_sl_67198	solcap_snp_sl_67198	PASS	NO	NO	2	46.0863	Translation initiation factor 2b, delta subunit	AT5G38640.1	eukaryotic translation initiation factor 2B family protein / eIF-2B family protein	AACTAAGACCACCACTGCTGCTTCTGAAAATTTAAACCCAATAAAGATTG[T/C]CAAGGGCACTTTACAAAAGAAAGAAAGCCCTCCTGTTGCAGCTCCTGAAA
solcap_snp_sl_67184	solcap_snp_sl_67184	PASS	YES	NO	2	46.2047	BIPINNATA	AT4G36870.1	BLH2 (BEL1-LIKE HOMEODOMAIN 2); DNA binding / transcription factor	TTTACCTCTTCCAACACTGCAGAATTCTTCCAGTAGTTCTTGGGCAGCTT[T/C]TGCGTATTTGGAATTCCTCAACACATTGACCACTCCTAAGGATGACCCAT
solcap_snp_sl_67183	solcap_snp_sl_67183	PASS	YES	NO	2	46.2057	BIPINNATA	AT4G36870.1	BLH2 (BEL1-LIKE HOMEODOMAIN 2); DNA binding / transcription factor	CTTAAAATATTGACAGAACGTTCCGGTAAGCCTCTTTGTGGTCTCCAAGC[T/C]TCTTGTTCCATCATTCCCATTTGGTGAAACGCCCTTTGTTGCCTCAAACT
solcap_snp_sl_36259	solcap_snp_sl_36259	PASS	NO	NO	2	46.2283	Set domain protein	AT2G23740.1	nucleic acid binding / transcription factor/ zinc ion binding	ACACCTATGTGTGGAGGGACCACTGTTCTTGGGACTAAATGTAAACATCG[T/C]GCCTTATGCGGCTCTCCTTTCTGTAAGAAACACAGGCCCCGAGATGAGAA
solcap_snp_sl_36258	solcap_snp_sl_36258	PASS	NO	NO	2	46.2759	Stress regulated protein	AT5G27290.1	unknown protein	CGCTGATGGATTTCTCAATGATGTCAATGCAGACGCCCACAGATTTCCCT[T/C]GAGTCATTGCCTCTGCAAGCTTCGATCGTGCCTTCTCGTGGCGTCGCAAA
solcap_snp_sl_67138	solcap_snp_sl_67138	PASS	NO	NO	2	46.43	Nucleoporin	AT4G37130.1	hydroxyproline-rich glycoprotein family protein	CGGCTGTTGTGCCTGTGGAGTGAAAGTGAACGCCATTGGCTATTGCAATG[A/C]TTCGCTCATCGAAGATTTCCACAACAATTGAATTAGGGCAAAAGCCGAAG
solcap_snp_sl_36253	solcap_snp_sl_36253	PASS	NO	NO	2	46.4434	Conserved gene of unknown function	AT3G50430.1	unknown protein	GCTCTAGCAAAGCTTTCCTTCGACTGCAACACTTGGGATTCATGTCAAAG[A/C]TTGAGAAAGACTTAAGATTTTTACAAGCATAATGTTGATCAGTCGTTTCT
solcap_snp_sl_67119	solcap_snp_sl_67119	PASS	YES	NO	2	46.497	Multicopper oxidase	AT5G66920.1	sks17 (SKU5 Similar 17); copper ion binding / oxidoreductase	CAGGGTTCATTCCATTATGGAAAAATTACAATATCAAGGACTTTTGTTAT[C/G]GCTAATTCAGCACCTCTTATCAATGGAAAGCTGAGATATGCTGTCAATAG
solcap_snp_sl_67117	solcap_snp_sl_67117	PASS	YES	NO	2	46.4975	Multicopper oxidase	AT5G66920.1	sks17 (SKU5 Similar 17); copper ion binding / oxidoreductase	TTGAAAAATTCCATTAACTTCAGAATTCAGGGCCATAAGATGAGGGTTGT[T/C]GAGATTGAAGGATCCCACGTCTTGCAGAACTTCTATGATTCTCTTGATGT
solcap_snp_sl_36245	solcap_snp_sl_36245	PASS	NO	NO	2	46.5194	NRG1	AT5G66900.1	disease resistance protein (CC-NBS-LRR class), putative	ATAGGAGTTGATCTTCACTAAACAAAGGAAAAATAAGAAGAAGAAACACA[T/C]TACTTTGCGTCTAAAGAAACTTAATTATACCTTCTTTAAGAGCAGCATAT
solcap_snp_sl_36243	solcap_snp_sl_36243	PASS	NO	NO	2	46.5255	Serine/threonine protein kinase SAPK8	AT5G66880.1	SNRK2.3 (SUCROSE NONFERMENTING 1(SNF1)-RELATED PROTEIN KINASE 2.3); kinase/ protein kinase	TACGATTTTGTTAGAGATATCGGGTCGGGTAACTTTGGCGTTGCGAGGTT[A/G]ATGACAGATAAGCAGACTAAAGAGCTAGTTGCTGTCAAGTACATCGAAAG
solcap_snp_sl_10759	solcap_snp_sl_10759	PASS	NO	YES	2	46.5692	Gene of unknown function	0	0	GACGATCGGAGGAATATTTGGACGGCAAATTATCATTGGAACAGTGAGAA[A/C]GCCAGTCATCACCGTCATGTTCCGTAAGATTTTGGAGTTTTTTCGCGCGA
CL017630-0504	solcap_snp_sl_100606	PASS	NO	YES	2	46.5694	MAP protein kinase	AT5G66850.1	MAPKKK5; ATP binding / kinase/ protein kinase/ protein serine/threonine kinase	TTCGCCACGAATCNGATGCGGTTTCGAATGAACCCAATGTACCACTGCCATCGCCCTCAGACGCGCATTTGCATCATAGAACTGGAGAGGATTCTTCCAC[T/C]CGTAAGGATGGTGTAGCATCCCATGGNAGGTATGTTATCTTTTATGAACTTGTTTCTTTCCAATTAATCTGAATTTCCCGAATTGGATGCATGATTTGTT
solcap_snp_sl_36241	solcap_snp_sl_36241	PASS	NO	NO	2	46.5879	Peroxidase 10	AT1G49570.1	peroxidase, putative	ACGCCAATAACCTAGTGCAAAATCAAAATAAAAATGTGACAGTGAATTAC[A/T]TTGAACTAGGTCCAAGATGACTTCTTATACTACATCAAACATCCATTGAT
solcap_snp_sl_36238	solcap_snp_sl_36238	PASS	NO	NO	2	46.6291	Calcium/calmodulin-dependent protein kinase CaMK3	AT3G50530.1	CRK (CDPK-related kinase); ATP binding / calcium ion binding / calcium-dependent protein serine/threonine phosphatase/ kinase/ protein kinase/ protein serine/threonine kinase	GTTCGGAGTAGATTTCACCGGAAGTGTGGCTCTGTTGCCATTACTGTCCC[T/C]GGCATAATTTGAGGGTCTAGAAGTACAAGCACCCATTGGGGTTTCAGAAA
solcap_snp_sl_67090	solcap_snp_sl_67090	PASS	NO	NO	2	46.6428	Conserved gene of unknown function	AT5G66840.1	SAP domain-containing protein	AGGCTTTCGCTGATGTTTTTTCGTTCTTTTACTTCCTGCCATTGCTTTCC[A/C]ACGTTCATCAATAGAATGATTATGTTTCTTTACATTGCTTGTCTGCATCA
fw2.2_283_b	solcap_snp_sl_100656	PASS	NO	YES	2	46.8302	0	0	0	ACACTTGTTTTAAAGCTAAAACAACAAAAATAAGCTAAAGTAAATCGAAA[A/G]AGGCGTGAAATTTCAACTATTACCAGATTTCTTGGAAATGATGATTTAGG
CL017715-0231	solcap_snp_sl_100622	PASS	NO	YES	2	46.8554	Conserved gene of unknown function	AT3G50370.1	unknown protein	GAGGTATCCCGGGAGTTCAAGGTCCTCCGCACATGGTGGTCTATAATCATTTTGCTCCAGTTGGACAGTATGGCCAGGTTGGATTAAGCTTTATGGGTAC[T/C]ACTTATTTACCTTCTGGAAAGCAGCCTGATTGGAAGCACACACCCTCATCCTCCGNAATGGGTATCAACGAGGCGGATATGAATAACGTAAATATTGCTG
CL017715-0287_solcap_snp_sl_67052	solcap_snp_sl_67052	PASS	NO	YES	2	46.8555	Conserved gene of unknown function	AT3G50370.1	unknown protein	GAGAACCAGCAATATTTACGTTATTCATATCCGCCTCGTTGATACCCATT[A/G]CGGAGGATGAGGGTGTGTGCTTCCAATCAGGCTGCTTTCCAGAAGGTAAA
solcap_snp_sl_36232	solcap_snp_sl_36232	PASS	NO	NO	2	46.8566	Gene of unknown function	0	0	TTTCAGAGGCCATAGGCACCAGAACTAGCTTGATTGTCCCACGACATATA[T/C]TCACTCAATAACAGATCCTTACCTATCAAGATCACTAAACAACCATGTGG
solcap_snp_sl_36231	solcap_snp_sl_36231	PASS	NO	NO	2	46.8803	Gene of unknown function	0	0	AGTATGAGTAGTAAAAAGGGTTTAGATTACTACTAAGAGTAGTACACCCA[A/C]AACCAACTAGAAATTATATATATATAGTACATGCAGACTGCTATTAAGTC
ABA1_2029_solcap_snp_sl_67036	solcap_snp_sl_67036	PASS	YES	YES	2	46.9479	Zeaxanthin epoxidase, chloroplastic	0	0	GAAATTTCCACTAAAAACTTCTGAAAGGAAGGAAGAGCGCGAAGCAGTGG[A/G]GGCAGCGTAAAGCTTGACCTGATATAAACAGGAAATTGTACAGCATTTTA
ZDS_611	solcap_snp_sl_101102	PASS	NO	YES	2	46.9519	Zeaxanthin epoxidase	AT5G67030.1	ABA1 (ABA DEFICIENT 1); zeaxanthin epoxidase	TTTGATACGTTCACTCCAGCAGTGGAACGTGGACTTCCAGTGACAAGAGT[T/C]ATCAGTCGCATGACTTTGCAGCAGATCCTTGCACGTGCTGTTGGTGAGGA
ABA1_Promoter_SNP2_solcap_snp_sl_67034	solcap_snp_sl_67034	PASS	YES	YES	2	46.9525	Zeaxanthin epoxidase	AT5G67030.1	ABA1 (ABA DEFICIENT 1); zeaxanthin epoxidase	AATGCATTGGCTGCTTTAGAAGCAATTGATTTGGATGTTGCTGAAGACAT[T/C]ATGAATGCTGGCTGCATCACTGGTCAAAGGATTAATGGCTTGGTTGATGG
solcap_snp_sl_67032	solcap_snp_sl_67032	PASS	YES	NO	2	46.9531	Zeaxanthin epoxidase, chloroplastic	AT5G67030.1	ABA1 (ABA DEFICIENT 1); zeaxanthin epoxidase	ATTACTTGTTTGGATATCAATCTTCCTTGCCCCACCACCATCCTCACTTT[A/C]ACCCACAAATCCCACTTTCTTTGGCCTAATTAACAATTTTTTCAATAAAT
ABA1_Promoter_SNP1	solcap_snp_sl_100049	PASS	NO	YES	2	46.9532	0	0	0	TCTCAATCTTCCTCTGCCCCACCACCACCACCCTCACTATCACCCACAAA[T/C]TTCCACTTCCTTTTCAAATGCCTAACAAACAAACATTGGCCTAATTAACA
solcap_snp_sl_36224	solcap_snp_sl_36224	PASS	NO	NO	2	46.9949	Rapid alkalinization factor 3	AT5G67070.1	RALFL34 (ralf-like 34); signal transducer	GTGTAATACGATCTGCCAGACCGTGGTGGGCAGGGGATTCTGTTAGCTGA[T/C]AATGCTCCGTACGAAATGTAGTACTTGAATTTGTTCCACAATAGAGATCT
CL017806-0320_solcap_snp_sl_67017	solcap_snp_sl_67017	PASS	NO	YES	2	47.0268	Conserved gene of unknown function	AT1G45688.2	unknown protein	AAGGAGATAAACAGCAATGGAAAGAATTTGATGCTATAGAAGAAGAAGGA[T/C]TACTTGATGATGACGCCTATAGTAAAGGTGTCCCTCGTCGATGTTATTTC
solcap_snp_sl_67010	solcap_snp_sl_67010	PASS	YES	NO	2	47.0958	Pyruvate decarboxylase	AT5G17380.1	pyruvate decarboxylase family protein	CTAGCTGCTACTGCTGCAAGGTCACTGGCTATTGGAAAGTGTGATGTGGC[C/G]TTGATAGTTGGCGCAAGGCTTAATTGGCTTTTGCATTTCGGAGAGCCACC
solcap_snp_sl_36221	solcap_snp_sl_36221	PASS	NO	NO	2	47.1969	ELL-associated factor	AT1G71080.1	unknown protein	GCCGCAGCGGATTCTCCGGGGAGTCGATTATACCTCAACCGCTTAACTGC[T/C]CTATGTAACCGCTCCAGCCGGAATGACTCACCATCAAAGAAAAGAACAGC
solcap_snp_sl_36220	solcap_snp_sl_36220	PASS	NO	NO	2	47.2917	Aquaporin NIP-type	AT5G37820.1	NIP4;2 (NOD26-LIKE INTRINSIC PROTEIN 4;2); water channel	CGTCTCTTCGTAGTTAAGAGCAAGTCAAATATATTTAACCTACTTTTTAG[T/C]GTCCCATTTATATATTAGATACTTCATTGATCAACAATACAATAATTTTC
solcap_snp_sl_66965	solcap_snp_sl_66965	PASS	NO	NO	2	47.3446	Fructokinase 3	AT1G66430.1	pfkB-type carbohydrate kinase family protein	TGGAGAGAGGAGCAATTCCAGCTTTGCCTACAAAAGAAGTAGTGTTGAAC[A/G]CCTTGCTCAAGTCAGTTGCATAATATCCATCCGACCTATTAATCGGTTGC
solcap_snp_sl_66955	solcap_snp_sl_66955	PASS	YES	NO	2	47.3617	VTC2	AT5G55120.1	VTC5 (VITAMIN C DEFECTIVE 5); GDP-D-glucose phosphorylase/ galactose-1-phosphate guanylyltransferase (GDP)/ quercetin 4'-O-glucosyltransferase	GATGCATCAGAGGAATATGCATGGAAACTTCTTTCTGAGGTTTCCATATC[A/G]GAGGAGAGATTTGAAGAAGTAAAGGGCTATATTTCTGAAGCAGCTGATCT
solcap_snp_sl_66953	solcap_snp_sl_66953	PASS	YES	NO	2	47.3648	VTC2	AT5G55120.1	VTC5 (VITAMIN C DEFECTIVE 5); GDP-D-glucose phosphorylase/ galactose-1-phosphate guanylyltransferase (GDP)/ quercetin 4'-O-glucosyltransferase	ACAACCTGTGAGACGAAGGTCATTCCTGGGAGATGTGGTTTTATTGCGCA[A/G]CTGAATGAGGGGCGCCACCTAAAGAAGCGCCCAACAGAGTTTTGCATTGA
solcap_snp_sl_66951	solcap_snp_sl_66951	PASS	YES	NO	2	47.3661	Gene of unknown function	0	0	TCTTTCGTTTGTATTCTCACAATTCATCATCACCGCAAAGTGTTGACCCT[A/T]AATCCAACTCTTCTGGTGGACGATAAGCACCGGACCCCTTCCCCTCACGG
solcap_snp_sl_36203	solcap_snp_sl_36203	PASS	NO	NO	2	47.4871	Gene of unknown function	0	0	CACACTGGGTTTGGGCAGTTGGGAGTAGTGGCTGCAGGTGGTGGCCAATA[T/C]ATGGACCAGCCTGTCTACAATTTTGTGCCTGCAGTGACTTCGGTGATGGT
solcap_snp_sl_36202	solcap_snp_sl_36202	PASS	YES	NO	2	47.6514	Leucine-rich repeat receptor kinase	AT5G65700.1	BAM1 (BARELY ANY MERISTEM 1); ATP binding / kinase/ protein serine/threonine kinase	TTAGGCATGTACTCGTAAACCAAAAGATTTGTCTCATGATTCGAGCAAAA[T/C]CCTAATAATCTAACAATGTGCCTGTGTCGGATCCTCCCAAGAGTCTGTAT
solcap_snp_sl_36201	solcap_snp_sl_36201	PASS	NO	NO	2	47.6527	Gene of unknown function	0	0	TCCTACTTCAAGAACATTGCAAATTAGATACTGAGTAGGTCAGGTGGAGG[A/T]GATTGAGGTGTTGGTTGATGATGGTCTTTTGTGTCCCCGGGAATTGAGGT
solcap_snp_sl_66904	solcap_snp_sl_66904	PASS	YES	NO	2	47.6832	Receptor protein kinase CLAVATA1	AT5G65710.1	HSL2 (HAESA-Like 2); ATP binding / kinase/ protein serine/threonine kinase	ATGTGGGACATGGCTTGATCACTCTCCTCAGCATCCCCTCGCATTGCCTT[A/G]GCTAGCCCAAAATCAGCCACTTTGGGCCTGAAATCTTCGTCCAACAAAAT
solcap_snp_sl_66878	solcap_snp_sl_66878	PASS	NO	NO	2	47.7869	1-aminocyclopropane-1-carboxylate synthase 3	AT4G37770.1	ACS8; 1-aminocyclopropane-1-carboxylate synthase	CCTGGATCATCATGCCATTGTACCGAACCAGGCTGGTTCCGTGTATGTTT[T/C]GCTAACATGTCCGAAGATACGTTAGACTTAGCCATGCGACGTATAAAGGA
solcap_snp_sl_21867	solcap_snp_sl_21867	PASS	NO	NO	2	47.9489	Galactomannan galactosyl transferase	AT2G22900.1	galactosyl transferase GMA12/MNN10 family protein	GGTAACAAAATATACGTAGAAGGGGGATATTACTTCGAGGGGTATTGGGT[A/G]GAAATCGTGGGAACGTACGATAACATCACCGACAGGTATTTAGCAATAGA
solcap_snp_sl_21866	solcap_snp_sl_21866	PASS	NO	NO	2	47.9501	Galactomannan galactosyl transferase	AT2G22900.1	galactosyl transferase GMA12/MNN10 family protein	CACTTCACCGACACCCATCTCCTTATCTACTTTTCTATCGTCACATACTC[A/G]ACGGAATTTGTATGCTTTCTTAGTTACTGCCAAAATTGCTCTTCGAACTA
solcap_snp_sl_36193	solcap_snp_sl_36193	PASS	NO	NO	2	47.9719	Cytochrome P450	AT3G26290.1	CYP71B26; electron carrier/ heme binding / iron ion binding / monooxygenase/ oxygen binding	AATGATGAAGAATCCACAAGTGATGGAAAAAGCACAAGCTGAGGTGAGAG[A/G]GGTTTTCAAAGGGAAAAGTAAAATTACAGAATCGGAAATTCAAAAGTTAG
solcap_snp_sl_36192	solcap_snp_sl_36192	PASS	NO	NO	2	47.9719	Cytochrome P450	AT3G26290.1	CYP71B26; electron carrier/ heme binding / iron ion binding / monooxygenase/ oxygen binding	AAATGATGAAGAATCCACAAGTGATGGAAAAAGCACAAGCTGAGGTGAGA[C/G]AGGTTTTCAAAGGGAAAAGTAAAATTACAGAATCGGAAATTCAAAAGTTA
solcap_snp_sl_21864	solcap_snp_sl_21864	PASS	NO	NO	2	47.978	N-acetyl-glutamate synthase	AT2G22910.1	GCN5-related N-acetyltransferase (GNAT) family protein / amino acid kinase family protein	AATTCTGAGAGATAACCATTTGATCGGCTTAGTTTCTCTTGTCCTCCAAT[A/G]GCAAAACCTTGTTCACTAGACCAAAGCCCATTTCCATTGTCAAAACCAAT
solcap_snp_sl_21862	solcap_snp_sl_21862	PASS	NO	NO	2	47.9815	N-acetyl-glutamate synthase	AT2G22910.1	GCN5-related N-acetyltransferase (GNAT) family protein / amino acid kinase family protein	CGTCGATCAAAATACTCTTCCAAACCTACCGCAAAAGATAATAGCAGGCA[A/G]TAACAACAAAGATTAATCTCCCCCCTATATATGACTTGAGTTGTCAGGAA
solcap_snp_sl_36189	solcap_snp_sl_36189	PASS	NO	NO	2	47.9964	Gene of unknown function	0	0	AATAGAAATGGAAATTGTACTCCATTTTGACGAATTTTGGTTGCACATTG[T/C]TAGGGACTTCACAACATTGATTTGCTACTCATTTTTATGTGCCCGTTACT
solcap_snp_sl_36188	solcap_snp_sl_36188	PASS	NO	NO	2	48.0287	Beta-glucanase	AT3G49880.1	glycosyl hydrolase family protein 43	CCACATTCTTCCAGGGTAATAATAATAGGTATCATTTCCAGAACTCCTAC[A/G]AGGATCTATTGCAGTTCTTAGACCAGGAAAAAAGACATGCCTTAGCTGCG
CL016371-0420	solcap_snp_sl_100407	PASS	NO	YES	2	48.1769	Formamidase	AT4G37560.1	formamidase, putative / formamide amidohydrolase, putative	TAAGATTTCCTGGTTTAATTCATCCTGGAATAATTGGAACAGCGCCTTCAAAAGAACTACTCAATATATGGAATGAGAGGGAAAGAAAGCTCGAAGAAAC[A/C]GGTCCCCGATCTCTCAAATTATGTGAGGTCTTGCATTCTAGACCATTGGCTAACCTACCTTCAACAAAAGGGTGCATTCTTGGCAAGGTATGATTGGTTT
solcap_snp_sl_67596	solcap_snp_sl_67596	PASS	NO	NO	2	48.2051	Gene of unknown function	0	0	CTGTCCCAGTTAGCTTAATGGATTAAATTTGTCGAATAAATTAAAATTTT[A/G]TTTTAATTACGCAAAAATTAGTTCGTTGAGTGTTGTCAAGGATAGGAGTT
SGN-U315914_C2_At5g67370_snp371	solcap_snp_sl_100739	PASS	NO	YES	2	48.2728	Conserved gene of unknown function	AT5G67370.1	unknown protein	TAATAGGGATAGGAGCTCCGCTGGAGATAGATAATTTGAGAACTTAACTT[T/C]TCTAATATTCTACGTAACATTCTAATTCCTGACAATNACCANAATAGGGA
solcap_snp_sl_21971	solcap_snp_sl_21971	PASS	NO	NO	2	48.3053	Sigma factor sigb regulation protein rsbq	AT4G37470.1	hydrolase, alpha/beta fold family protein	AACATATGTCTCAAATCACTTTGGAATATAATTTGTAACACACTTAATGC[T/C]ATGTCTGGTCTCATGTTGAACAATGTCCTGCTGAACTCCTGTACCGCAAC
solcap_snp_sl_21966	solcap_snp_sl_21966	PASS	NO	NO	2	48.3708	Indole-3-acetic acid-amido synthetase GH3.3	AT2G14960.1	GH3.1	AAGGCGAAAATTGGGAAGGAATCATTACTAGAATTTGGCCAAACACAAAG[T/C]ACCTTGATGTGATAGTCACAGGTGCAATGGCTCAATATATACCTACTTTG
solcap_snp_sl_67551	solcap_snp_sl_67551	PASS	NO	NO	2	48.3952	Xyloglucan galactosyltransferase KATAMARI1	AT5G62220.1	exostosin family protein	GCATACACTATTCTTGGAATTGTCTCTACAACTTTTTCCCTCATTTTCCT[T/C]ACTTGATCTTTACTGTAACTCATCAAAATTTCCTTAATGGAAGCTGTCCC
solcap_snp_sl_58490	solcap_snp_sl_58490	PASS	NO	NO	2	48.444	Chromatin binding protein	AT4G37280.1	MRG family protein	AACAAAGAGTTTGCCCTATAATTGCGGGCATCACCAGTAGGCATATTGGC[A/G]TGTTCAAGAAATACCGCCAATGCTTCTGATGCGACTCATTCTAATTCTAG
solcap_snp_sl_20064	solcap_snp_sl_20064	PASS	NO	NO	2	48.4548	Tuber-specific protein	0	0	CAACAACCGCAGCAGTTTCAGCAACAAAACCATCAATTGCCAAGTGGTTT[A/G]GGGCTTGGATTGTGTATGCAACAAGCTTCTGATTGTTTCAGGGATAGGGC
solcap_snp_sl_20063	solcap_snp_sl_20063	PASS	NO	NO	2	48.4551	Tuber-specific protein	AT5G67300.1	MYBR1 (MYB DOMAIN PROTEIN R1); DNA binding / transcription factor	ATCCTCTAATCGTTCGGCCGATTCGACTCAGTCGAAAAATCCTTTTCAGT[T/G]GCTGCTTCCACCGATGCAGATTCCTCCACCGCCACCACCACCGCCGCCTC
solcap_snp_sl_32404	solcap_snp_sl_32404	PASS	NO	NO	2	48.5121	CycD3;1 protein	AT5G67260.1	CYCD3;2 (CYCLIN D3;2); cyclin-dependent protein kinase	AGAAGGAGAAGATGGTTTTCCCTTTAGATTCCCAGCTCCAAAATCCTATT[T/G]CTGCTCTTCTTGATGGCCTTTACTGTGAGGAAGATCGATTCTTGGATGAT
solcap_snp_sl_58462	solcap_snp_sl_58462	PASS	NO	NO	2	48.5474	Gene of unknown function	0	0	TAGGTAGAAACCAAGTAAAGGTACTATAATACATCAGGGTATTTATAAAG[T/C]ATAATTTTCTGAAAGCTGTGCAAATGGAAAACAAAGATATCATTACACTA
solcap_snp_sl_58447	solcap_snp_sl_58447	PASS	NO	NO	2	48.6022	Receptor kinase	AT5G67200.1	leucine-rich repeat transmembrane protein kinase, putative	ATTTTGTTTCTTTTGATTCAATTTCAGTTTCTTCTTTTCTCCTTTTCACA[A/G]AAGCAAAAAGACAGAGAACAGCTGCAATCAAGATCAATGTTCCAACTACA
solcap_snp_sl_20052	solcap_snp_sl_20052	PASS	NO	NO	2	48.685	Myosin heavy chain, fast skeletal muscle, embryonic	AT2G23360.1	transport protein-related	GATGAACGGCGTCCAAAACTTTTCTTTGGGGTTGTCATGGTATCACTAGT[T/G]GTTTCTGAAGTTGTAGATATCACCTTATCAAAGAGAACTGCATCCCCAGG
CL017436-0294	solcap_snp_sl_100567	PASS	NO	YES	2	48.6872	Cyclin delta-3	AT4G34090.1	unknown protein	CCATCTGGGTAATATTATTCATCAAAATGCTGAGTTTTNTGGATATCTCTGTTCTACTTTTTGGGTGCTTATCTCGGTTTATTCTCCGGTCTCCTAATTG[T/C]TCTCAGGAAAAGGGGGAAAATATTTTGTATCTGATTTACATCTTCATTGTTTACAGGATGGAGATGCCGTTGGTAGAAGTGCGCAAGTATGGTGTGTGGC
CL017436-0232	solcap_snp_sl_100566	PASS	NO	YES	2	48.6873	Cyclin delta-3	AT4G34090.1	unknown protein	ATTTTTTTTCCTTCTCTTCTTTTGTAGATTCTGTAACTGCACTGTTACGATGGCCAACTGCCCCATCTGGGTAATATTATTCATCAAAATGCTGAGTTTT[C/G]TGGATATCTCTGTTCTACTTTTTGGGTGCTTATCTCGGTTTATTCTCCGGTCTCCTAATTGNTCTCAGGAAAAGGGGGAAAATATTTTGTATCTGATTTA
solcap_snp_sl_20051	solcap_snp_sl_20051	PASS	NO	NO	2	48.6965	Anthranilate N-hydroxycinnamoyl/benzoyltransferase	AT5G67150.1	transferase family protein	AGCTCGCCGCGTTTCGATGTGTACGGCAATGATTTTGGATGGGGAAGACC[A/G]GTTGGGGTGAGAAGTGGCGCTGGCAACAAACATGACGGGAAAATGACAAT
solcap_snp_sl_20049	solcap_snp_sl_20049	PASS	NO	NO	2	48.6972	Anthranilate N-benzoyltransferase protein	AT5G67150.1	transferase family protein	TTCTTCAATTGTTGGTCTGAAATAGCGCGCAGTGGAGATTCCAATCTTAT[T/C]GTTAATAAACCGCCGGTTCTGGACCGTTGGTTTCCTGAATTTGTTGCTAG
solcap_snp_sl_58414	solcap_snp_sl_58414	PASS	NO	NO	2	48.7283	Gene of unknown function	0	0	ATTAGGATTCATACCTTCCCAACCAGCTGCAATAAACATAAACCGCATGT[T/C]AAAATCACATGCACGAGTTATAATCCTTTGTGGTGGTTAAGACGCGCCTG
CL016576-0377	solcap_snp_sl_100430	PASS	NO	YES	2	48.7319	Phospholipase C	AT5G67130.1	phospholipase C/ phosphoric diester hydrolase	GCCCTTTTGCATCAGAGGACAAGCTATAGAACCTACTTCCATTGTAAGTTTCTTTCTAACTTTCTTTACTCTACTCTGCAGTTTCTGTTTTCTAAGCTGA[T/G]GTTTATCAGAAACAACCTTTCTATCTCATAGTGAGGTTGGGTTAGGGTAAGGTTTGCAAACTCTCTATCCTCTTCGAACCTCACTTGTGGTATTACACTG
solcap_snp_sl_58389	solcap_snp_sl_58389	PASS	NO	NO	2	48.8326	Stpk1 protein kinase	AT3G27580.1	ATPK7; kinase/ protein serine/threonine kinase	CCAATCTCTTCAACAGTCTAAAGTGGTTAAAACCCAATGTTCCCTCACGG[A/G]CTCTAATAACTTGTATTGCATCCCACCTTGTATCATTTGCCTTATGTGGT
solcap_snp_sl_20044	solcap_snp_sl_20044	PASS	NO	NO	2	48.8789	Acetylglucosaminyltransferase	AT3G27540.1	glycosyl transferase family 17 protein	CCTCCAAAGCCCTTTATTGAACTTACCCATTATTATCATGAGAATGTCTC[T/C]ATGGAGAATCTTTGCAAGCAACATGGATGGGGAATTCGTGAATATCCTAG
solcap_snp_sl_32389	solcap_snp_sl_32389	PASS	NO	NO	2	48.9434	RING-finger protein	0	0	GGCTTCCATAACCATAATACGAGCTTGCAGGCTGCTGAAAACTTGGTGCA[T/C]GTGAGGTCTTTGAACCACCGACAGAACTTGCCCCATACATAGGAGGAGGA
CL016196-0121	solcap_snp_sl_100383	PASS	NO	YES	2	49.0019	Steroid nuclear receptor, ligand-binding	AT5G40640.1	unknown protein	GCAAGTGTCCCTCTAGGCGCTTATGCAGGAGTAGTTGTATATCAGGTTTTGTTCCTTTTCTTCCAACTCCTTACTTCAATGAT[T/C]TCAAAATTGCCTCTTGTGTTTTATACATTTCTGGAACTGCTAAAGTTTTACCAATGCCTTCTACTTCAGGAGTGTTCTCTTTGGGCAGGGCTTTGCTATA
SGN-U313919_snp500	solcap_snp_sl_100731	PASS	NO	YES	2	49.0156	Mitochondrial succinate dehydrogenase iron sulfur subunit	AT3G27380.1	SDH2-1; electron carrier/ succinate dehydrogenase	ATCTCATTTCCGTGAGCTGAAACACTATCCAACTTCTTGTAGAAGATGGA[T/C]CAAAGAAAAAACTTTTTGTAGAAGTTTGATGAATCATATGCTGAAACGTC
solcap_snp_sl_48037	solcap_snp_sl_48037	PASS	NO	NO	2	49.047	Conserved gene of unknown function	AT3G27340.1	unknown protein	TCTAAAGACTAGCTCTTGATATGTTATCATATGTTCAGGGATATTTGTGG[T/C]GTGCTATTTTCTAGATCTAGAGATTGACATGTGATACAAAAGAGGTCATT
solcap_snp_sl_29357	solcap_snp_sl_29357	PASS	NO	NO	2	49.0895	Protein phosphatase 2a, regulatory subunit	AT3G26020.1	serine/threonine protein phosphatase 2A (PP2A) regulatory subunit B', putative	TTGAGAACCTAATCAAACAAAATCATAGAGTTATACTGCCGATAATCTTC[T/C]CTTCCTTGGAGAAGAATGCTAGAGGCCACTGGAATCAGGCGGTGCAAAAC
solcap_snp_sl_48033	solcap_snp_sl_48033	PASS	NO	NO	2	49.0924	0	0	0	ATGTATCATCAGCAGTTATCTTACTGCATAACACAATTTGTGGAGAAGGA[T/C]TGCAAGCTTGCTGATACTGTCATAAGAGGTTTGTTGAAATATTGGCCTAT
solcap_snp_sl_29351	solcap_snp_sl_29351	PASS	NO	NO	2	49.2413	Adenylate kinase 1 chloroplast	AT3G01820.1	adenylate kinase family protein	TTCCAGAAGAAGTTATTTTTGGTTTGTTATCAAAGAGGCTAGAAGAAGGT[T/C]ATTGCAGAGGTGAAAACGGGTTCATTTTAGATGGAATTCCTCGTACAATG
solcap_snp_sl_47977	solcap_snp_sl_47977	PASS	NO	NO	2	49.336	Sulfite oxidase	AT3G01910.1	SOX (SULFITE OXIDASE); sulfite oxidase	ACAAGTCACACAGCACCGTTTAATTTCCAATTGCATGAAGAGTATAACCT[T/G]TCTCCACAGCCTCAAATTCGTCAGGTAGTAGGGCCGCTCCAATATTTGTA
CL016534-0109	solcap_snp_sl_100421	PASS	NO	YES	2	49.4235	Conserved gene of unknown function	0	0	AAAATCCTATTAGCCAAACCTGGACTTGTTTCCGCCGGTAAGTTCAACCGTGGTGGACCTGACGATGATCCAGCAGCTCACCGCCCACGTCTTCC[T/C]TCTGTTGGATCTCTTAATCTTCTCTCTGACACCTGGGATTTCCACACGGATCGTTTTCTCCCNTTTCTAACGGATAATACGGACTTTACAGTAGTGGGTG
solcap_snp_sl_29349	solcap_snp_sl_29349	PASS	NO	NO	2	49.4516	Amino acid binding protein	AT3G01990.1	ACR6; amino acid binding	AAGTGTCATCTTTGCAGTCTTCAAATCATTGTTCCCCTTGAGGACGTTAC[A/G]AAGAAGTTTCTTGATTGTAGCAAGGCGTTTTGGATCTTCAATTGCACAAT
solcap_snp_sl_47942	solcap_snp_sl_47942	PASS	NO	NO	2	49.4524	Amino acid binding protein	AT3G01990.1	ACR6; amino acid binding	AAGATATCTTTTGCCTTTCCCCCTTGTGTTGAGATTTCTGCTCTTTTAAT[A/G]CACAAACTATTTTCCCTGAATATCCTAGTGATATCTGAAAGTAGTCCTGG
CL017391-0390	solcap_snp_sl_100555	PASS	NO	YES	2	49.5633	Phosphoglycerate mutase	AT3G26780.1	catalytic	CAGGGATACAATGACATTTATGGAGGACTCCGNCTATCAGCTTTGCAGGGGTAGATTTCTTCATTTTTAGNCAGCTGCATGTTTCCTCTTGTACTAGTCT[T/C]AAGTTTTATACTTCTCTGGTGATTGTGTACAGTGACTTCTGCAGTTTTGCCCTGAAAGTAACCATTGGATTTCTTAGCTGCTCTAGGTTCAGGATTTATA
solcap_snp_sl_47897	solcap_snp_sl_47897	PASS	NO	NO	2	49.6113	Zinc finger, C3HC4 type family protein	AT3G26730.1	zinc finger (C3HC4-type RING finger) family protein	AGGAGGAATTTCATGTCCATCTTGCCCTCCCATAGCGACAATCATACAAC[T/C]TCCTCCTCCTCTTCTTCTTCTTCTCCAAACCCTAACTCTAATCATGGATC
solcap_snp_sl_47885	solcap_snp_sl_47885	PASS	NO	NO	2	49.755	Gene of unknown function	0	0	TTTCTGTGCTGCAGGCCTACTGCTAGGGTTTTCTTTTTTCAACTTACTGA[A/G]TTCTTGGTTGTTTATCTATGCATACTTAATATTTTCTTATTTTTATACTA
solcap_snp_sl_47880	solcap_snp_sl_47880	PASS	NO	NO	2	49.8162	Non-LTR retroelement reverse transcriptase	AT3G24255.1	FUNCTIONS IN: molecular_function unknown; INVOLVED IN: biological_process unknown; LOCATED IN: cellular_component unknown; CONTAINS InterPro DOMAIN/s: RNA-directed DNA polymerase (reverse transcriptase), related (InterPro:IPR015706); BEST Arabidopsis thaliana protein match is: unknown protein (TAIR:AT3G23910.1); Has 2302 Blast hits to 2235 proteins in 74 species: Archae - 4; Bacteria - 15; Metazo…	CCCCTAACTTCAACCATGTAGCTTTACTTTGTTGCTGCAAATACACCTCT[T/G]CTAGGTATGAGATATGTTTAAATTGTGCATAACTGTCCCTTTCCATTTTC
solcap_snp_sl_63048	solcap_snp_sl_63048	PASS	NO	NO	3	0.071076	CXE carboxylesterase	AT3G27320.1	hydrolase	CTGCTTCCAATCCTTTATTCACTGATGGTGTTGCAACCAAAGATTTACAT[A/G]TAGATCCAGGGACTTCTGTTTCTATTAGGATCTTTCTCCCTGAAACTTGT
CL016802-0675	solcap_snp_sl_100466	PASS	NO	YES	3	0.119273	Non-specific lipid-transfer protein	AT3G22600.1	protease inhibitor/seed storage/lipid transfer protein (LTP) family protein	AGAACAATGGAACTAAAAACTTGCTAAACNTAGAAACGAGACATTCTTTTTGAAACAGACGGAGAAAANGTACGACCATAGAAATTTTACGTTAC[T/C]TGTGAATTTGATTGTTCACTAAAATTACTTACCTATAACAGCTGGATCCCCAACTAGCTCTCCTGCTGGAACACCAAGTTCTCCAAATACAGNAGGTTCA
solcap_snp_sl_63084	solcap_snp_sl_63084	PASS	NO	NO	3	0.183363	Acyltransferase	AT5G43760.1	KCS20 (3-KETOACYL-COA SYNTHASE 20); fatty acid elongase	ATGGATTCTTCTCTTTAGCAGGATTAATCGTCTTTAACGCGCGCCACACA[A/G]CACTGTTACATTTAAATCCAGAACCAAATGCAATTTGCCATGTTCTGTCT
solcap_snp_sl_25015	solcap_snp_sl_25015	PASS	NO	NO	3	0.304164	Conserved gene of unknown function	0	0	GAGAAATGATGGGTCAGAACCCATCATTTGCCACTGGTTAGGAACTAACC[A/C]GTCCATATGATGATGCCCACTATTGAGTCGAGGGTCGGTCTGCATAATCA
CL017202-0450_solcap_snp_sl_63109	solcap_snp_sl_63109	PASS	NO	YES	3	0.304215	Conserved gene of unknown function	0	0	GTCCATATGATGATGCCCACTATTGAGTCGAGGGTCGGTCTGCATAATCA[T/C]ATCACTTGCACTATCAAAAAGGCCTCCAGAATAGTTATGCTGGAACACGT
CL017080-0343	solcap_snp_sl_100507	PASS	NO	YES	3	0.305385	Conserved gene of unknown function	AT1G04300.1	FUNCTIONS IN: molecular_function unknown; INVOLVED IN: biological_process unknown; EXPRESSED IN: 24 plant structures; EXPRESSED DURING: 15 growth stages; CONTAINS InterPro DOMAIN/s: TRAF-like (InterPro:IPR008974), MATH (InterPro:IPR002083), TRAF-type (InterPro:IPR013322); BEST Arabidopsis thaliana protein match is: meprin and TRAF homology domain-containing protein / MATH domain-containing protei…	TAGGTACGAGTTCATTCTATTTTCTTACTCTGAGCAGGAAGTAGTAGCTTCGCCGCAGAGGAAGTCAAGGAAGGCTGACACAGAGAGACCTTCCAAGGAG[A/G]AGTCAAGTGTCCAGTCTTCTCCCAGAAGCCCTCCAAAAGTTGCAGGCTCTGATGTTCAGCAAAAGTCACAGATGAAGATTCCAGTCACAAGTGATCNTAT
CL017080-0223	solcap_snp_sl_100506	PASS	NO	YES	3	0.305505	Conserved gene of unknown function	AT1G04300.1	FUNCTIONS IN: molecular_function unknown; INVOLVED IN: biological_process unknown; EXPRESSED IN: 24 plant structures; EXPRESSED DURING: 15 growth stages; CONTAINS InterPro DOMAIN/s: TRAF-like (InterPro:IPR008974), MATH (InterPro:IPR002083), TRAF-type (InterPro:IPR013322); BEST Arabidopsis thaliana protein match is: meprin and TRAF homology domain-containing protein / MATH domain-containing protei…	ATTACTATACTGAAAATTGTAGTGAACTGCCTCTATTTGTTAAGATGCATCTACCTATCCGATTATGAGTTTATAGGAAATTTCTTTTCCATAGATGCTA[T/C]GTTTCTGTTGGTGTTCCAGTAGGTACGAGTTCATTCTATTTTCTTACTCTGAGCAGGAAGTAGTAGCTTCGCCGCAGAGGAAGTCAAGGAAGGCTGACAC
solcap_snp_sl_63114	solcap_snp_sl_63114	PASS	NO	NO	3	0.334009	Conserved gene of unknown function	AT5G42670.1	agenet domain-containing protein	CTACGTGTATTGCTCATTCCGTGCAGGTTTTATACACCTTCCATAGTTTA[A/G]GAAGCTGCTTGACGTGAAATTTGGATGCATCCCATGTTAAGGTTTCAAGT
CL016925-0828	solcap_snp_sl_100490	PASS	NO	YES	3	0.346009	Cellulose synthase	AT4G24000.1	ATCSLG2; cellulose synthase/ transferase/ transferase, transferring glycosyl groups	ACTTAAATAAAAACTTCGAGATAGACTTTGATAGTAACTATATTATATTTTCACAGGTCTCAAGTCCATGGTTCTTTGTATATTCTTTTCTTTTCTTGTC[A/C]TCACTTTCAAAATACTTGTGGGATGTTGTGAACACTGGAGGGACAATGAGAACATGGTGGAATGAATGGAGGGTATGGATGATAAAATCAATAACAGCTT
solcap_snp_sl_63129	solcap_snp_sl_63129	PASS	YES	NO	3	0.473207	NRC1	AT3G46730.1	disease resistance protein (CC-NBS class), putative	TTCTCCTCTCGGAACATTGCGATGTCCCCATATGAGTTAGAGACAATCCC[A/G]AAATCCTTTCCACTACTGAGGGTTCTTGACATTGAGTCCATATTATTTGA
solcap_snp_sl_63134	solcap_snp_sl_63134	PASS	YES	NO	3	0.473756	NRC1	AT3G46730.1	disease resistance protein (CC-NBS class), putative	GATTCAGAAAATTATGGATTCCCTCGGAGGTTAAAGCAGTTAACTTTATC[A/G]GGTACGTGGTTGGATTGGGAGGAGATACACAGAGCAGTTGGCCATTTGGA
solcap_snp_sl_34398	solcap_snp_sl_34398	PASS	NO	NO	3	0.508484	Conserved gene of unknown function	AT1G04540.1	C2 domain-containing protein	GAGGTGGAGGAACGAGATCCCTCCGGTACAAAACCGAGGGACAGGTTCAA[A/G]TAGCTATCGTTCGACCGGACGTCACCCTAGAAGGCGTTCGAGTGGAGGGA
solcap_snp_sl_34404	solcap_snp_sl_34404	PASS	NO	NO	3	0.538817	Chlorophyll a-b binding protein 3C, chloroplastic	AT1G29930.1	CAB1 (CHLOROPHYLL A/B BINDING PROTEIN 1); chlorophyll binding	TCACCAGGGAACTCACCAGTCAAATAGCTTGGTGATTCACCAGAGAATGG[T/G]CCCAAGTACTTAACACGGTCAGGACCATACCATGGGCTACCAGAGGAAGC
solcap_snp_sl_63167	solcap_snp_sl_63167	PASS	NO	NO	3	0.631452	Cyclic phosphodiesterase	AT4G18930.1	cyclic phosphodiesterase	CTATACACCTTCTTCACCCCTTCACATCCTTTTCTAAACTTGTCACGTGC[T/C]TCTTCCTCCGTTAACCTCACCGCTCCGACGACAGTCACGTGAGGTTCAAA
solcap_snp_sl_63184	solcap_snp_sl_63184	PASS	NO	NO	3	0.748576	Conserved gene of unknown function	AT5G05830.1	zinc finger (C3HC4-type RING finger) family protein	TTAAGGTGGCTGTAAGTACTGCAAAGACATAGCATTGCTATTTACGTCTA[T/C]GCTATTTGAATGAGGAAGTAAGTAAATATATACCCTCTTTACCTCATCAA
solcap_snp_sl_9663	solcap_snp_sl_9663	PASS	NO	NO	3	0.828684	Gene of unknown function	0	0	CCAGGATCACCCCTCTAGTAGCCAGCCAAGTGAAAAAGCACACCTTCATC[A/G]GCACTTTGGAAATGTAAACTGCATCAAAACTTCCTCTTCCTAACCAAAAG
solcap_snp_sl_63211	solcap_snp_sl_63211	PASS	NO	NO	3	0.944995	Zinc finger CCCH domain-containing protein 27	AT2G33835.1	FES1; nucleic acid binding / zinc ion binding	TTAATGACTCTGTAGATAGGTTGTCTCATCATTGTTCTTCTTCGCGGAAC[A/G]TAGATGCCCTTGATGATCAGAAGCTTTTGGATTGTAGCCAAGAGTATTCT
solcap_snp_sl_15317	solcap_snp_sl_15317	PASS	NO	NO	3	1.03123	0	0	0	TTGTCAGAGGAGTCAGGCCTGGACATCAGACAGGTTTTGACATTGATGAT[A/T]CTGACCTTCTTGAGATGGAATCTTGTCAAGGTGTCGTGGTGGCATCTGCA
solcap_snp_sl_21215	solcap_snp_sl_21215	PASS	NO	NO	3	1.03447	Conserved gene of unknown function	AT1G53040.1	unknown protein	ACTCCAAGGGACCAAATAAGCTTTGCCATTGTAAGAGATAAGATCATGTC[A/C]AAGACAAATTGGACTGTGAATATGTTCTTAGACTGCGAACGGCGTAACTT
solcap_snp_sl_9666	solcap_snp_sl_9666	PASS	NO	NO	3	1.04569	Scramblase family protein	AT2G04940.1	scramblase-related	GAGTTCAAGGGTGTAAACAGCAAGTCAAAGCTTTTAGCTAAAATGTCTCG[A/G]TATCATAAAACGTGCCCATCAAAACACTTAAGGGTGGGAGCTTACTCCAG
solcap_snp_sl_9667	solcap_snp_sl_9667	PASS	NO	NO	3	1.0459	Scramblase family protein	AT2G04940.1	scramblase-related	GAGCAGAAAGTTTTTGCAGTAGGATGATCTGAAACATAATGAAGAATACT[A/G]TAGAGATCTTGAGAAAACAGGGTCTTGATTACTCGCACATTGTTGGTCTA
solcap_snp_sl_21216	solcap_snp_sl_21216	PASS	NO	NO	3	1.05689	Conserved gene of unknown function	AT4G27460.1	CBS domain-containing protein	GTAGATCTCGGAGAGGATGATTTTCTCCTTGAATCTGTGCTTCCATTGTT[A/G]TAAATTGGTATGACCGCGTTTTGAGTACCTTCAATCATGTAATCTATTGC
solcap_snp_sl_63240	solcap_snp_sl_63240	PASS	NO	NO	3	1.14434	Chromatin remodeling complex subunit	AT1G50410.1	SNF2 domain-containing protein / helicase domain-containing protein / RING finger domain-containing protein	ACCACCATTATAATAGGAACTGAAGTTCCCAACACCAAAATTTGGAGTCA[T/C]TTGACACTCAGGAGCCTGCTGAGCTTCTTCACCTGCTCTTGTTGTCCAGT
solcap_snp_sl_9681	solcap_snp_sl_9681	PASS	NO	NO	3	1.25756	Conserved gene of unknown function	AT1G11360.1	universal stress protein (USP) family protein	CGGGTGTGCATGTTTCAATACTGACAAAAAAGGGCCTTCAATGGTGTTGA[T/C]CGCGCTAGTGAGAAATGAATTTGGTGGTTCTCTGTGCCTTCTTTCCGCTA
solcap_snp_sl_63273	solcap_snp_sl_63273	PASS	NO	NO	3	1.32308	Oxidoreductase	AT5G51880.1	iron ion binding / oxidoreductase, acting on paired donors, with incorporation or reduction of molecular oxygen, 2-oxoglutarate as one donor, and incorporation of one atom each of oxygen into both donors	TTTAGCATTTGTTCAAGCAAATACAACATCAGATCGTAATATATATTTGA[T/C]ACCCTTAGTGACATTCCGAGCTTCATGCAACATACATTTATCCCCGTGAA
solcap_snp_sl_63285	solcap_snp_sl_63285	PASS	YES	NO	3	1.38317	Phosphoglucomutase, chloroplastic	AT5G51820.1	PGM (PHOSPHOGLUCOMUTASE); phosphoglucomutase	CTTCTTCTGTTTTCAGTAATGGCTATGGAGAGTGCATTAGCATCCACACG[A/T]GTTTCAATTCCATCGTTGTGTTCAGGGATCACTTCATCTCATCATCACCA
solcap_snp_sl_63290	solcap_snp_sl_63290	PASS	YES	NO	3	1.39029	Phosphoglucomutase, chloroplastic	AT5G51820.1	PGM (PHOSPHOGLUCOMUTASE); phosphoglucomutase	ATCAAAGCTAAAGGACTTCACCGGAAGAGAAAAGCCTACTGTCATCACAT[A/G]AGGGCATAGATATCTGCAACTACAATTGCATAGCAGAAGCCCTCTTGTGA
solcap_snp_sl_63301	solcap_snp_sl_63301	PASS	NO	NO	3	1.5293	SBT2 protein	AT5G51750.1	ATSBT1.3 (ARABIDOPSIS THALIANA SUBTILASE 1.3); identical protein binding / serine-type endopeptidase	TAGTCCCAAGAAATCTCAAAGTGGCAGTAGCGCTTCTACCTGCCGCGTAG[A/C]GCTTGATTGCTCTTCCTTCTCTTTCACCAACTGCTACTGCCGGAAGAAGG
CL016787-0272_solcap_snp_sl_63305	solcap_snp_sl_63305	PASS	NO	YES	3	1.55432	Peptidase	AT5G51740.1	peptidase M48 family protein	AGGTTTGCCTAAAGCGTTTGGTACCAAAGAATTGCCCTGGTTGGTTCGTT[C/G]AATTGAATTGCTGAATGAAAACTTTGATGCGAAACTTCGAAAAGCATCAA
solcap_snp_sl_9683	solcap_snp_sl_9683	PASS	NO	NO	3	1.58411	Glutathione-regulated potassium-efflux system protein kefB	AT5G51710.2	KEA5; potassium ion transmembrane transporter/ potassium:hydrogen antiporter	AATATACCCAGTTTTGGCGGGCAGTAAATTCGATGTGCATTACTCAGCCT[A/G]AACTCATCAAGGATGCAGAGGTTAGATAAAAGTTAGATTAAAAAAAAATG
solcap_snp_sl_63307	solcap_snp_sl_63307	PASS	NO	NO	3	1.63195	Acc synthase	AT5G51690.1	ACS12; 1-aminocyclopropane-1-carboxylate synthase/ L-aspartate:2-oxoglutarate aminotransferase/ aromatic-amino-acid:2-oxoglutarate aminotransferase	TTACAACGCTCGTCTTCACGTTTAAATTTGTCAACTCGTGGTTCCGTTGG[T/C]CGTGTCTTTTTGTCTTCAAGGGCTAGTTTGGTTGCTGCACCGAATGATTC
SGN-U569291_snp1086	solcap_snp_sl_100785	PASS	NO	YES	3	1.70429	ATP-dependent clp protease	AT4G25370.1	Clp amino terminal domain-containing protein	AATGTTCGTGGCCTTGTAAGCAATTTTCCCCCATACACAATCACCATTTA[T/C]TTATAACCCTTTTTCAGTAGAAGACATTTTGTTATCTAAACGGCTGGGAA
solcap_snp_sl_63356	solcap_snp_sl_63356	PASS	NO	NO	3	1.87703	Gene of unknown function	0	0	GTGGTATGTCACTTGTCTCTGTTTTGTGTTGTTCCAGGGTATATTGAGTG[T/C]GTAGCCGTGTCTTTTAAGTTGCATTTGTGGTCTCTAATTGCAGTACGCAA
CL017347-0198	solcap_snp_sl_100548	PASS	NO	YES	3	1.89116	ATP-dependent peptidase	AT5G53170.1	FTSH11 (FtsH protease 11); ATP-dependent peptidase/ ATPase/ metallopeptidase	CTTCTTCTTCTTTAAACCCTAAAATATCTAAATCTTAAGGAAAGAGAAGCCATGACCACTCTTCAAGCTTCTCTTCTCTTCAAGCCTTTACCTCCTCTTC[T/G]CCATTTTTCTTCTTCGAAACATGTTCGGTCCCTTTCTTTCNCCAACGCTTTATCCTGTCGTCGTTTATCTACAACTGCATCTNCTCCNTTCAAGACTCGG
CL017347-0326_solcap_snp_sl_63360	solcap_snp_sl_63360	PASS	NO	YES	3	1.89129	ATP-dependent peptidase	AT5G53170.1	FTSH11 (FtsH protease 11); ATP-dependent peptidase/ ATPase/ metallopeptidase	CATCTGCTCCATTCAAGACTCGGTTTTGCCGCCACAATTTACTGCTTCAT[A/T]GTACATTGAATCCTGAACAAGTCGATTCCTCATCGGAATTTGCCTTATCT
solcap_snp_sl_63377	solcap_snp_sl_63377	PASS	NO	NO	3	1.9681	Conserved gene of unknown function	AT5G53220.1	unknown protein	ATACGGCCTAATGCTGGTGGCATTGGTGCTAACATACTTCATTCGCTGAT[T/C]CGGGTAACGGAGCTAAGATTTATATTAAGTTTAAGAAGAAATCAAAGAGA
solcap_snp_sl_9689	solcap_snp_sl_9689	PASS	NO	NO	3	2.05301	Gene of unknown function	0	0	AATTCCGCCAGCCATTTCTTCGCCGGCTTTTTCCCCCTCAACATCTCCGG[T/C]GATGTCACGTTATCTATCAAATAGGGGAGGAACTCAAGTACAAAAGGTTC
SL10790_382	solcap_snp_sl_101063	PASS	NO	YES	3	2.05349	Conserved gene of unknown function	AT5G53310.1	myosin heavy chain-related	TATTTTTTGGGTTGCTGAATAGCTCTTACTGAATCTCTTTAACATCTATT[A/G]TTGTGCTGAATATATATCTGGAGTGGTTACTCATTTTAATGGACAAGCAA
solcap_snp_sl_15320	solcap_snp_sl_15320	PASS	NO	NO	3	2.07258	Kinesin	AT4G14145.1	unknown protein	TAACTTCTACATAAGAGATTATTTCTGGTTAGCTCTTGTGACTTGTTCTC[T/C]CTTGAAGTTTGTCAACTATACTACTAATTCCCCCTTCTAGTTAAGATTAG
solcap_snp_sl_9690	solcap_snp_sl_9690	PASS	NO	NO	3	2.07309	Gene of unknown function	0	0	TTTGAACTTCACACTGACACATGCACATAGACTATAGTATAAAATCTGTC[A/G]CATGTTCCAAAGAAAGGGAGATGTAGCTCTTTACAACATTTATAGATAGC
solcap_snp_sl_63391	solcap_snp_sl_63391	PASS	NO	NO	3	2.0737	Conserved gene of unknown function	AT5G53280.1	PDV1 (PLASTID DIVISION1)	GCTTCTTCAATGAATTTATACTTCTTACCCGGATGTTCAGCCAATCGCAT[A/T]GCAAGTACAATTCGGCTTTGCTCTAAGCGAGCAAGTGCAGCATCCCTTTC
solcap_snp_sl_63402	solcap_snp_sl_63402	PASS	NO	NO	3	2.11183	Conserved gene of unknown function	AT5G52960.1	unknown protein	AGTTTTTGGGAAACTTAACTCATTAGAGTTGCTTGGAATTGAGATGGAAC[A/G]GTGTTATGGCTACCTAACGTACACGCATAAAAGGTTTGTCCTTATGGACC
[truncated: 7,318 more rows]
