# Supplementary material for: Development of a Large SNP Genotyping Array and Generation of High-Density Genetic Maps in Tomato
Source: PLoS One. 2012 Jul 10;7(7):e40563. doi: 10.1371/journal.pone.0040563 (PMC3393668; doi:10.1371/journal.pone.0040563)
Supplement: Table S2 — 3,503 SNP markers in the EXPEN 2000 (LA0925 x LA0716) linkage map and their assignment on the introgression line population of S. pennellii (IL). (XLSX) [file pone.0040563.s002.xlsx]

## Sheet: Table S2
Table S2. 3,503 SNP markers in the EXPEN 2000 (LA0925 x LA0716) linkage map and their assignment on the introgression line population of S. pennellii (IL)
SNP Marker	Chromosome	Position (cM)	IL_mapped	IL_mapped	IL_mapped	IL_mapped	IL_mapped	IL_mapped	IL_mapped	IL_mapped
solcap_snp_sl_15058	1	0			IL1-1-3
solcap_snp_sl_15051	1	0.6732			IL1-1-3
solcap_snp_sl_15050	1	0.6732			IL1-1-3
solcap_snp_sl_15049	1	0.6732	IL1-1	IL1-1-2	IL1-1-3
CL004303-0524	1	0.6732	IL1-1	IL1-1-2	IL1-1-3
CL016197-0363_solcap_snp_sl_60559	1	1.3463	IL1-1	IL1-1-2	IL1-1-3
solcap_snp_sl_60557	1	2.0194	IL1-1	IL1-1-2	IL1-1-3
solcap_snp_sl_15046	1	2.6926	IL1-1	IL1-1-2	IL1-1-3
solcap_snp_sl_15039	1	6.0966	IL1-1	IL1-1-2	IL1-1-3
solcap_snp_sl_33745	1	9.5984	IL1-1	IL1-1-2	IL1-1-3
solcap_snp_sl_24799	1	14.7623
solcap_snp_sl_60446	1	15.4739	IL1-1	IL1-1-2	IL1-1-3
solcap_snp_sl_60417	1	16.1472	IL1-1	IL1-1-2	IL1-1-3
solcap_snp_sl_60078	1	24.6026	IL1-1		IL1-1-3
solcap_snp_sl_15014	1	25.9828	IL1-1		IL1-1-3
solcap_snp_sl_8653	1	26.6745	IL1-1		IL1-1-3
solcap_snp_sl_8697	1	26.6745
SL20259_223	1	26.6745	IL1-1		IL1-1-3
CL009286-0792	1	26.6745	IL1-1		IL1-1-3
solcap_snp_sl_24785	1	26.6745	IL1-1		IL1-1-3
solcap_snp_sl_8659	1	26.6745	IL1-1		IL1-1-3
solcap_snp_sl_8657	1	26.6745	IL1-1		IL1-1-3
solcap_snp_sl_8654	1	26.6745	IL1-1		IL1-1-3
solcap_snp_sl_60360	1	30.8253	IL1-1		IL1-1-3
solcap_snp_sl_60318	1	30.8253	IL1-1		IL1-1-3
solcap_snp_sl_60296	1	30.8253	IL1-1		IL1-1-3
solcap_snp_sl_60276	1	30.8253	IL1-1		IL1-1-3
solcap_snp_sl_60250	1	30.8253	IL1-1		IL1-1-3
solcap_snp_sl_60227	1	30.8253	IL1-1		IL1-1-3
solcap_snp_sl_60303	1	30.8253	IL1-1		IL1-1-3
solcap_snp_sl_59975	1	30.8253	IL1-1		IL1-1-3
SGN-U573329_snp393	1	30.8253	IL1-1		IL1-1-3
solcap_snp_sl_60143	1	30.8253	IL1-1		IL1-1-3
solcap_snp_sl_60043	1	30.8253	IL1-1		IL1-1-3
solcap_snp_sl_60008	1	30.8253	IL1-1		IL1-1-3
solcap_snp_sl_59964	1	32.1679	IL1-1		IL1-1-3	IL1-2
solcap_snp_sl_59944	1	33.51	IL1-1		IL1-1-3	IL1-2
solcap_snp_sl_20438	1	33.51	IL1-1		IL1-1-3	IL1-2
solcap_snp_sl_59890	1	33.51	IL1-1			IL1-2
CL015771-0679	1	33.51	IL1-1			IL1-2
solcap_snp_sl_59897	1	34.1827	IL1-1		IL1-1-3	IL1-2
solcap_snp_sl_59817	1	36.8852	IL1-1			IL1-2
solcap_snp_sl_59801	1	37.5579	IL1-1			IL1-2
solcap_snp_sl_59784	1	37.5579	IL1-1			IL1-2
solcap_snp_sl_59771	1	40.2969	IL1-1			IL1-2
solcap_snp_sl_19066	1	41.6563	IL1-1			IL1-2
solcap_snp_sl_26417	1	41.6563	IL1-1			IL1-2
solcap_snp_sl_59754	1	42.9974	IL1-1			IL1-2
solcap_snp_sl_51462	1	42.9974	IL1-1			IL1-2
solcap_snp_sl_51990	1	42.9974	IL1-1			IL1-2
solcap_snp_sl_52641	1	42.9974	IL1-1			IL1-2
solcap_snp_sl_52646	1	42.9974	IL1-1			IL1-2
solcap_snp_sl_41433	1	42.9974	IL1-1			IL1-2
solcap_snp_sl_41438	1	42.9974	IL1-1			IL1-2
CL009029-0054	1	42.9974	IL1-1			IL1-2
solcap_snp_sl_41445	1	42.9974	IL1-1			IL1-2
solcap_snp_sl_70331	1	42.9974	IL1-1			IL1-2
solcap_snp_sl_41302	1	42.9974	IL1-1			IL1-2
solcap_snp_sl_39021	1	42.9974	IL1-1			IL1-2
hp2_exon2_11_b	1	42.9974	IL1-1			IL1-2
solcap_snp_sl_70309	1	42.9974	IL1-1			IL1-2
solcap_snp_sl_70310	1	42.9974	IL1-1			IL1-2
solcap_snp_sl_70312	1	42.9974	IL1-1			IL1-2
solcap_snp_sl_70320	1	42.9974	IL1-1			IL1-2
solcap_snp_sl_70337	1	42.9974	IL1-1			IL1-2
solcap_snp_sl_70344	1	42.9974	IL1-1			IL1-2
solcap_snp_sl_70348	1	42.9974	IL1-1			IL1-2
solcap_snp_sl_70365	1	42.9974	IL1-1			IL1-2
solcap_snp_sl_70371	1	42.9974	IL1-1			IL1-2
solcap_snp_sl_70374	1	42.9974	IL1-1			IL1-2
solcap_snp_sl_38790	1	42.9974	IL1-1			IL1-2
CL015959-0346	1	43.6698	IL1-1			IL1-2
solcap_snp_sl_50589	1	45.0109	IL1-1			IL1-2
solcap_snp_sl_13762	1	49.0931	IL1-1			IL1-2
solcap_snp_sl_50542	1	52.483	IL1-1			IL1-2
CL016155-0185	1	55.1845	IL1-1			IL1-2
solcap_snp_sl_30135	1	56.5261	IL1-1			IL1-2
CL015442-1034	1	57.8677	IL1-1			IL1-2
solcap_snp_sl_50477	1	57.8677	IL1-1			IL1-2
solcap_snp_sl_50467	1	57.8677	IL1-1			IL1-2
solcap_snp_sl_50464	1	57.8677	IL1-1			IL1-2
solcap_snp_sl_50458	1	58.5403	IL1-1			IL1-2
solcap_snp_sl_4963	1	59.8819	IL1-1			IL1-2
solcap_snp_sl_50427	1	59.8819	IL1-1			IL1-2
solcap_snp_sl_30111	1	61.9019	IL1-1			IL1-2
solcap_snp_sl_36902	1	65.343
solcap_snp_sl_25914	1	65.343	IL1-1			IL1-2
solcap_snp_sl_12358	1	65.343	IL1-1			IL1-2
solcap_snp_sl_17071	1	66.6848	IL1-1			IL1-2
solcap_snp_sl_17075	1	66.6848	IL1-1			IL1-2
solcap_snp_sl_12348	1	70.1222	IL1-1			IL1-2
solcap_snp_sl_50373	1	72.1428	IL1-1			IL1-2
2325_3_363_b_2325_3_350_solcap_snp_sl_70013	1	72.1428	IL1-1			IL1-2
solcap_snp_sl_37999	1	72.1428	IL1-1			IL1-2
solcap_snp_sl_38059	1	72.1428	IL1-1			IL1-2
solcap_snp_sl_38078	1	72.1428	IL1-1			IL1-2
solcap_snp_sl_38096	1	72.1428	IL1-1			IL1-2
solcap_snp_sl_25922	1	72.1428	IL1-1			IL1-2
solcap_snp_sl_38126	1	72.1428	IL1-1			IL1-2
solcap_snp_sl_25926	1	72.1428	IL1-1			IL1-2
solcap_snp_sl_25931	1	72.1428	IL1-1			IL1-2
solcap_snp_sl_38178	1	72.1428	IL1-1			IL1-2
solcap_snp_sl_38243	1	72.1428	IL1-1			IL1-2
solcap_snp_sl_12351	1	72.1428	IL1-1			IL1-2
solcap_snp_sl_12354	1	72.1428	IL1-1			IL1-2
solcap_snp_sl_12356	1	72.1428	IL1-1			IL1-2
solcap_snp_sl_25953	1	72.1428	IL1-1			IL1-2
solcap_snp_sl_38324	1	72.1428	IL1-1			IL1-2
solcap_snp_sl_530	1	72.1428
CL009288-0542	1	72.1428
solcap_snp_sl_38390	1	72.1428
solcap_snp_sl_38406	1	72.1428	IL1-1			IL1-2
solcap_snp_sl_36715	1	72.1428	IL1-1			IL1-2
solcap_snp_sl_42191	1	72.1428	IL1-1			IL1-2
solcap_snp_sl_27382	1	72.1428	IL1-1			IL1-2
solcap_snp_sl_27400	1	72.1428	IL1-1			IL1-2
Le010791_85_solcap_snp_sl_42212	1	72.1428	IL1-1			IL1-2
solcap_snp_sl_42213	1	72.1428	IL1-1			IL1-2
solcap_snp_sl_27588	1	72.1428	IL1-1			IL1-2
SGN-U585636_snp200_solcap_snp_sl_26254	1	74.1634	IL1-1			IL1-2
solcap_snp_sl_26248	1	74.8455	IL1-1			IL1-2
solcap_snp_sl_16393	1	76.2066	IL1-1			IL1-2
solcap_snp_sl_16390	1	76.8796	IL1-1			IL1-2
solcap_snp_sl_16389	1	76.8797	IL1-1			IL1-2
SL10943_357	1	76.8797	IL1-1			IL1-2
solcap_snp_sl_34461	1	79.5843	IL1-1			IL1-2
solcap_snp_sl_34484	1	79.5843	IL1-1			IL1-2
solcap_snp_sl_34512	1	80.9446	IL1-1			IL1-2
solcap_snp_sl_34513	1	80.9446	IL1-1			IL1-2
solcap_snp_sl_34522	1	81.6173	IL1-1			IL1-2
CL015901-0259	1	82.2901	IL1-1			IL1-2
solcap_snp_sl_63558	1	82.2901	IL1-1			IL1-2
solcap_snp_sl_34545	1	82.9814	IL1-1			IL1-2
CL016392-0070	1	82.9814	IL1-1			IL1-2
solcap_snp_sl_21280	1	85.6861
solcap_snp_sl_9751	1	86.359
solcap_snp_sl_34568	1	89.7541	IL1-1			IL1-2
solcap_snp_sl_9759	1	89.7541	IL1-1			IL1-2
Cd2_2755_solcap_snp_sl_34581	1	93.9104	IL1-1			IL1-2
solcap_snp_sl_34622	1	95.9339	IL1-1			IL1-2
solcap_snp_sl_27784	1	95.9339	IL1-1			IL1-2
SL10945_281	1	102.918				IL1-2
solcap_snp_sl_27908	1	103.592				IL1-2
solcap_snp_sl_43632	1	106.418				IL1-2
solcap_snp_sl_2226	1	109.965				IL1-2
CL016133-0426	1	113.371				IL1-2
solcap_snp_sl_43655	1	113.371				IL1-2
solcap_snp_sl_28023	1	116.123				IL1-2
CL016805-0518	1	117.468				IL1-2
solcap_snp_sl_28099	1	117.468				IL1-2
solcap_snp_sl_28173	1	118.142				IL1-2
solcap_snp_sl_28168	1	118.142				IL1-2
solcap_snp_sl_28225	1	120.859				IL1-2	IL1-3
solcap_snp_sl_28247	1	121.534				IL1-2	IL1-3
CL016510-0445	1	121.534					IL1-3
solcap_snp_sl_43786	1	124.948					IL1-3
solcap_snp_sl_43796	1	124.948					IL1-3
CL000132-1036	1	128.363					IL1-3
solcap_snp_sl_43902	1	129.038					IL1-3
solcap_snp_sl_44009	1	132.507					IL1-3
solcap_snp_sl_44147	1	134.719					IL1-3
solcap_snp_sl_28287	1	138.392
solcap_snp_sl_44190	1	141.108					IL1-3
solcap_snp_sl_44213	1	142.453					IL1-3
CL017666-0495	1	142.453					IL1-3
solcap_snp_sl_44266	1	142.453					IL1-3
solcap_snp_sl_44305	1	143.136					IL1-3
solcap_snp_sl_2437	1	143.136
solcap_snp_sl_2440	1	143.136
CL015672-0280	1	143.819					IL1-3
CL017306-0367_solcap_snp_sl_44383	1	143.819					IL1-3
solcap_snp_sl_2452	1	145.164					IL1-3
solcap_snp_sl_2455	1	145.164					IL1-3
solcap_snp_sl_2457	1	145.164					IL1-3
CL015829-0286_solcap_snp_sl_44451	1	145.164					IL1-3
solcap_snp_sl_2508	1	146.508					IL1-3
solcap_snp_sl_44465	1	146.508					IL1-3
solcap_snp_sl_2510	1	146.508					IL1-3
SGN-U571854_snp167_solcap_snp_sl_44482	1	147.191					IL1-3
solcap_snp_sl_44470	1	147.874					IL1-3
solcap_snp_sl_44461	1	148.548					IL1-3
solcap_snp_sl_40011	1	152.719					IL1-3
solcap_snp_sl_40076	1	156.887					IL1-3
solcap_snp_sl_40154	1	157.561					IL1-3	IL1-4
solcap_snp_sl_40177	1	158.234					IL1-3	IL1-4
solcap_snp_sl_40199	1	159.578					IL1-3	IL1-4
CL015751-0365	1	160.922					IL1-3	IL1-4
CL016719-0209_solcap_snp_sl_40301	1	162.946					IL1-3	IL1-4
solcap_snp_sl_40303	1	162.946					IL1-3	IL1-4
CL016500-0535	1	163.62					IL1-3	IL1-4
solcap_snp_sl_40488	1	164.964					IL1-3	IL1-4
solcap_snp_sl_40571	1	166.307					IL1-3	IL1-4
CL015143-0314	1	166.307					IL1-3	IL1-4
CL016564-0245	1	167.708					IL1-3	IL1-4
solcap_snp_sl_40586	1	169.819					IL1-3	IL1-4
solcap_snp_sl_26879	1	170.492
CL017342-0589	1	173.277						IL1-4
solcap_snp_sl_68771	1	173.989						IL1-4
solcap_snp_sl_42259	1	173.989						IL1-4
solcap_snp_sl_42255	1	173.989						IL1-4
solcap_snp_sl_54525	1	173.989						IL1-4
3284_1_60_solcap_snp_sl_54547	1	176.013
CL016298-0380	1	176.013						IL1-4
solcap_snp_sl_54589	1	179.422						IL1-4
solcap_snp_sl_54622	1	180.096						IL1-4
CL017439-0390	1	180.096						IL1-4
CL015970-0397_solcap_snp_sl_54631	1	180.096						IL1-4
CL006477-0571	1	180.096						IL1-4
solcap_snp_sl_31775	1	182.813						IL1-4
solcap_snp_sl_31777	1	182.813						IL1-4
solcap_snp_sl_31778	1	182.813						IL1-4
solcap_snp_sl_6721	1	183.497						IL1-4
CL016668-0365	1	186.96						IL1-4
solcap_snp_sl_54669	1	186.96						IL1-4
solcap_snp_sl_19481	1	186.96						IL1-4
solcap_snp_sl_54685	1	186.96						IL1-4
SGN-U580895_snp1396_solcap_snp_sl_54697	1	186.96						IL1-4
solcap_snp_sl_54704	1	186.96						IL1-4
CL009293-0681	1	186.96
solcap_snp_sl_54758	1	186.96						IL1-4
solcap_snp_sl_54854	1	187.634						IL1-4
solcap_snp_sl_54883	1	187.634						IL1-4
C2_At2g15890_430_b	1	188.308						IL1-4
solcap_snp_sl_13404	1	189.653						IL1-4
solcap_snp_sl_29388	1	189.653						IL1-4
solcap_snp_sl_13401	1	189.653						IL1-4
solcap_snp_sl_13399	1	190.997						IL1-4
solcap_snp_sl_13398	1	191.671						IL1-4
solcap_snp_sl_48209	1	193.697						IL1-4
solcap_snp_sl_48181	1	195.059						IL1-4
solcap_snp_sl_48179	1	195.059						IL1-4
solcap_snp_sl_48151	1	195.752						IL1-4
CL017046-0184	1	195.752						IL1-4	IL1-4-18
CL009031-0566	1	195.752						IL1-4	IL1-4-18
solcap_snp_sl_48097	1	195.752						IL1-4	IL1-4-18
SGN-U573826_snp1014_solcap_snp_sl_53877	1	196.425						IL1-4	IL1-4-18
solcap_snp_sl_53870	1	196.425						IL1-4	IL1-4-18
CL015665-0595	1	197.099						IL1-4	IL1-4-18
solcap_snp_sl_53864	1	197.099						IL1-4	IL1-4-18
SGN-U313729_snp305	1	197.099						IL1-4	IL1-4-18
solcap_snp_sl_48077	1	197.772						IL1-4	IL1-4-18
solcap_snp_sl_50683	1	197.772						IL1-4	IL1-4-18
CL016082-0560	1	199.116						IL1-4	IL1-4-18
solcap_snp_sl_53846	1	199.116						IL1-4	IL1-4-18
solcap_snp_sl_53812	1	199.789						IL1-4	IL1-4-18
SGN-U581283_snp1102_solcap_snp_sl_53749	1	199.789						IL1-4	IL1-4-18
solcap_snp_sl_53743	1	199.789						IL1-4	IL1-4-18
CL016160-0228	1	199.789						IL1-4	IL1-4-18
SGN-U581138_snp1171_solcap_snp_sl_53721	1	200.462						IL1-4	IL1-4-18
CL015806-0417_solcap_snp_sl_53692	1	201.136						IL1-4	IL1-4-18
solcap_snp_sl_53671	1	201.136						IL1-4	IL1-4-18
solcap_snp_sl_53630	1	201.818						IL1-4	IL1-4-18
solcap_snp_sl_5293	2	0	IL2-1
solcap_snp_sl_7398	2	1.4379	IL2-1	IL2-1-1
CL009078-0683	2	1.4379	IL2-1	IL2-1-1
solcap_snp_sl_56940	2	1.4379	IL2-1	IL2-1-1
solcap_snp_sl_56941	2	1.4379	IL2-1	IL2-1-1
solcap_snp_sl_28320	2	1.4379	IL2-1	IL2-1-1
solcap_snp_sl_2561	2	1.4379	IL2-1	IL2-1-1
solcap_snp_sl_2563	2	1.4379	IL2-1	IL2-1-1
solcap_snp_sl_2564	2	1.4379	IL2-1	IL2-1-1
solcap_snp_sl_2565	2	1.4379	IL2-1	IL2-1-1
solcap_snp_sl_2570	2	1.4379	IL2-1	IL2-1-1
solcap_snp_sl_2572	2	1.4379	IL2-1	IL2-1-1
solcap_snp_sl_44555	2	1.4379	IL2-1	IL2-1-1
solcap_snp_sl_2575	2	1.4379	IL2-1	IL2-1-1
solcap_snp_sl_28329	2	1.4379	IL2-1	IL2-1-1
solcap_snp_sl_28335	2	1.4379	IL2-1	IL2-1-1
solcap_snp_sl_2600	2	1.4379	IL2-1	IL2-1-1
solcap_snp_sl_28343	2	1.4379	IL2-1	IL2-1-1
solcap_snp_sl_2607	2	1.4379	IL2-1	IL2-1-1
solcap_snp_sl_6247	2	1.4379	IL2-1	IL2-1-1
solcap_snp_sl_6240	2	1.4379	IL2-1	IL2-1-1
solcap_snp_sl_6239	2	1.4379	IL2-1	IL2-1-1
solcap_snp_sl_31193	2	1.4379	IL2-1	IL2-1-1
solcap_snp_sl_31191	2	1.4379	IL2-1	IL2-1-1
solcap_snp_sl_31190	2	1.4379	IL2-1	IL2-1-1
solcap_snp_sl_6227	2	1.4379	IL2-1	IL2-1-1
solcap_snp_sl_6206	2	1.4379	IL2-1	IL2-1-1
solcap_snp_sl_6201	2	1.4379	IL2-1	IL2-1-1
solcap_snp_sl_6199	2	1.4379	IL2-1	IL2-1-1
solcap_snp_sl_6194	2	1.4379	IL2-1	IL2-1-1
solcap_snp_sl_6192	2	1.4379	IL2-1	IL2-1-1
solcap_snp_sl_6189	2	1.4379	IL2-1	IL2-1-1
solcap_snp_sl_6185	2	1.4379	IL2-1	IL2-1-1
solcap_snp_sl_6183	2	1.4379	IL2-1	IL2-1-1
solcap_snp_sl_6177	2	1.4379	IL2-1	IL2-1-1
solcap_snp_sl_1380	2	1.4379	IL2-1	IL2-1-1
solcap_snp_sl_40819	2	1.4379	IL2-1	IL2-1-1
solcap_snp_sl_1384	2	1.4379	IL2-1	IL2-1-1
solcap_snp_sl_1385	2	1.4379	IL2-1	IL2-1-1
solcap_snp_sl_1386	2	1.4379	IL2-1	IL2-1-1
solcap_snp_sl_5885	2	1.4379	IL2-1	IL2-1-1
solcap_snp_sl_31002	2	1.4379	IL2-1	IL2-1-1
solcap_snp_sl_52609	2	1.4379	IL2-1	IL2-1-1
solcap_snp_sl_52608	2	1.4379	IL2-1	IL2-1-1
solcap_snp_sl_5881	2	1.4379	IL2-1	IL2-1-1
solcap_snp_sl_5879	2	1.4379	IL2-1	IL2-1-1
solcap_snp_sl_5872	2	1.4379	IL2-1	IL2-1-1
solcap_snp_sl_69276	2	1.4379	IL2-1	IL2-1-1
solcap_snp_sl_11572	2	1.4379	IL2-1	IL2-1-1
solcap_snp_sl_69274	2	1.4379	IL2-1	IL2-1-1
solcap_snp_sl_32184	2	1.4379	IL2-1	IL2-1-1
solcap_snp_sl_7416	2	1.4379	IL2-1	IL2-1-1
solcap_snp_sl_56944	2	1.4379	IL2-1	IL2-1-1
solcap_snp_sl_7413	2	1.4379	IL2-1	IL2-1-1
solcap_snp_sl_2118	2	1.4379	IL2-1	IL2-1-1
solcap_snp_sl_5305	2	1.4379	IL2-1
solcap_snp_sl_5300	2	1.4379	IL2-1
solcap_snp_sl_5299	2	1.4379	IL2-1
solcap_snp_sl_30408	2	1.4379	IL2-1
solcap_snp_sl_5283	2	1.4379	IL2-1
solcap_snp_sl_5268	2	1.4379	IL2-1
solcap_snp_sl_944	2	1.4379	IL2-1	IL2-1-1
solcap_snp_sl_36890	2	1.4379	IL2-1	IL2-1-1
solcap_snp_sl_11804	2	1.4379	IL2-1	IL2-1-1
solcap_snp_sl_11805	2	1.4379	IL2-1	IL2-1-1
solcap_snp_sl_19822	2	2.1487
solcap_snp_sl_56943	2	2.1487	IL2-1	IL2-1-1
solcap_snp_sl_7410	2	2.1487
solcap_snp_sl_2559	2	2.1487	IL2-1	IL2-1-1
solcap_snp_sl_17448	2	2.1487
solcap_snp_sl_28338	2	2.1487	IL2-1	IL2-1-1
solcap_snp_sl_6226	2	2.1487	IL2-1	IL2-1-1
solcap_snp_sl_1382	2	2.1487	IL2-1	IL2-1-1
solcap_snp_sl_2037	2	2.8305	IL2-1	IL2-1-1
solcap_snp_sl_5260	2	4.1908	IL2-1
solcap_snp_sl_5256	2	4.1908	IL2-1
solcap_snp_sl_1393	2	4.8726	IL2-1
solcap_snp_sl_1391	2	4.8726	IL2-1
solcap_snp_sl_1390	2	4.8726	IL2-1
solcap_snp_sl_1388	2	4.8726	IL2-1
solcap_snp_sl_30482	2	4.8726	IL2-1
solcap_snp_sl_31751	2	4.8726	IL2-1
solcap_snp_sl_26928	2	4.8726	IL2-1
solcap_snp_sl_26923	2	4.8726	IL2-1
solcap_snp_sl_30473	2	4.8726	IL2-1
solcap_snp_sl_56955	2	4.8726	IL2-1
solcap_snp_sl_32196	2	4.8726	IL2-1
solcap_snp_sl_31740	2	5.5452	IL2-1
solcap_snp_sl_25971	2	6.9054	IL2-1
solcap_snp_sl_25974	2	6.9054	IL2-1
CL016852-0159	2	6.9054	IL2-1
solcap_snp_sl_25987	2	7.6164	IL2-1
Le006654_46	2	8.3175	IL2-1
SGN-U600984_snp332	2	8.3175	IL2-1
solcap_snp_sl_26022	2	8.3175	IL2-1
solcap_snp_sl_26072	2	11.7109
solcap_snp_sl_26109	2	12.384	IL2-1
solcap_snp_sl_38456	2	14.4063	IL2-1
solcap_snp_sl_26129	2	14.4063	IL2-1
solcap_snp_sl_26132	2	15.0887	IL2-1
solcap_snp_sl_38457	2	15.0887	IL2-1
solcap_snp_sl_26134	2	15.0887	IL2-1
solcap_snp_sl_26168	2	16.45	IL2-1		IL2-2
solcap_snp_sl_36484	2	16.45	IL2-1		IL2-2
solcap_snp_sl_19576	2	17.1514	IL2-1		IL2-2
solcap_snp_sl_22259	2	17.1514	IL2-1		IL2-2
solcap_snp_sl_67542	2	17.1514	IL2-1		IL2-2
solcap_snp_sl_36312	2	17.8432	IL2-1		IL2-2
solcap_snp_sl_36448	2	19.1861	IL2-1		IL2-2
solcap_snp_sl_15707	2	20.529	IL2-1		IL2-2
solcap_snp_sl_36443	2	20.529
solcap_snp_sl_15706	2	20.529
Le009381_51	2	20.529	IL2-1		IL2-2
solcap_snp_sl_36420	2	20.529			IL2-2
solcap_snp_sl_36400	2	21.2021			IL2-2
solcap_snp_sl_20325	2	23.2226
solcap_snp_sl_15688	2	23.9237			IL2-2
solcap_snp_sl_21955	2	23.9237			IL2-2
solcap_snp_sl_15697	2	25.9437			IL2-2
solcap_snp_sl_15696	2	25.9437			IL2-2
solcap_snp_sl_15693	2	25.9437			IL2-2
CL016047-0333	2	25.9437			IL2-2
SGN-U571208_snp268	2	25.9437			IL2-2	IL2-3
CL017839-0338	2	25.9437			IL2-2	IL2-3
solcap_snp_sl_8386	2	25.9437
solcap_snp_sl_8389	2	25.9437
solcap_snp_sl_8393	2	25.9437
solcap_snp_sl_8397	2	25.9437
Le017925_27_solcap_snp_sl_33223	2	28.0189			IL2-2	IL2-3
SGN-U578164_snp2086	2	28.0189			IL2-2	IL2-3
solcap_snp_sl_33242	2	28.0189			IL2-2	IL2-3
solcap_snp_sl_8423	2	28.0189			IL2-2	IL2-3
solcap_snp_sl_8426	2	28.0189			IL2-2	IL2-3
solcap_snp_sl_8405	2	29.3605
solcap_snp_sl_8408	2	29.3605
solcap_snp_sl_8409	2	29.3605
solcap_snp_sl_20340	2	29.3605
solcap_snp_sl_20344	2	30.0331
solcap_snp_sl_20358	2	31.375			IL2-2	IL2-3
solcap_snp_sl_20361	2	31.375			IL2-2	IL2-3
solcap_snp_sl_8439	2	32.0568			IL2-2	IL2-3
CL017477-0069	2	34.104			IL2-2	IL2-3
CL017603-0474	2	34.104				IL2-3
CL016491-0436_solcap_snp_sl_33330	2	34.7859				IL2-3
CL015942-0231_solcap_snp_sl_33337	2	34.7859				IL2-3
CL015849-0329	2	40.9827				IL2-3
solcap_snp_sl_33416	2	40.9827				IL2-3
solcap_snp_sl_8464	2	43.0293				IL2-3
CL016463-0326_solcap_snp_sl_33432	2	43.711				IL2-3
SGN-U315881_T1698_snp147	2	46.4488				IL2-3
solcap_snp_sl_33469	2	46.4488				IL2-3
Le001778_68_solcap_snp_sl_33474	2	46.4488
SGN-U574493_snp71	2	47.9071				IL2-3
CL017156-0308_solcap_snp_sl_33519	2	47.9071				IL2-3
SGN-U586107_snp378_solcap_snp_sl_33547	2	48.5885				IL2-3	IL2-4
CL015430-0435	2	48.5886				IL2-3
CL009129-0182	2	48.5886				IL2-3	IL2-4
SL20141_109_CL009129-0540_solcap_snp_sl_33558	2	48.5886				IL2-3	IL2-4
solcap_snp_sl_33579	2	48.5886				IL2-3	IL2-4
solcap_snp_sl_8510	2	48.5886				IL2-3	IL2-4
CL005464-0159	2	49.9475				IL2-3	IL2-4
SGN-U568794_snp106	2	54.0819				IL2-3	IL2-4
solcap_snp_sl_33611	2	54.0819				IL2-3	IL2-4
CL017581-0470_solcap_snp_sl_33624	2	54.0819				IL2-3	IL2-4
solcap_snp_sl_33633	2	54.0819				IL2-3	IL2-4
solcap_snp_sl_36037	2	54.7731				IL2-3	IL2-4
CL015660-0224_solcap_snp_sl_36017	2	55.4738				IL2-3	IL2-4
solcap_snp_sl_36004	2	55.4738				IL2-3	IL2-4
2875_4_1050	2	55.4738				IL2-3	IL2-4
SL10649_1116_solcap_snp_sl_35973	2	55.4738				IL2-3	IL2-4
CL003810-0351	2	55.4738				IL2-3	IL2-4
solcap_snp_sl_35968	2	56.1462				IL2-3	IL2-4
solcap_snp_sl_35967	2	56.1462				IL2-3	IL2-4
solcap_snp_sl_35963	2	56.1462				IL2-3	IL2-4
solcap_snp_sl_35955	2	56.8468				IL2-3	IL2-4
solcap_snp_sl_35954	2	56.8468				IL2-3	IL2-4
solcap_snp_sl_35948	2	57.5193				IL2-3	IL2-4
CL009186-0301_solcap_snp_sl_35943	2	57.5193				IL2-3	IL2-4
SGN-U581789_snp1077_solcap_snp_sl_35846	2	59.5665
solcap_snp_sl_35821	2	60.9084
solcap_snp_sl_25485	2	60.9084
solcap_snp_sl_25482	2	64.988				IL2-3	IL2-4
solcap_snp_sl_25477	2	64.988				IL2-3	IL2-4
solcap_snp_sl_25475	2	64.988				IL2-3	IL2-4
solcap_snp_sl_25473	2	64.988				IL2-3	IL2-4
solcap_snp_sl_25472	2	64.988				IL2-3	IL2-4
solcap_snp_sl_25470	2	64.988				IL2-3	IL2-4
solcap_snp_sl_35798	2	65.6693				IL2-3	IL2-4
solcap_snp_sl_25469	2	65.6693				IL2-3	IL2-4
solcap_snp_sl_35797	2	65.6693				IL2-3	IL2-4
solcap_snp_sl_25460	2	65.6693				IL2-3	IL2-4
solcap_snp_sl_25454	2	65.6693				IL2-3	IL2-4
solcap_snp_sl_25453	2	65.6693				IL2-3	IL2-4
solcap_snp_sl_35791	2	65.6693				IL2-3	IL2-4
solcap_snp_sl_25443	2	65.6693				IL2-3	IL2-4
solcap_snp_sl_25442	2	65.6693				IL2-3	IL2-4
solcap_snp_sl_25441	2	65.6693				IL2-3	IL2-4
solcap_snp_sl_25440	2	65.6693				IL2-3	IL2-4
solcap_snp_sl_25433	2	65.6693				IL2-3	IL2-4
solcap_snp_sl_35784	2	65.6693				IL2-3	IL2-4
solcap_snp_sl_35779	2	65.6693				IL2-3	IL2-4
solcap_snp_sl_25422	2	65.6693				IL2-3	IL2-4
solcap_snp_sl_65976	2	65.6693				IL2-3	IL2-4
solcap_snp_sl_35771	2	65.6693				IL2-3	IL2-4
solcap_snp_sl_25417	2	66.3417				IL2-3	IL2-4
solcap_snp_sl_25414	2	66.3417				IL2-3	IL2-4
solcap_snp_sl_35764	2	66.3417				IL2-3	IL2-4
CL015861-0082	2	66.3417				IL2-3	IL2-4
solcap_snp_sl_25406	2	66.3417				IL2-3	IL2-4
solcap_snp_sl_25405	2	67.0233				IL2-3	IL2-4
solcap_snp_sl_25403	2	67.0233				IL2-3	IL2-4
solcap_snp_sl_35758	2	67.0233				IL2-3	IL2-4
solcap_snp_sl_25418	2	67.6958				IL2-3	IL2-4
solcap_snp_sl_35770	2	67.6958				IL2-3	IL2-4
SGN-U149575_TG14_snp657	2	67.6958				IL2-3	IL2-4
solcap_snp_sl_35759	2	68.3683				IL2-3	IL2-4
solcap_snp_sl_13546	2	69.7099				IL2-3	IL2-4
SGN-U574837_snp399	2	69.7099				IL2-3	IL2-4
SGN-U584790_snp107	2	69.7099				IL2-3	IL2-4
solcap_snp_sl_23850	2	69.7099				IL2-3	IL2-4
solcap_snp_sl_13514	2	69.7099				IL2-3	IL2-4
solcap_snp_sl_13516	2	69.7099				IL2-3	IL2-4
solcap_snp_sl_13518	2	69.7099				IL2-3	IL2-4
solcap_snp_sl_13526	2	69.7099				IL2-3	IL2-4
solcap_snp_sl_13527	2	69.7099				IL2-3	IL2-4
solcap_snp_sl_13530	2	69.7099				IL2-3	IL2-4
solcap_snp_sl_13531	2	69.7099				IL2-3	IL2-4
solcap_snp_sl_29520	2	69.7099				IL2-3	IL2-4
solcap_snp_sl_13545	2	69.7099				IL2-3	IL2-4
solcap_snp_sl_29523	2	69.7099				IL2-3	IL2-4
solcap_snp_sl_13552	2	70.3825				IL2-3	IL2-4
solcap_snp_sl_13550	2	70.3825				IL2-3	IL2-4
solcap_snp_sl_23856	2	70.3825				IL2-3	IL2-4
solcap_snp_sl_29524	2	70.3825				IL2-3	IL2-4
solcap_snp_sl_13555	2	70.3825				IL2-3	IL2-4
solcap_snp_sl_13556	2	70.3825				IL2-3	IL2-4
solcap_snp_sl_13559	2	70.3825				IL2-3	IL2-4
solcap_snp_sl_29526	2	71.0552				IL2-3	IL2-4
solcap_snp_sl_13567	2	71.7369				IL2-3	IL2-4
SL10771_467	2	71.7369				IL2-3	IL2-4
solcap_snp_sl_13569	2	71.7369				IL2-3	IL2-4
solcap_snp_sl_13574	2	71.7369				IL2-3	IL2-4
solcap_snp_sl_13579	2	71.7369				IL2-3	IL2-4
solcap_snp_sl_13580	2	71.7369				IL2-3	IL2-4
solcap_snp_sl_13581	2	71.7369				IL2-3	IL2-4
solcap_snp_sl_13582	2	71.7369				IL2-3	IL2-4
solcap_snp_sl_13584	2	71.7369				IL2-3	IL2-4
S_427	2	73.0791				IL2-3	IL2-4
solcap_snp_sl_4573	2	73.0791				IL2-3	IL2-4
CL009035-0571	2	73.0791				IL2-3	IL2-4
solcap_snp_sl_13595	2	73.0791				IL2-3	IL2-4
solcap_snp_sl_13596	2	73.0791				IL2-3	IL2-4
solcap_snp_sl_13599	2	73.0791				IL2-3	IL2-4
solcap_snp_sl_13600	2	73.0791				IL2-3	IL2-4
solcap_snp_sl_13603	2	73.0791				IL2-3	IL2-4
solcap_snp_sl_13606	2	73.0791				IL2-3	IL2-4
solcap_snp_sl_29541	2	73.0791				IL2-3	IL2-4
solcap_snp_sl_29545	2	73.0791				IL2-3	IL2-4
solcap_snp_sl_29546	2	73.0791				IL2-3	IL2-4
solcap_snp_sl_13616	2	73.7611				IL2-3	IL2-4
solcap_snp_sl_13617	2	73.7611				IL2-3	IL2-4
solcap_snp_sl_13618	2	73.7611				IL2-3	IL2-4
solcap_snp_sl_29547	2	73.7611				IL2-3	IL2-4
solcap_snp_sl_13621	2	73.7611				IL2-3	IL2-4
solcap_snp_sl_13622	2	73.7611				IL2-3	IL2-4
solcap_snp_sl_13625	2	73.7611				IL2-3	IL2-4
solcap_snp_sl_29548	2	73.7611				IL2-3	IL2-4
solcap_snp_sl_13631	2	73.7611				IL2-3	IL2-4
solcap_snp_sl_29549	2	73.7611				IL2-3	IL2-4
solcap_snp_sl_13633	2	73.7611				IL2-3	IL2-4
solcap_snp_sl_13634	2	73.7611				IL2-3	IL2-4
solcap_snp_sl_13636	2	73.7611				IL2-3	IL2-4
solcap_snp_sl_49327	2	73.7611				IL2-3	IL2-4
solcap_snp_sl_29565	2	74.4433				IL2-3	IL2-4
solcap_snp_sl_29567	2	74.4433				IL2-3	IL2-4
241_2F_264_241_2b_60_b	2	75.1256				IL2-3	IL2-4
solcap_snp_sl_29602	2	76.4689				IL2-3	IL2-4
SGN-U313785_cLEF-41-C3_snp208	2	76.4689				IL2-3	IL2-4
solcap_snp_sl_29627	2	77.1516				IL2-3	IL2-4
solcap_snp_sl_29658	2	77.8253				IL2-3	IL2-4
CL009189-0414	2	81.2293				IL2-3	IL2-4
CL016172-0092	2	82.5727				IL2-3	IL2-4
CL015292-0316	2	85.9732				IL2-3	IL2-4
CL016725-0239	2	87.3163				IL2-3	IL2-4
solcap_snp_sl_29766	2	87.3163				IL2-3	IL2-4
solcap_snp_sl_29779	2	87.3163				IL2-3	IL2-4
solcap_snp_sl_29785	2	87.3163				IL2-3	IL2-4
solcap_snp_sl_29789	2	87.3163				IL2-3	IL2-4
SGN-U581277_snp815	2	87.3163				IL2-3	IL2-4
solcap_snp_sl_29814	2	89.3386
solcap_snp_sl_29826	2	89.3386
solcap_snp_sl_49428	2	90.6815
solcap_snp_sl_49505	2	90.6815
solcap_snp_sl_18443	2	95.4818				IL2-3	IL2-4	IL2-5
solcap_snp_sl_49576	2	95.4818				IL2-3	IL2-4	IL2-5
solcap_snp_sl_18449	2	95.4818				IL2-3	IL2-4	IL2-5
solcap_snp_sl_18453	2	95.4818				IL2-3	IL2-4	IL2-5
solcap_snp_sl_49535	2	96.1554				IL2-3	IL2-4	IL2-5
CL017734-0752	2	96.1554				IL2-3	IL2-4	IL2-5
CL017181-0258	2	96.1554				IL2-3	IL2-4	IL2-5
solcap_snp_sl_49579	2	96.1554				IL2-3	IL2-4	IL2-5
SGN-U575324_snp56571	2	96.1554				IL2-3	IL2-4	IL2-5
SGN-U575324_snp57048	2	96.1554				IL2-3	IL2-4	IL2-5
CL009173-0541	2	96.1554				IL2-3	IL2-4	IL2-5
solcap_snp_sl_49645	2	96.1554					IL2-4	IL2-5
CL016050-0434	2	96.1554					IL2-4	IL2-5
solcap_snp_sl_49664	2	96.1554					IL2-4	IL2-5
solcap_snp_sl_49669	2	96.1554					IL2-4	IL2-5
CL015261-0333	2	96.829					IL2-4	IL2-5
solcap_snp_sl_49679	2	96.829					IL2-4	IL2-5
solcap_snp_sl_49606	2	97.5025
solcap_snp_sl_49726	2	98.8833					IL2-4	IL2-5
CL015741-0547	2	98.8833					IL2-4	IL2-5
CL015119-0265_solcap_snp_sl_49752	2	98.8833					IL2-4	IL2-5
CL016571-0142	2	98.8833					IL2-4	IL2-5
CL015702-0287	2	98.8833
SGN-U584914_snp1830	2	99.5567					IL2-4	IL2-5
CL015133-0476	2	99.5567					IL2-4	IL2-5
solcap_snp_sl_49803	2	99.5567					IL2-4	IL2-5
CL017414-0044	2	100.9					IL2-4	IL2-5
solcap_snp_sl_29891	2	101.574					IL2-4	IL2-5
SGN-U576591_snp67938	2	101.574					IL2-4	IL2-5
SGN-U586520_snp61163	2	101.574					IL2-4	IL2-5
CL015604-0460	2	101.574					IL2-4	IL2-5
CL016721-0530	2	101.574					IL2-4	IL2-5
solcap_snp_sl_49964	2	102.936					IL2-4	IL2-5
solcap_snp_sl_49965	2	102.936					IL2-4	IL2-5
CL015008-0195	2	103.609					IL2-4	IL2-5
solcap_snp_sl_4831	2	104.283
solcap_snp_sl_49992	2	104.956					IL2-4	IL2-5
SGN-U589573_snp49325	2	104.956					IL2-4	IL2-5
SGN-U576696_snp63412	2	104.956					IL2-4	IL2-5
CL017838-0265	2	105.658					IL2-4	IL2-5
solcap_snp_sl_42692	2	105.658					IL2-4	IL2-5
SGN-U568929_snp230_solcap_snp_sl_42681	2	106.331					IL2-4	IL2-5
SGN-U571023_snp534	2	107.005					IL2-4	IL2-5
CL017245-0136	2	107.005					IL2-4	IL2-5
solcap_snp_sl_42625	2	107.005					IL2-4	IL2-5
SGN-U320705_snp63	2	107.005					IL2-4	IL2-5
SGN-U568700_snp42664	2	107.678					IL2-4	IL2-5
SGN-U568700_snp42655	2	107.678					IL2-4	IL2-5
CL016442-0175	2	108.36					IL2-4	IL2-5
CL015100-0473	2	109.042						IL2-5
SGN-U602949_snp105683	2	109.042						IL2-5
CT232_snp229	2	109.042						IL2-5
solcap_snp_sl_42463	2	109.042						IL2-5
solcap_snp_sl_42458	2	109.042						IL2-5
SGN-U318040_U146494_snp347_solcap_snp_sl_42453	2	109.042						IL2-5
CL016862-0381	2	109.734						IL2-5
solcap_snp_sl_42411	2	110.426						IL2-5
CL015021-0454	2	111.768						IL2-5
solcap_snp_sl_42346	2	111.768						IL2-5
SGN-U590370_snp65846	2	111.768						IL2-5
SGN-U590370_snp65887	2	111.768						IL2-5
SGN-U579752_snp292_solcap_snp_sl_42324	2	111.768						IL2-5
solcap_snp_sl_50166	2	114.472						IL2-5
CL015559-0344	2	114.472						IL2-5
solcap_snp_sl_29920	2	115.814						IL2-5
CL015139-0364	2	117.156						IL2-5
SGN-U572314_snp1007_solcap_snp_sl_29914	2	118.499						IL2-5
solcap_snp_sl_50060	2	120.521						IL2-5
solcap_snp_sl_50058	2	120.521						IL2-5
CL009217-0844	2	121.194						IL2-5
solcap_snp_sl_36297	2	122.537						IL2-5
solcap_snp_sl_36287	2	123.879						IL2-5
solcap_snp_sl_67311	2	126.584						IL2-5
solcap_snp_sl_36273	2	126.584						IL2-5
solcap_snp_sl_67183	2	129.362						IL2-5
CL017630-0504	2	130.74						IL2-5	IL2-6
solcap_snp_sl_67138	2	131.413						IL2-5	IL2-6
CL017715-0231	2	133.431						IL2-5	IL2-6
solcap_snp_sl_36232	2	133.431						IL2-5	IL2-6
ABA1_2029_solcap_snp_sl_67036	2	134.104						IL2-5	IL2-6
ABA1_Promoter_SNP2_solcap_snp_sl_67034	2	134.104						IL2-5	IL2-6
solcap_snp_sl_67032	2	134.104						IL2-5	IL2-6
ABA1_Promoter_SNP1	2	134.104						IL2-5	IL2-6
solcap_snp_sl_36224	2	134.104						IL2-5	IL2-6
CL017806-0320_solcap_snp_sl_67017	2	134.104						IL2-5	IL2-6
solcap_snp_sl_67010	2	134.776						IL2-5	IL2-6
solcap_snp_sl_36221	2	134.776						IL2-5	IL2-6
solcap_snp_sl_66965	2	138.166						IL2-5	IL2-6
solcap_snp_sl_66955	2	138.166						IL2-5	IL2-6
solcap_snp_sl_66953	2	138.166						IL2-5	IL2-6
solcap_snp_sl_36203	2	138.166						IL2-5	IL2-6
solcap_snp_sl_36202	2	138.839						IL2-5	IL2-6
solcap_snp_sl_66904	2	138.839						IL2-5	IL2-6
solcap_snp_sl_66878	2	139.512						IL2-5	IL2-6
solcap_snp_sl_36189	2	140.185						IL2-5	IL2-6
solcap_snp_sl_36188	2	140.185						IL2-5	IL2-6
solcap_snp_sl_21866	2	140.886
solcap_snp_sl_21862	2	140.886
CL016371-0420	2	144.279						IL2-5	IL2-6
SGN-U315914_C2_At5g67370_snp371	2	145.622						IL2-5	IL2-6
solcap_snp_sl_58490	2	147.642						IL2-5	IL2-6
solcap_snp_sl_67551	2	148.315						IL2-5	IL2-6
solcap_snp_sl_21971	2	149.713
solcap_snp_sl_21966	2	150.414
solcap_snp_sl_20063	2	150.414
solcap_snp_sl_58447	2	154.559						IL2-5	IL2-6	IL2-6-5
solcap_snp_sl_20044	2	156.608
solcap_snp_sl_20052	2	157.968
solcap_snp_sl_20049	2	157.968
CL017436-0232	2	159.311						IL2-5	IL2-6	IL2-6-5
solcap_snp_sl_58414	2	159.311							IL2-6	IL2-6-5
solcap_snp_sl_32389	2	162.017							IL2-6	IL2-6-5
CL016196-0121	2	162.017							IL2-6	IL2-6-5
SGN-U313919_snp500	2	162.017							IL2-6	IL2-6-5
solcap_snp_sl_48037	2	162.017							IL2-6	IL2-6-5
solcap_snp_sl_48033	2	162.017							IL2-6	IL2-6-5
solcap_snp_sl_29351	2	163.377							IL2-6	IL2-6-5
solcap_snp_sl_47977	2	165.484							IL2-6	IL2-6-5
CL016534-0109	2	165.484							IL2-6	IL2-6-5
solcap_snp_sl_47942	2	165.484							IL2-6	IL2-6-5
CL017391-0390	2	165.484							IL2-6	IL2-6-5
solcap_snp_sl_47897	2	165.484							IL2-6	IL2-6-5
solcap_snp_sl_47880	2	165.484							IL2-6	IL2-6-5
CL017080-0343	3	0	IL3-1
solcap_snp_sl_63114	3	0	IL3-1
solcap_snp_sl_63184	3	5.5866	IL3-1
solcap_snp_sl_63211	3	10.4444	IL3-1
solcap_snp_sl_63240	3	14.5897	IL3-1
solcap_snp_sl_9681	3	17.3332	IL3-1
solcap_snp_sl_63290	3	22.1922	IL3-1	IL3-2
solcap_snp_sl_63301	3	25.6315		IL3-2
solcap_snp_sl_9683	3	26.3136
SGN-U569291_snp1086	3	26.9958		IL3-2
solcap_snp_sl_63356	3	29.0736		IL3-2
CL017347-0198	3	29.0736		IL3-2
SL10790_382	3	32.4687
solcap_snp_sl_63391	3	32.4687
CL017009-0461	3	32.4687		IL3-2
solcap_snp_sl_9928	3	32.4687
solcap_snp_sl_9929	3	32.4687
solcap_snp_sl_9703	3	35.9608
solcap_snp_sl_14355	3	38.6687		IL3-2
CL015582-0113	3	38.6687		IL3-2
solcap_snp_sl_14354	3	40.0116		IL3-2
solcap_snp_sl_14353	3	40.0116		IL3-2
solcap_snp_sl_55107	3	40.0116		IL3-2
CL015436-0072	3	40.0116		IL3-2
solcap_snp_sl_6790	3	41.3542	IL3-1
solcap_snp_sl_55072	3	41.3542		IL3-2
solcap_snp_sl_55055	3	41.3542		IL3-2
solcap_snp_sl_55037	3	41.3542		IL3-2
SGN-U564013_snp1820_solcap_snp_sl_55020	3	41.3542		IL3-2
solcap_snp_sl_55002	3	41.3542		IL3-2
SGN-U567178_snp438_solcap_snp_sl_31828	3	41.3542		IL3-2
solcap_snp_sl_54950	3	41.3542		IL3-2
solcap_snp_sl_19508	3	41.3542
solcap_snp_sl_54887	3	41.3542		IL3-2
CL016675-0242	3	41.3542		IL3-2
solcap_snp_sl_41324	3	41.3542		IL3-2
SGN-U585791_snp124_solcap_snp_sl_41379	3	41.3542		IL3-2
SGN-U314429_snp100	3	41.3542		IL3-2
solcap_snp_sl_27113	3	41.3542		IL3-2
solcap_snp_sl_12718	3	41.3542
solcap_snp_sl_27130	3	41.3542		IL3-2
solcap_snp_sl_27151	3	41.3542		IL3-2
solcap_snp_sl_16433	3	41.3542		IL3-2
Le000209_237_solcap_snp_sl_26315	3	41.3542		IL3-2
CL015709-0329	3	41.3542		IL3-2
solcap_snp_sl_26323	3	41.3542		IL3-2
solcap_snp_sl_26366	3	42.7342		IL3-2
solcap_snp_sl_26387	3	42.7342		IL3-2
Le004122_27_solcap_snp_sl_26398	3	43.4261		IL3-2
solcap_snp_sl_26399	3	43.4261		IL3-2
solcap_snp_sl_30106	3	43.4261		IL3-2
solcap_snp_sl_30084	3	44.0994		IL3-2
solcap_snp_sl_30074	3	46.8074		IL3-2
solcap_snp_sl_30035	3	47.499		IL3-2
solcap_snp_sl_18582	3	47.499		IL3-2
solcap_snp_sl_18581	3	47.499		IL3-2
solcap_snp_sl_50331	3	47.499		IL3-2
solcap_snp_sl_4937	3	47.499		IL3-2
solcap_snp_sl_30024	3	47.499		IL3-2
solcap_snp_sl_18590	3	47.499		IL3-2
solcap_snp_sl_32530	3	47.499		IL3-2	IL3-3
SGN-U604433_snp183_solcap_snp_sl_29934	3	47.499		IL3-2	IL3-3
SGN-U564058_snp1352_solcap_snp_sl_29940	3	47.499		IL3-2	IL3-3
solcap_snp_sl_50305	3	47.499		IL3-2	IL3-3
solcap_snp_sl_50307	3	47.499		IL3-2	IL3-3
solcap_snp_sl_30532	3	47.499		IL3-2	IL3-3
solcap_snp_sl_52143	3	47.499		IL3-2	IL3-3
solcap_snp_sl_30552	3	47.499		IL3-2	IL3-3
solcap_snp_sl_30559	3	47.499		IL3-2	IL3-3
CL015569-0389	3	47.499		IL3-2	IL3-3
solcap_snp_sl_30593	3	47.499		IL3-2	IL3-3
solcap_snp_sl_36307	3	47.499		IL3-2	IL3-3
solcap_snp_sl_30354	3	47.499		IL3-2	IL3-3
solcap_snp_sl_27238	3	47.499		IL3-2	IL3-3
solcap_snp_sl_42160	3	47.499		IL3-2	IL3-3
solcap_snp_sl_5764	3	47.499		IL3-2	IL3-3
solcap_snp_sl_5769	3	47.499		IL3-2	IL3-3
solcap_snp_sl_33651	3	47.499		IL3-2	IL3-3
solcap_snp_sl_30657	3	47.499		IL3-2	IL3-3
solcap_snp_sl_18943	3	47.499		IL3-2	IL3-3
solcap_snp_sl_52337	3	47.499		IL3-2	IL3-3
SL10910_315	3	47.499		IL3-2	IL3-3
solcap_snp_sl_30776	3	47.499		IL3-2	IL3-3
solcap_snp_sl_18949	3	47.499		IL3-2	IL3-3
solcap_snp_sl_18952	3	47.499		IL3-2	IL3-3
solcap_snp_sl_30819	3	47.499		IL3-2	IL3-3
solcap_snp_sl_18967	3	47.499		IL3-2	IL3-3
solcap_snp_sl_5722	3	47.499
solcap_snp_sl_30833	3	47.499		IL3-2	IL3-3
solcap_snp_sl_35335	3	47.499		IL3-2	IL3-3
SGN-U582610_snp835_solcap_snp_sl_35344	3	47.499		IL3-2	IL3-3
solcap_snp_sl_65736	3	47.499		IL3-2	IL3-3
solcap_snp_sl_35382	3	47.499		IL3-2	IL3-3
solcap_snp_sl_35413	3	47.499		IL3-2	IL3-3
solcap_snp_sl_35443	3	47.499		IL3-2	IL3-3
solcap_snp_sl_35459	3	47.499		IL3-2	IL3-3
solcap_snp_sl_10377	3	47.499		IL3-2	IL3-3
solcap_snp_sl_35540	3	47.499		IL3-2	IL3-3
solcap_snp_sl_21683	3	47.499		IL3-2	IL3-3
solcap_snp_sl_21684	3	47.499		IL3-2	IL3-3
CL017725-0420	3	47.499		IL3-2	IL3-3
solcap_snp_sl_30774	3	48.21		IL3-2	IL3-3
solcap_snp_sl_35601	3	48.8924		IL3-2	IL3-3
solcap_snp_sl_28569	3	49.5748		IL3-2	IL3-3
solcap_snp_sl_28574	3	49.5748		IL3-2	IL3-3
solcap_snp_sl_18585	3	49.5748		IL3-2
CL008836-0249	3	49.5748		IL3-2
solcap_snp_sl_30046	3	49.5748		IL3-2
solcap_snp_sl_30038	3	49.5748		IL3-2
solcap_snp_sl_30033	3	49.5748		IL3-2
solcap_snp_sl_30031	3	49.5748		IL3-2
CL008836-0339	3	49.5748		IL3-2
solcap_snp_sl_50318	3	49.5748		IL3-2
solcap_snp_sl_30015	3	49.5748		IL3-2
solcap_snp_sl_30006	3	49.5748		IL3-2	IL3-3
solcap_snp_sl_31646	3	49.5748		IL3-2	IL3-3
solcap_snp_sl_31648	3	49.5748		IL3-2	IL3-3
solcap_snp_sl_31653	3	49.5748		IL3-2	IL3-3
solcap_snp_sl_31655	3	49.5748		IL3-2	IL3-3
solcap_snp_sl_28586	3	49.5748		IL3-2	IL3-3
solcap_snp_sl_36888	3	49.5748		IL3-2	IL3-3
SGN-U576317_snp104_solcap_snp_sl_32529	3	49.5748		IL3-2	IL3-3
solcap_snp_sl_29975	3	49.5748		IL3-2	IL3-3
Le004377_94	3	49.5748		IL3-2	IL3-3
solcap_snp_sl_30553	3	49.5748		IL3-2	IL3-3
solcap_snp_sl_30556	3	49.5748		IL3-2	IL3-3
solcap_snp_sl_30587	3	49.5748		IL3-2	IL3-3
solcap_snp_sl_30589	3	49.5748		IL3-2	IL3-3
solcap_snp_sl_36308	3	49.5748		IL3-2	IL3-3
solcap_snp_sl_36309	3	49.5748		IL3-2	IL3-3
solcap_snp_sl_27243	3	49.5748		IL3-2	IL3-3
solcap_snp_sl_1772	3	49.5748		IL3-2	IL3-3
CL016166-0053	3	49.5748		IL3-2	IL3-3
solcap_snp_sl_30945	3	49.5748		IL3-2	IL3-3
solcap_snp_sl_5766	3	49.5748		IL3-2	IL3-3
solcap_snp_sl_5771	3	49.5748		IL3-2	IL3-3
solcap_snp_sl_5774	3	49.5748		IL3-2	IL3-3
solcap_snp_sl_30678	3	49.5748		IL3-2	IL3-3
CL016221-0325	3	49.5748		IL3-2	IL3-3
solcap_snp_sl_30763	3	49.5748		IL3-2	IL3-3
solcap_snp_sl_30821	3	49.5748		IL3-2	IL3-3
solcap_snp_sl_30825	3	49.5748		IL3-2	IL3-3
solcap_snp_sl_30918	3	49.5748		IL3-2	IL3-3
solcap_snp_sl_52395	3	49.5748		IL3-2	IL3-3
solcap_snp_sl_30857	3	49.5748		IL3-2	IL3-3
solcap_snp_sl_18982	3	49.5748
solcap_snp_sl_18981	3	49.5748
solcap_snp_sl_30839	3	49.5748		IL3-2	IL3-3
solcap_snp_sl_30838	3	49.5748		IL3-2	IL3-3
solcap_snp_sl_52371	3	49.5748		IL3-2	IL3-3
solcap_snp_sl_35299	3	49.5748		IL3-2	IL3-3
solcap_snp_sl_35331	3	49.5748		IL3-2	IL3-3
solcap_snp_sl_35332	3	49.5748		IL3-2	IL3-3
solcap_snp_sl_35345	3	49.5748		IL3-2	IL3-3
solcap_snp_sl_65758	3	49.5748		IL3-2	IL3-3
CL016760-0427	3	49.5748		IL3-2	IL3-3
solcap_snp_sl_21682	3	49.5748		IL3-2	IL3-3
CL016938-0536	3	49.5748		IL3-2	IL3-3
CL017533-0189	3	49.5748		IL3-2	IL3-3
solcap_snp_sl_31018	3	49.5748		IL3-2	IL3-3
solcap_snp_sl_21694	3	50.248		IL3-2	IL3-3
solcap_snp_sl_35619	3	50.248		IL3-2	IL3-3
solcap_snp_sl_35650	3	51.6096
CL009162-0240	3	52.2828		IL3-2	IL3-3
solcap_snp_sl_35693	3	52.2828			IL3-3
solcap_snp_sl_35697	3	52.2828			IL3-3
solcap_snp_sl_25390	3	52.2828
solcap_snp_sl_65873	3	53.6257			IL3-3
CL015971-0443	3	54.9686			IL3-3
solcap_snp_sl_65880	3	54.9686			IL3-3
solcap_snp_sl_19657	3	56.3115			IL3-3
solcap_snp_sl_55790	3	56.3115			IL3-3
solcap_snp_sl_19654	3	56.9846			IL3-3
solcap_snp_sl_55754	3	57.6762			IL3-3
solcap_snp_sl_58651	3	58.3774			IL3-3	IL3-4
solcap_snp_sl_20088	3	58.3774
solcap_snp_sl_14714	3	59.0503			IL3-3	IL3-4
solcap_snp_sl_7942	3	59.7232
solcap_snp_sl_7940	3	59.7232			IL3-3	IL3-4
solcap_snp_sl_58584	3	60.3959			IL3-3	IL3-4
solcap_snp_sl_58550	3	61.1065			IL3-3	IL3-4
solcap_snp_sl_7919	3	62.5447			IL3-3	IL3-4
solcap_snp_sl_58518	3	62.5447			IL3-3	IL3-4
solcap_snp_sl_15960	3	64.5913			IL3-3	IL3-4
CL017449-0340	3	64.5913			IL3-3	IL3-4
solcap_snp_sl_69353	3	64.5913			IL3-3	IL3-4
solcap_snp_sl_9383	3	67.3665
solcap_snp_sl_9382	3	67.3665
solcap_snp_sl_62520	3	67.3665			IL3-3	IL3-4
solcap_snp_sl_20933	3	68.039
CL015346-0143_solcap_snp_sl_62495	3	68.039			IL3-3	IL3-4
SGN-U565563_snp1042_solcap_snp_sl_62467	3	68.039			IL3-3	IL3-4
CL016891-0260	3	68.039			IL3-3	IL3-4
CL016891-0194	3	68.039			IL3-3	IL3-4
CL015371-0327	3	68.039			IL3-3	IL3-4
CL015346-0229	3	68.039			IL3-3	IL3-4
CL015455-0169	3	68.039			IL3-3	IL3-4
solcap_snp_sl_62377	3	70.0856
CL017416-0406	3	70.0857
CL015860-0475	3	70.7581
CL017298-0054_solcap_snp_sl_62362	3	70.7581
solcap_snp_sl_62348	3	70.7581			IL3-3	IL3-4
CL017298-0393	3	70.7581			IL3-3	IL3-4
solcap_snp_sl_62336	3	71.4308
SL10450_71	3	71.4308
solcap_snp_sl_62270	3	72.1034
CL004545-0306	3	72.1034			IL3-3	IL3-4
solcap_snp_sl_62245	3	72.7759
solcap_snp_sl_62209	3	74.1175
solcap_snp_sl_62180	3	74.7901
CL015369-0414	3	74.7901			IL3-3	IL3-4
CL017463-0220_solcap_snp_sl_62120	3	75.4626			IL3-3	IL3-4
solcap_snp_sl_9260	3	75.4626			IL3-3	IL3-4
solcap_snp_sl_9252	3	76.1351			IL3-3	IL3-4
CL015171-0072	3	77.4767			IL3-3	IL3-4
CL016051-0063	3	80.8666			IL3-3	IL3-4
solcap_snp_sl_62008	3	80.8666
solcap_snp_sl_34165	3	83.5702			IL3-3	IL3-4
SGN-U584349_snp118	3	84.2432			IL3-3	IL3-4
CL017760-0371_solcap_snp_sl_61928	3	84.2432
CL017760-0099	3	84.2432			IL3-3	IL3-4
SGN-U579212_snp23699	3	84.9163			IL3-3	IL3-4
SGN-U579212_snp24949	3	84.9163			IL3-3	IL3-4
SGN-U579212_snp25451	3	84.9163			IL3-3	IL3-4
solcap_snp_sl_61886	3	85.5984
CL015521-0417	3	88.3397
solcap_snp_sl_61847	3	90.4457
solcap_snp_sl_61820	3	91.157				IL3-4
solcap_snp_sl_9134	3	92.5188				IL3-4
solcap_snp_sl_9131	3	92.5188				IL3-4
solcap_snp_sl_61803	3	92.5188				IL3-4
CL009124-0423	3	92.5188				IL3-4
solcap_snp_sl_9127	3	93.1924				IL3-4
solcap_snp_sl_9116	3	93.1924				IL3-4
solcap_snp_sl_20801	3	93.8661				IL3-4
solcap_snp_sl_34125	3	93.8661				IL3-4
solcap_snp_sl_20776	3	95.892				IL3-4
solcap_snp_sl_20773	3	95.892				IL3-4
solcap_snp_sl_20772	3	95.892				IL3-4
CL009269-0272	3	95.892				IL3-4
solcap_snp_sl_20765	3	95.892				IL3-4
solcap_snp_sl_20762	3	95.892				IL3-4
solcap_snp_sl_20760	3	95.892				IL3-4
solcap_snp_sl_20757	3	96.566				IL3-4
solcap_snp_sl_20752	3	96.566				IL3-4
solcap_snp_sl_20751	3	96.566				IL3-4
solcap_snp_sl_20743	3	96.566				IL3-4
solcap_snp_sl_34115	3	96.566				IL3-4
solcap_snp_sl_20723	3	97.24				IL3-4
solcap_snp_sl_20721	3	97.24				IL3-4
solcap_snp_sl_20710	3	97.24				IL3-4
solcap_snp_sl_20702	3	97.9138				IL3-4
CL015122-0237	3	98.5875				IL3-4	IL3-5
solcap_snp_sl_20690	3	98.5875				IL3-4	IL3-5
CL015880-0286	3	98.5875				IL3-4	IL3-5
solcap_snp_sl_34105	3	98.5875				IL3-4	IL3-5
CL015004-0267	3	99.9314				IL3-4	IL3-5
solcap_snp_sl_61634	3	99.9314				IL3-4	IL3-5
CL015004-0352	3	99.9314				IL3-4	IL3-5
solcap_snp_sl_34048	3	102.644					IL3-5
solcap_snp_sl_34013	3	103.318					IL3-5
solcap_snp_sl_33975	3	107.429					IL3-5
solcap_snp_sl_33968	3	108.773					IL3-5
solcap_snp_sl_33948	3	108.773					IL3-5
SL20050_135	3	108.773					IL3-5
CL017699-0108_solcap_snp_sl_61460	3	110.137					IL3-5
solcap_snp_sl_61437	3	112.191					IL3-5
solcap_snp_sl_33905	3	112.865					IL3-5
solcap_snp_sl_61411	3	112.865					IL3-5
CL000226-0238	3	112.865					IL3-5
solcap_snp_sl_33877	3	112.865					IL3-5
solcap_snp_sl_33855	3	112.865					IL3-5
solcap_snp_sl_33838	3	112.865					IL3-5
solcap_snp_sl_33829	3	114.211					IL3-5
solcap_snp_sl_33819	3	115.556					IL3-5
solcap_snp_sl_33815	3	118.969					IL3-5
solcap_snp_sl_61238	3	118.969					IL3-5
CL016304-0420	3	120.314					IL3-5
solcap_snp_sl_22017	3	120.314					IL3-5
solcap_snp_sl_36544	3	120.314					IL3-5
CL017330-0389	3	120.314					IL3-5
solcap_snp_sl_67705	3	120.314					IL3-5
solcap_snp_sl_67663	3	120.997					IL3-5
solcap_snp_sl_36532	3	120.997					IL3-5
CL017732-0293	3	121.68					IL3-5
solcap_snp_sl_67626	3	121.68					IL3-5
solcap_snp_sl_45224	4	0	IL4-1	IL4-1-1
solcap_snp_sl_45232	4	0	IL4-1	IL4-1-1
SL10952_387	4	0.6734	IL4-1	IL4-1-1
CL016772-0147_solcap_snp_sl_45273	4	2.0168	IL4-1	IL4-1-1
solcap_snp_sl_45276	4	2.0168	IL4-1	IL4-1-1
solcap_snp_sl_45301	4	2.6992	IL4-1	IL4-1-1
solcap_snp_sl_9832	4	4.8066
solcap_snp_sl_15357	4	4.8066
solcap_snp_sl_63775	4	4.8066	IL4-1
solcap_snp_sl_9837	4	4.8066
solcap_snp_sl_9839	4	4.8066
solcap_snp_sl_63761	4	4.8066	IL4-1
solcap_snp_sl_9856	4	6.8265
solcap_snp_sl_63814	4	7.5082	IL4-1
solcap_snp_sl_21320	4	7.5082	IL4-1
solcap_snp_sl_21321	4	7.5082	IL4-1
solcap_snp_sl_63852	4	9.527	IL4-1
CL016869-0318	4	9.527	IL4-1
solcap_snp_sl_63870	4	11.6316	IL4-1
SGN-U581496_snp423	4	14.4092	IL4-1
solcap_snp_sl_63976	4	16.4292	IL4-1
CL016761-0264	4	19.8156	IL4-1		IL4-2
solcap_snp_sl_64053	4	19.8156	IL4-1		IL4-2
solcap_snp_sl_21335	4	20.4879
175_1_73	4	20.4879
solcap_snp_sl_21339	4	23.1861
solcap_snp_sl_21341	4	23.1861
solcap_snp_sl_21345	4	23.1861
solcap_snp_sl_34668	4	23.1861
solcap_snp_sl_34669	4	23.1861
solcap_snp_sl_21347	4	23.1861
solcap_snp_sl_21351	4	23.1861
solcap_snp_sl_21352	4	23.1861
solcap_snp_sl_21353	4	23.1861
solcap_snp_sl_21354	4	23.1861
solcap_snp_sl_21372	4	25.8843
solcap_snp_sl_21374	4	25.8843
solcap_snp_sl_21376	4	25.8843
CL016111-0414	4	27.902	IL4-1		IL4-2
solcap_snp_sl_64250	4	28.5834	IL4-1		IL4-2
CL017226-0032	4	29.2649	IL4-1		IL4-2
solcap_snp_sl_64272	4	29.2649	IL4-1		IL4-2
solcap_snp_sl_21385	4	33.4641	IL4-1		IL4-2
solcap_snp_sl_9921	4	33.4641
CL017682-0376	4	35.4829	IL4-1		IL4-2
solcap_snp_sl_25082	4	36.8242	IL4-1		IL4-2
solcap_snp_sl_27161	4	40.9064
solcap_snp_sl_27162	4	40.9064
solcap_snp_sl_41523	4	42.285	IL4-1		IL4-2
solcap_snp_sl_41510	4	42.976	IL4-1		IL4-2
solcap_snp_sl_41552	4	47.2274	IL4-1		IL4-2	IL4-3
CL017744-0091_solcap_snp_sl_41575	4	47.2274	IL4-1		IL4-2	IL4-3
SGN-U563666_snp169	4	47.9094			IL4-2	IL4-3	IL4-3-2
solcap_snp_sl_41609	4	49.9584			IL4-2	IL4-3	IL4-3-2
solcap_snp_sl_16978	4	50.6408			IL4-2	IL4-3	IL4-3-2
solcap_snp_sl_16983	4	51.3327			IL4-2	IL4-3	IL4-3-2
solcap_snp_sl_41679	4	51.3327			IL4-2	IL4-3	IL4-3-2
solcap_snp_sl_1698	4	52.6753			IL4-2	IL4-3	IL4-3-2
solcap_snp_sl_58707	4	54.0364			IL4-2	IL4-3	IL4-3-2
solcap_snp_sl_51382	4	54.0364			IL4-2	IL4-3	IL4-3-2
solcap_snp_sl_51380	4	54.0364			IL4-2	IL4-3	IL4-3-2
solcap_snp_sl_51374	4	54.0364			IL4-2	IL4-3	IL4-3-2
solcap_snp_sl_51362	4	54.0364			IL4-2	IL4-3	IL4-3-2
solcap_snp_sl_51328	4	54.0364			IL4-2	IL4-3	IL4-3-2
solcap_snp_sl_51321	4	54.0364			IL4-2	IL4-3	IL4-3-2
solcap_snp_sl_56983	4	54.0364			IL4-2	IL4-3	IL4-3-2
solcap_snp_sl_56984	4	54.0364			IL4-2	IL4-3	IL4-3-2
CL016011-0481	4	54.0364			IL4-2	IL4-3	IL4-3-2
SL20028_94	4	54.0364			IL4-2	IL4-3	IL4-3-2
solcap_snp_sl_53081	4	54.0364			IL4-2	IL4-3	IL4-3-2
solcap_snp_sl_45527	4	54.0364			IL4-2	IL4-3	IL4-3-2
solcap_snp_sl_45525	4	54.0364			IL4-2	IL4-3	IL4-3-2
solcap_snp_sl_45521	4	54.0364			IL4-2	IL4-3	IL4-3-2
solcap_snp_sl_45517	4	54.0364			IL4-2	IL4-3	IL4-3-2
solcap_snp_sl_45491	4	54.0364			IL4-2	IL4-3	IL4-3-2
solcap_snp_sl_45481	4	54.0364			IL4-2	IL4-3	IL4-3-2
solcap_snp_sl_45479	4	54.0364			IL4-2	IL4-3	IL4-3-2
solcap_snp_sl_45465	4	54.0364			IL4-2	IL4-3	IL4-3-2
solcap_snp_sl_45454	4	54.0364			IL4-2	IL4-3	IL4-3-2
solcap_snp_sl_45428	4	54.0364			IL4-2	IL4-3	IL4-3-2
solcap_snp_sl_45416	4	54.0364			IL4-2	IL4-3	IL4-3-2
solcap_snp_sl_45410	4	54.0364			IL4-2	IL4-3	IL4-3-2
solcap_snp_sl_45401	4	54.0364			IL4-2	IL4-3	IL4-3-2
solcap_snp_sl_45498	4	54.0364			IL4-2	IL4-3	IL4-3-2
solcap_snp_sl_45442	4	54.0364			IL4-2	IL4-3	IL4-3-2
solcap_snp_sl_41739	4	56.0854			IL4-2	IL4-3	IL4-3-2
solcap_snp_sl_41751	4	56.0854			IL4-2	IL4-3	IL4-3-2
SGN-U574577_snp856_solcap_snp_sl_41764	4	56.0854			IL4-2	IL4-3	IL4-3-2
CL016011-0235	4	56.0854			IL4-2	IL4-3	IL4-3-2
solcap_snp_sl_57877	4	56.0854			IL4-2	IL4-3	IL4-3-2
CL015762-0109	4	56.0854			IL4-2	IL4-3	IL4-3-2
solcap_snp_sl_41683	4	56.7768			IL4-2	IL4-3	IL4-3-2
solcap_snp_sl_16993	4	56.7768			IL4-2	IL4-3	IL4-3-2
solcap_snp_sl_41710	4	56.7768			IL4-2	IL4-3	IL4-3-2
solcap_snp_sl_41723	4	56.7768			IL4-2	IL4-3	IL4-3-2
solcap_snp_sl_41738	4	57.4588			IL4-2	IL4-3	IL4-3-2
CL017213-0095	4	57.4588			IL4-2	IL4-3	IL4-3-2
CL015494-0453	4	57.4588			IL4-2	IL4-3	IL4-3-2
CL017504-0348	4	57.4588			IL4-2	IL4-3	IL4-3-2
CL016171-0335	4	57.4588			IL4-2	IL4-3	IL4-3-2
solcap_snp_sl_42940	4	58.1409			IL4-2	IL4-3	IL4-3-2
solcap_snp_sl_42936	4	58.1409			IL4-2	IL4-3	IL4-3-2
solcap_snp_sl_42930	4	58.1409			IL4-2	IL4-3	IL4-3-2
solcap_snp_sl_42926	4	59.5205			IL4-2	IL4-3	IL4-3-2
solcap_snp_sl_42906	4	59.5205			IL4-2	IL4-3	IL4-3-2
solcap_snp_sl_42872	4	60.1936			IL4-2	IL4-3	IL4-3-2
SGN-U327596_C2_At1g05055_snp79_solcap_snp_sl_42867	4	60.8667			IL4-2	IL4-3	IL4-3-2
CL016982-0105	4	60.8667			IL4-2	IL4-3	IL4-3-2
solcap_snp_sl_42850	4	60.8667			IL4-2	IL4-3	IL4-3-2
CL015899-0460_solcap_snp_sl_42811	4	62.2094			IL4-2	IL4-3	IL4-3-2
solcap_snp_sl_42809	4	62.2094			IL4-2	IL4-3	IL4-3-2
CL015342-0145	4	62.2094			IL4-2	IL4-3	IL4-3-2
SGN-U585500_snp277	4	62.2094			IL4-2	IL4-3	IL4-3-2
CL016247-0419_solcap_snp_sl_42805	4	63.5704			IL4-2	IL4-3	IL4-3-2
solcap_snp_sl_42792	4	64.9135			IL4-2	IL4-3	IL4-3-2
solcap_snp_sl_14103	4	66.2569			IL4-2	IL4-3	IL4-3-2
solcap_snp_sl_53139	4	66.2569			IL4-2	IL4-3	IL4-3-2
solcap_snp_sl_24150	4	66.2569
solcap_snp_sl_24151	4	66.2569
solcap_snp_sl_58945	4	66.2569
solcap_snp_sl_58944	4	66.2569
solcap_snp_sl_24610	4	66.2569
solcap_snp_sl_24609	4	66.2569
solcap_snp_sl_24608	4	66.2569
solcap_snp_sl_24605	4	66.2569
solcap_snp_sl_58934	4	66.2569
solcap_snp_sl_24591	4	66.2569
solcap_snp_sl_24585	4	66.2569
solcap_snp_sl_24584	4	66.2569
solcap_snp_sl_8079	4	66.2569			IL4-2	IL4-3	IL4-3-2
solcap_snp_sl_58929	4	66.2569
solcap_snp_sl_24581	4	66.2569
solcap_snp_sl_58927	4	66.2569
solcap_snp_sl_24580	4	66.2569
solcap_snp_sl_24579	4	66.2569
solcap_snp_sl_24577	4	66.9304
solcap_snp_sl_24575	4	66.9304
solcap_snp_sl_58924	4	66.9304
solcap_snp_sl_24572	4	66.9304
solcap_snp_sl_24568	4	66.9304
solcap_snp_sl_24565	4	66.9304
solcap_snp_sl_24564	4	66.9304
solcap_snp_sl_24562	4	66.9304
solcap_snp_sl_24561	4	66.9304
solcap_snp_sl_58921	4	66.9304
solcap_snp_sl_58920	4	66.9304
Le011123_364	4	66.9304
solcap_snp_sl_24558	4	66.9304
solcap_snp_sl_14104	4	67.6038			IL4-2	IL4-3	IL4-3-2
solcap_snp_sl_24133	4	67.6038
solcap_snp_sl_24135	4	67.6038
SGN-U566573_snp105987	4	67.6038
solcap_snp_sl_24148	4	67.6038
solcap_snp_sl_24152	4	67.6038
solcap_snp_sl_24613	4	67.6038
solcap_snp_sl_24592	4	67.6038
solcap_snp_sl_53154	4	67.6038
solcap_snp_sl_24606	4	69.6285			IL4-2	IL4-3	IL4-3-2
solcap_snp_sl_24600	4	69.6285			IL4-2	IL4-3	IL4-3-2
solcap_snp_sl_24599	4	69.6285			IL4-2	IL4-3	IL4-3-2
solcap_snp_sl_24596	4	69.6285			IL4-2	IL4-3	IL4-3-2
solcap_snp_sl_8223	4	72.3398
solcap_snp_sl_3065	4	72.3398
solcap_snp_sl_3066	4	73.0131
solcap_snp_sl_24649	4	75.0354
solcap_snp_sl_24648	4	75.0354
solcap_snp_sl_24638	4	75.0354
solcap_snp_sl_23453	4	75.0354
solcap_snp_sl_23457	4	75.0354
solcap_snp_sl_23459	4	75.0354
solcap_snp_sl_45595	4	75.0354
solcap_snp_sl_23464	4	75.0354
solcap_snp_sl_23467	4	75.0354
solcap_snp_sl_23469	4	75.0354
solcap_snp_sl_23471	4	75.0354
solcap_snp_sl_23462	4	75.0354
solcap_snp_sl_24665	4	75.767
solcap_snp_sl_24655	4	75.767
solcap_snp_sl_58916	4	75.767
solcap_snp_sl_24644	4	76.4402
solcap_snp_sl_23454	4	76.4402
solcap_snp_sl_23456	4	76.4402
solcap_snp_sl_23476	4	77.1133
solcap_snp_sl_3067	4	77.8048
solcap_snp_sl_3068	4	77.8048
solcap_snp_sl_3069	4	77.8048
solcap_snp_sl_23480	4	78.4779
solcap_snp_sl_3071	4	78.4779
solcap_snp_sl_3073	4	78.4779
solcap_snp_sl_3074	4	78.4779
solcap_snp_sl_3075	4	78.4779
solcap_snp_sl_3076	4	78.4779
solcap_snp_sl_3080	4	78.4779
solcap_snp_sl_3099	4	79.151
solcap_snp_sl_43581	4	79.8242				IL4-3	IL4-3-2
CL015209-0303	4	79.8242				IL4-3	IL4-3-2
solcap_snp_sl_3096	4	80.4974
solcap_snp_sl_3098	4	80.4974
solcap_snp_sl_13133	4	80.4974
solcap_snp_sl_23303	4	80.4974
solcap_snp_sl_2178	4	80.4974
solcap_snp_sl_2175	4	80.4974
solcap_snp_sl_2174	4	80.4974
solcap_snp_sl_43589	4	80.4974				IL4-3	IL4-3-2
solcap_snp_sl_43569	4	81.1989				IL4-3	IL4-3-2
solcap_snp_sl_13134	4	81.8813
solcap_snp_sl_3110	4	81.8813
solcap_snp_sl_2191	4	81.8813
solcap_snp_sl_2189	4	81.8813
solcap_snp_sl_2176	4	81.8813
solcap_snp_sl_28824	4	83.2244
solcap_snp_sl_12913	4	88.0247
solcap_snp_sl_43439	4	89.386				IL4-3	IL4-3-2
solcap_snp_sl_43402	4	89.386				IL4-3	IL4-3-2
CL016342-0280	4	90.0591				IL4-3	IL4-3-2
solcap_snp_sl_43455	4	90.7322				IL4-3	IL4-3-2
solcap_snp_sl_58717	4	90.7322				IL4-3	IL4-3-2
solcap_snp_sl_58718	4	91.4053				IL4-3	IL4-3-2
solcap_snp_sl_43331	4	94.8022
solcap_snp_sl_12905	4	94.8022
CL017373-0593	4	95.4752
solcap_snp_sl_43302	4	97.4958
solcap_snp_sl_69262	4	97.4958
solcap_snp_sl_12902	4	98.2171
CL016202-0393	4	98.9181
solcap_snp_sl_11564	4	98.9181
solcap_snp_sl_11563	4	98.9181
solcap_snp_sl_25693	4	98.9181
solcap_snp_sl_69260	4	98.9181
CL017208-0401	4	98.9181
solcap_snp_sl_11533	4	99.591
solcap_snp_sl_11532	4	99.591
solcap_snp_sl_11525	4	99.591
solcap_snp_sl_11522	4	99.591
solcap_snp_sl_69253	4	99.591
solcap_snp_sl_11517	4	99.591
solcap_snp_sl_11514	4	99.591
solcap_snp_sl_36806	4	99.591
solcap_snp_sl_11512	4	99.591
CL017501-0255	4	99.591
solcap_snp_sl_25690	4	99.591
solcap_snp_sl_36809	4	102.489
solcap_snp_sl_11543	4	103.991
solcap_snp_sl_36796	4	108.977
CL017229-0321	4	111.718
solcap_snp_sl_17921	4	112.4
CL017841-0157	4	113.073
CL017137-0413	4	113.073
solcap_snp_sl_17936	4	113.785
solcap_snp_sl_29243	4	115.127
solcap_snp_sl_17956	4	116.489
solcap_snp_sl_3687	4	116.489
solcap_snp_sl_47004	4	117.85
CL009086-0314	4	117.85
solcap_snp_sl_47019	4	118.562
solcap_snp_sl_47026	4	118.562
solcap_snp_sl_47050	4	118.562
CL016270-0334	4	118.562
CL009046-0635	4	118.562
solcap_snp_sl_3729	4	119.244
solcap_snp_sl_3746	4	120.605
solcap_snp_sl_3748	4	120.605
solcap_snp_sl_47079	4	121.948
CL017798-0849	4	121.948
SGN-U594049_snp94598	4	122.621
CL015283-0166_solcap_snp_sl_47165	4	122.621
solcap_snp_sl_47259	4	126.163						IL4-4
solcap_snp_sl_47229	4	126.163						IL4-4
CL017321-0298_solcap_snp_sl_47277	4	127.506						IL4-4
CL017321-0352	4	127.506						IL4-4
solcap_snp_sl_47298	4	128.178						IL4-4
CL016705-0314	4	128.178						IL4-4
CL016705-0146	4	128.178						IL4-4
CL009183-0232	4	128.178						IL4-4
solcap_snp_sl_47397	4	128.851						IL4-4
CL015472-0519	4	132.941						IL4-4
CL015472-0201	4	132.941						IL4-4
solcap_snp_sl_47487	4	134.283						IL4-4
solcap_snp_sl_47540	4	136.987						IL4-4
solcap_snp_sl_47590	4	141.13						IL4-4
solcap_snp_sl_47615	4	141.812						IL4-4
solcap_snp_sl_47629	4	143.172						IL4-4
solcap_snp_sl_3827	4	144.514						IL4-4
solcap_snp_sl_3828	4	144.514						IL4-4
solcap_snp_sl_47661	4	144.514						IL4-4
solcap_snp_sl_3829	4	144.514						IL4-4
solcap_snp_sl_47662	4	144.514						IL4-4
solcap_snp_sl_3832	4	144.514						IL4-4
solcap_snp_sl_3838	4	144.514						IL4-4
solcap_snp_sl_3841	4	144.514						IL4-4
solcap_snp_sl_3846	4	144.514						IL4-4
solcap_snp_sl_3847	4	144.514						IL4-4
solcap_snp_sl_3848	4	144.514						IL4-4
solcap_snp_sl_3849	4	144.514						IL4-4
solcap_snp_sl_3852	4	144.514						IL4-4
solcap_snp_sl_3853	4	144.514						IL4-4
solcap_snp_sl_3854	4	144.514						IL4-4
solcap_snp_sl_3855	4	144.514						IL4-4
solcap_snp_sl_3857	4	144.514						IL4-4
solcap_snp_sl_3859	4	144.514						IL4-4
solcap_snp_sl_3860	4	144.514						IL4-4
solcap_snp_sl_47697	4	145.857						IL4-4
solcap_snp_sl_47701	4	145.857						IL4-4
solcap_snp_sl_3871	4	145.857						IL4-4
solcap_snp_sl_3878	4	145.857						IL4-4
solcap_snp_sl_3880	4	145.857						IL4-4
solcap_snp_sl_3886	4	148.025						IL4-4
solcap_snp_sl_3888	4	148.025						IL4-4
solcap_snp_sl_3894	4	148.025						IL4-4
solcap_snp_sl_3896	4	148.025						IL4-4
solcap_snp_sl_3897	4	148.025						IL4-4
solcap_snp_sl_3900	4	148.025						IL4-4
solcap_snp_sl_3902	4	148.025						IL4-4
solcap_snp_sl_3885	4	148.025						IL4-4
solcap_snp_sl_3918	4	148.698						IL4-4
solcap_snp_sl_3920	4	148.698						IL4-4
SGN-U579811_snp2493	4	149.372						IL4-4
solcap_snp_sl_3924	4	149.372						IL4-4
CL017765-0127_solcap_snp_sl_47732	4	149.372						IL4-4
solcap_snp_sl_47735	4	149.372						IL4-4
solcap_snp_sl_47738	4	149.372						IL4-4
solcap_snp_sl_47742	4	150.046						IL4-4
solcap_snp_sl_3959	4	150.046						IL4-4
solcap_snp_sl_47749	4	150.046						IL4-4
solcap_snp_sl_3955	4	150.046						IL4-4
solcap_snp_sl_3977	4	151.389						IL4-4
solcap_snp_sl_47762	4	152.072						IL4-4
solcap_snp_sl_47766	4	152.072						IL4-4
solcap_snp_sl_3976	4	152.072						IL4-4
solcap_snp_sl_3940	4	152.755						IL4-4
solcap_snp_sl_3941	4	152.755						IL4-4
solcap_snp_sl_3950	4	152.755						IL4-4
solcap_snp_sl_3957	4	152.755						IL4-4
solcap_snp_sl_3968	4	152.755						IL4-4
solcap_snp_sl_3969	4	152.755						IL4-4
CL009261-0270	4	152.755						IL4-4
solcap_snp_sl_4000	4	154.117						IL4-4
solcap_snp_sl_4002	4	154.117						IL4-4
CL015882-0227	4	154.117						IL4-4
CL005964-0702	4	154.117						IL4-4
SL10184_638	4	154.8						IL4-4
solcap_snp_sl_4011	4	154.8						IL4-4
solcap_snp_sl_4005	4	154.8						IL4-4
solcap_snp_sl_4042	4	155.474						IL4-4
solcap_snp_sl_4058	4	155.474						IL4-4
solcap_snp_sl_4059	4	155.474						IL4-4
solcap_snp_sl_47819	4	155.474						IL4-4
solcap_snp_sl_47842	4	155.474						IL4-4
solcap_snp_sl_4096	4	155.474						IL4-4
solcap_snp_sl_4100	4	155.474						IL4-4
solcap_snp_sl_4112	4	155.474						IL4-4
solcap_snp_sl_4113	4	155.474						IL4-4
solcap_snp_sl_4135	4	155.474						IL4-4
solcap_snp_sl_4140	4	155.474						IL4-4
solcap_snp_sl_4173	4	155.474						IL4-4
solcap_snp_sl_18055	4	156.156
solcap_snp_sl_18056	4	156.156
solcap_snp_sl_4032	4	156.839						IL4-4
solcap_snp_sl_4038	4	156.839						IL4-4
solcap_snp_sl_4041	4	156.839						IL4-4
CL015421-0322	4	156.839						IL4-4
solcap_snp_sl_4072	4	156.839						IL4-4
solcap_snp_sl_4076	4	156.839						IL4-4
CL009271-0329	4	156.839						IL4-4
solcap_snp_sl_4093	4	156.839						IL4-4
solcap_snp_sl_4094	4	156.839						IL4-4
solcap_snp_sl_4095	4	156.839						IL4-4
solcap_snp_sl_47843	4	156.839						IL4-4
solcap_snp_sl_4116	4	156.839						IL4-4
solcap_snp_sl_4125	4	156.839						IL4-4
solcap_snp_sl_4126	4	156.839						IL4-4
solcap_snp_sl_4144	4	156.839						IL4-4
solcap_snp_sl_4164	4	156.839						IL4-4
solcap_snp_sl_4139	4	158.182						IL4-4
solcap_snp_sl_23589	4	158.855
solcap_snp_sl_23590	4	158.855
solcap_snp_sl_23591	4	158.855
solcap_snp_sl_23594	4	158.855
solcap_snp_sl_23596	4	158.855
solcap_snp_sl_29332	4	158.855
solcap_snp_sl_23604	4	158.855
solcap_snp_sl_23608	4	158.855						IL4-4
solcap_snp_sl_4021	4	159.529
solcap_snp_sl_29320	4	159.529
solcap_snp_sl_29325	4	159.529
CL015995-0443	5	0	IL5-1
solcap_snp_sl_69219	5	0.6732	IL5-1
CL015678-0316	5	0.6732	IL5-1
CL015499-0120	5	1.3466	IL5-1
solcap_snp_sl_69165	5	1.3466	IL5-1
solcap_snp_sl_69104	5	3.3975	IL5-1
CL001269-0981	5	4.0801	IL5-1
solcap_snp_sl_69075	5	4.0801	IL5-1
solcap_snp_sl_15889	5	4.0801	IL5-1
solcap_snp_sl_15887	5	4.0801	IL5-1
solcap_snp_sl_15885	5	4.0801	IL5-1
solcap_snp_sl_69059	5	5.424	IL5-1
SGN-U577019_snp211_solcap_snp_sl_52680	5	6.7679	IL5-1
SGN-U565001_snp1586_solcap_snp_sl_52697	5	7.4415	IL5-1
solcap_snp_sl_52699	5	7.4415	IL5-1
SGN-U567719_snp239_solcap_snp_sl_52710	5	7.4415	IL5-1
SGN-U583136_snp1228_solcap_snp_sl_52714	5	8.1151	IL5-1
solcap_snp_sl_52731	5	9.4775	IL5-1
solcap_snp_sl_52783	5	13.6393	IL5-1
solcap_snp_sl_52785	5	13.6393	IL5-1
solcap_snp_sl_52811	5	15.0009	IL5-1
solcap_snp_sl_19102	5	17.0518	IL5-1
solcap_snp_sl_49234	5	18.3954	IL5-1
solcap_snp_sl_49230	5	21.1045	IL5-1
SGN-U604757_snp25016	5	21.7964	IL5-1
SGN-U604757_snp24792	5	21.7964	IL5-1
solcap_snp_sl_49216	5	21.7964	IL5-1
solcap_snp_sl_49215	5	21.7964	IL5-1
solcap_snp_sl_49212	5	21.7964	IL5-1
solcap_snp_sl_49210	5	21.7964	IL5-1
SGN-U566039_snp997	5	23.8199	IL5-1
solcap_snp_sl_49127	5	27.2221
CL009010-0352	5	31.3174
solcap_snp_sl_49009	5	33.3391
CL017434-0104	5	34.0125
solcap_snp_sl_48962	5	35.3556
solcap_snp_sl_23832	5	36.0287
CL016098-0151	5	36.0287
solcap_snp_sl_23829	5	36.0287
solcap_snp_sl_23827	5	36.0287
solcap_snp_sl_23823	5	36.0287
solcap_snp_sl_23820	5	36.0287
solcap_snp_sl_23817	5	36.0287
solcap_snp_sl_23813	5	36.0287
solcap_snp_sl_48922	5	36.0287
solcap_snp_sl_23803	5	36.0287
solcap_snp_sl_23801	5	36.0287
solcap_snp_sl_23800	5	36.0287
solcap_snp_sl_23797	5	36.0287
solcap_snp_sl_23795	5	36.0287
solcap_snp_sl_23793	5	36.0287
solcap_snp_sl_23790	5	36.0287
solcap_snp_sl_23787	5	36.0287
solcap_snp_sl_23782	5	36.0287
solcap_snp_sl_23778	5	36.0287
solcap_snp_sl_23777	5	36.0287
solcap_snp_sl_23776	5	36.0287
solcap_snp_sl_23775	5	36.0287
solcap_snp_sl_48914	5	36.0287
solcap_snp_sl_23772	5	36.0287
solcap_snp_sl_48911	5	36.0287
solcap_snp_sl_23769	5	36.0287
solcap_snp_sl_48909	5	36.0287
solcap_snp_sl_23766	5	36.0287
solcap_snp_sl_23765	5	36.0287
solcap_snp_sl_48912	5	36.0287
solcap_snp_sl_23756	5	36.7018
solcap_snp_sl_23751	5	36.7018
solcap_snp_sl_23749	5	36.7018
solcap_snp_sl_13482	5	36.7018
solcap_snp_sl_23746	5	36.7018
solcap_snp_sl_48904	5	36.7018
solcap_snp_sl_23744	5	36.7018
solcap_snp_sl_23743	5	36.7018
solcap_snp_sl_23742	5	36.7018
solcap_snp_sl_23741	5	36.7018
CL017677-0317	5	36.7018
solcap_snp_sl_13481	5	37.3749
solcap_snp_sl_23736	5	37.3749
solcap_snp_sl_48900	5	37.3749
solcap_snp_sl_48898	5	37.3749
solcap_snp_sl_23735	5	37.3749
solcap_snp_sl_23734	5	37.3749
solcap_snp_sl_23717	5	38.7175
solcap_snp_sl_23724	5	39.3906
solcap_snp_sl_23722	5	40.0637
solcap_snp_sl_23721	5	40.0637
solcap_snp_sl_23726	5	40.0637
CL016863-0418	5	40.7367
solcap_snp_sl_25698	5	40.7367
solcap_snp_sl_23712	5	40.7367
solcap_snp_sl_48888	5	40.7367
solcap_snp_sl_23711	5	40.7367
solcap_snp_sl_23709	5	40.7367
solcap_snp_sl_23702	5	40.7367
solcap_snp_sl_23700	5	40.7367
solcap_snp_sl_48886	5	40.7367
solcap_snp_sl_23695	5	40.7367
solcap_snp_sl_23690	5	40.7367
solcap_snp_sl_23687	5	40.7367
SGN-U566706_snp619_solcap_snp_sl_48880	5	40.7367
solcap_snp_sl_48843	5	42.7858
CL015710-0349	5	42.7858
solcap_snp_sl_48839	5	42.7858
solcap_snp_sl_50687	5	44.8342
solcap_snp_sl_50718	5	46.1761
solcap_snp_sl_50722	5	46.1761
CL017651-0163	5	46.1761
CL015186-0203	5	46.1761
solcap_snp_sl_50746	5	46.1761
solcap_snp_sl_50775	5	48.956
solcap_snp_sl_50783	5	50.2986
solcap_snp_sl_50804	5	50.2986
solcap_snp_sl_50819	5	50.2986
CL017209-0588	5	50.981
solcap_snp_sl_5050	5	51.6543
CL016061-0368	5	51.6543
CL015295-0367	5	51.6543
Le013904_140	5	51.6543
solcap_snp_sl_5052	5	51.6543
solcap_snp_sl_5053	5	51.6543
solcap_snp_sl_5054	5	51.6543
solcap_snp_sl_5055	5	51.6543
solcap_snp_sl_50844	5	51.6543
solcap_snp_sl_50845	5	51.6543
C2_At1g14000_530_b	5	51.6543
C2_At1g14000_657_b	5	51.6543
CL017150-0184_solcap_snp_sl_50870	5	51.6543
solcap_snp_sl_50872	5	51.6543
solcap_snp_sl_50895	5	52.3274
solcap_snp_sl_50902	5	52.3274
solcap_snp_sl_50925	5	53.0095
CL016448-0124	5	53.6825
SGN-U573807_snp385	5	53.6825
solcap_snp_sl_50974	5	53.6825
solcap_snp_sl_51002	5	54.4041
solcap_snp_sl_51015	5	54.4041
solcap_snp_sl_51043	5	55.0958
solcap_snp_sl_13798	5	55.7874
solcap_snp_sl_51094	5	56.4789
solcap_snp_sl_51098	5	56.4789
solcap_snp_sl_5095	5	60.6215
solcap_snp_sl_51601	5	61.9634
solcap_snp_sl_51103	5	65.4535
solcap_snp_sl_5115	5	65.4535
solcap_snp_sl_51118	5	65.4535
solcap_snp_sl_51121	5	65.4535
solcap_snp_sl_51126	5	65.4535
solcap_snp_sl_51127	5	65.4535
CL016021-0083	5	65.4535
CL016021-0379_solcap_snp_sl_51155	5	65.4535
solcap_snp_sl_51160	5	65.4535
CL017400-0465	5	65.4535
CL017400-0148	5	65.4535
solcap_snp_sl_51175	5	65.4535
solcap_snp_sl_51184	5	65.4535
solcap_snp_sl_51193	5	65.4535
solcap_snp_sl_51197	5	65.4535
solcap_snp_sl_51200	5	65.4535
solcap_snp_sl_51201	5	65.4535
CL009113-0687	5	65.4535
SL10469_202_CL009113-0189	5	65.4535
solcap_snp_sl_51211	5	65.4535
solcap_snp_sl_51212	5	65.4535
solcap_snp_sl_51220	5	65.4535
solcap_snp_sl_51227	5	65.4535
CL017638-0440	5	65.4535
solcap_snp_sl_51181	5	65.4535
solcap_snp_sl_51242	5	65.4535
solcap_snp_sl_51244	5	65.4535
solcap_snp_sl_51628	5	65.4535
CL015639-0197	5	65.4535		IL5-3
solcap_snp_sl_51594	5	65.4535
solcap_snp_sl_51587	5	65.4535
solcap_snp_sl_51556	5	65.4535
solcap_snp_sl_51551	5	65.4535
solcap_snp_sl_52238	5	65.4535
CL015150-0287	5	65.4535		IL5-3
CL015150-0478_solcap_snp_sl_52240	5	65.4535
solcap_snp_sl_52243	5	65.4535
CL017625-0427	5	65.4535		IL5-3
solcap_snp_sl_52254	5	65.4535
solcap_snp_sl_52255	5	65.4535
solcap_snp_sl_52269	5	65.4535
solcap_snp_sl_52280	5	65.4535
solcap_snp_sl_55309	5	65.4535
solcap_snp_sl_55315	5	65.4535
solcap_snp_sl_55328	5	65.4535
solcap_snp_sl_55338	5	65.4535
solcap_snp_sl_55344	5	65.4535
solcap_snp_sl_55367	5	65.4535
solcap_snp_sl_40832	5	65.4535
solcap_snp_sl_40839	5	65.4535
solcap_snp_sl_40841	5	65.4535
solcap_snp_sl_38795	5	65.4535
solcap_snp_sl_69385	5	65.4535
solcap_snp_sl_69382	5	65.4535
solcap_snp_sl_45340	5	65.4535
solcap_snp_sl_56068	5	65.4535
solcap_snp_sl_56083	5	65.4535
solcap_snp_sl_56091	5	65.4535
solcap_snp_sl_67804	5	65.4535
CL017527-0380	5	66.1355		IL5-3
CL017527-0194	5	66.1355
solcap_snp_sl_67793	5	66.1355
solcap_snp_sl_67790	5	66.1355
solcap_snp_sl_51459	5	67.4963		IL5-3
solcap_snp_sl_51461	5	68.1784		IL5-3
CL009279-0240	5	68.1784		IL5-3
solcap_snp_sl_22560	5	68.8699
solcap_snp_sl_22562	5	68.8699
solcap_snp_sl_37116	5	68.8699
solcap_snp_sl_37122	5	68.8699
solcap_snp_sl_22565	5	69.5521
solcap_snp_sl_22566	5	69.5521
solcap_snp_sl_22571	5	69.5521
solcap_snp_sl_37126	5	69.5521
solcap_snp_sl_37127	5	69.5521
solcap_snp_sl_25829	5	69.5521
3155_3_488_b_3155_3_479	5	69.5521
3155_3_523_b_3155_3_514	5	69.5521
solcap_snp_sl_29	5	70.225
solcap_snp_sl_16140	5	70.9165
solcap_snp_sl_37	5	70.9165
solcap_snp_sl_38	5	70.9165
solcap_snp_sl_40	5	71.5987
solcap_snp_sl_42	5	71.5987
solcap_snp_sl_16141	5	71.5987
solcap_snp_sl_16142	5	71.5987
solcap_snp_sl_47	5	71.5987
solcap_snp_sl_53	5	71.5987
solcap_snp_sl_12187	5	71.5987
solcap_snp_sl_57	5	71.5987
solcap_snp_sl_60	5	71.5987
solcap_snp_sl_16145	5	71.5987
solcap_snp_sl_25842	5	71.5987
solcap_snp_sl_63	5	71.5987
solcap_snp_sl_64	5	71.5987
solcap_snp_sl_66	5	71.5987
solcap_snp_sl_68	5	71.5987
solcap_snp_sl_22584	5	71.5987
solcap_snp_sl_37184	5	71.5987
solcap_snp_sl_22587	5	71.5987
solcap_snp_sl_22591	5	71.5987
solcap_snp_sl_22593	5	71.5987
solcap_snp_sl_22594	5	71.5987
solcap_snp_sl_22597	5	71.5987
solcap_snp_sl_22598	5	71.5987
solcap_snp_sl_22602	5	71.5987
solcap_snp_sl_22603	5	71.5987
solcap_snp_sl_22607	5	71.5987
solcap_snp_sl_39	5	72.3096
solcap_snp_sl_22567	5	73.7081
Le001857_68	5	73.7081
solcap_snp_sl_22573	5	73.7081
solcap_snp_sl_15	5	73.7081
solcap_snp_sl_16137	5	77.1492		IL5-3
solcap_snp_sl_75	5	79.855
solcap_snp_sl_12202	5	84.6552
solcap_snp_sl_12203	5	84.6552
solcap_snp_sl_12201	5	84.6553
solcap_snp_sl_37191	5	89.1104
solcap_snp_sl_22623	5	89.1104
solcap_snp_sl_37199	5	89.1104
solcap_snp_sl_37209	5	90.4707		IL5-3
solcap_snp_sl_37251	5	94.6132		IL5-3
solcap_snp_sl_37265	5	95.974		IL5-3
SGN-U576433_snp130498_solcap_snp_sl_37266	5	95.974		IL5-3
solcap_snp_sl_12205	5	95.974		IL5-3
CL015628-0177	5	95.974		IL5-3
solcap_snp_sl_22629	5	95.974		IL5-3
solcap_snp_sl_12208	5	95.974		IL5-3
U221402_454_b	5	96.6659		IL5-3
U221402_480_b	5	96.6659		IL5-3
solcap_snp_sl_12212	5	96.6659		IL5-3
solcap_snp_sl_12213	5	97.3392		IL5-3
solcap_snp_sl_25857	5	102.952
solcap_snp_sl_16164	5	105.906
solcap_snp_sl_37366	5	112.021		IL5-3
2719_1_118_b	5	114.767
solcap_snp_sl_12232	5	116.817
solcap_snp_sl_12233	5	117.491
solcap_snp_sl_12244	5	118.834
solcap_snp_sl_12245	5	118.834
solcap_snp_sl_12252	5	120.178
solcap_snp_sl_22642	5	120.178
solcap_snp_sl_12256	5	120.178
solcap_snp_sl_37386	5	120.178
solcap_snp_sl_22646	5	120.178
solcap_snp_sl_12260	5	120.178
solcap_snp_sl_12264	5	120.178
solcap_snp_sl_12265	5	120.178
solcap_snp_sl_12266	5	120.178
solcap_snp_sl_12268	5	120.178
solcap_snp_sl_22649	5	120.178
solcap_snp_sl_12270	5	120.178
solcap_snp_sl_12274	5	120.178
solcap_snp_sl_12276	5	120.178
solcap_snp_sl_12277	5	120.178
solcap_snp_sl_12279	5	120.178
solcap_snp_sl_12286	5	120.178
solcap_snp_sl_158	5	120.178
solcap_snp_sl_12290	5	120.87
solcap_snp_sl_37413	5	123.66		IL5-3	IL5-4
solcap_snp_sl_37524	5	128.692			IL5-4
solcap_snp_sl_236	5	128.692			IL5-4	IL5-5
solcap_snp_sl_37577	5	128.692			IL5-4	IL5-5
solcap_snp_sl_231	5	128.692			IL5-4	IL5-5
solcap_snp_sl_181	5	129.384			IL5-4
solcap_snp_sl_193	5	129.384			IL5-4
solcap_snp_sl_194	5	129.384			IL5-4
solcap_snp_sl_195	5	129.384			IL5-4
solcap_snp_sl_224	5	130.058			IL5-4	IL5-5
solcap_snp_sl_227	5	130.058			IL5-4	IL5-5
solcap_snp_sl_229	5	130.058			IL5-4	IL5-5
solcap_snp_sl_37588	5	131.402			IL5-4	IL5-5
solcap_snp_sl_37589	5	131.402			IL5-4	IL5-5
solcap_snp_sl_249	5	132.095			IL5-4	IL5-5
solcap_snp_sl_37604	5	132.095			IL5-4	IL5-5
solcap_snp_sl_251	5	132.095			IL5-4	IL5-5
solcap_snp_sl_252	5	132.095			IL5-4	IL5-5
solcap_snp_sl_11567	5	132.095			IL5-4	IL5-5
solcap_snp_sl_37612	5	132.769			IL5-4	IL5-5
solcap_snp_sl_37626	5	133.443			IL5-4	IL5-5
solcap_snp_sl_37620	5	134.141			IL5-4	IL5-5
solcap_snp_sl_258	5	134.858			IL5-4	IL5-5
solcap_snp_sl_37673	5	134.858			IL5-4	IL5-5
solcap_snp_sl_297	5	134.858			IL5-4	IL5-5
solcap_snp_sl_37688	5	134.858			IL5-4	IL5-5
solcap_snp_sl_37689	5	134.858			IL5-4	IL5-5
solcap_snp_sl_16249	5	137.573
solcap_snp_sl_16251	5	137.573
solcap_snp_sl_280	5	140.365			IL5-4	IL5-5
solcap_snp_sl_37684	5	140.365			IL5-4	IL5-5
CL016753-0425	5	140.365			IL5-4	IL5-5
solcap_snp_sl_306	5	141.728			IL5-4	IL5-5
solcap_snp_sl_37763	5	143.809				IL5-5
solcap_snp_sl_329	5	143.809				IL5-5
solcap_snp_sl_330	5	143.809				IL5-5
solcap_snp_sl_335	5	143.809				IL5-5
solcap_snp_sl_337	5	143.809				IL5-5
solcap_snp_sl_37784	5	143.809				IL5-5
solcap_snp_sl_339	5	143.809				IL5-5
solcap_snp_sl_37787	5	143.809				IL5-5
solcap_snp_sl_343	5	143.809				IL5-5
solcap_snp_sl_345	5	144.483				IL5-5
solcap_snp_sl_37793	5	144.483				IL5-5
solcap_snp_sl_352	5	144.483				IL5-5
solcap_snp_sl_353	5	144.483				IL5-5
solcap_snp_sl_354	5	144.483				IL5-5
solcap_snp_sl_357	5	145.845				IL5-5
solcap_snp_sl_360	5	145.845				IL5-5
solcap_snp_sl_362	5	145.845				IL5-5
solcap_snp_sl_369	5	145.845				IL5-5
solcap_snp_sl_37812	5	146.538				IL5-5
solcap_snp_sl_37819	5	146.538				IL5-5
CL015213-0163	5	147.212				IL5-5
CL016702-0316	5	147.886				IL5-5
SGN-U580266_snp391_solcap_snp_sl_37888	5	149.248				IL5-5
solcap_snp_sl_37896	5	149.94				IL5-5
solcap_snp_sl_55435	5	149.94
solcap_snp_sl_37979	5	153.593				IL5-5
solcap_snp_sl_37971	5	154.284				IL5-5
solcap_snp_sl_39981	6	0	IL6-1
solcap_snp_sl_23099	6	0	IL6-1
solcap_snp_sl_23098	6	0	IL6-1
solcap_snp_sl_23096	6	0	IL6-1
solcap_snp_sl_26826	6	0	IL6-1
solcap_snp_sl_23077	6	0	IL6-1
solcap_snp_sl_26810	6	0	IL6-1
solcap_snp_sl_23069	6	0	IL6-1
solcap_snp_sl_23068	6	0	IL6-1
solcap_snp_sl_23066	6	0	IL6-1
solcap_snp_sl_23065	6	0	IL6-1
solcap_snp_sl_23061	6	0	IL6-1
solcap_snp_sl_23057	6	0	IL6-1
solcap_snp_sl_23054	6	0	IL6-1
solcap_snp_sl_23053	6	0	IL6-1
solcap_snp_sl_23052	6	0	IL6-1
solcap_snp_sl_23051	6	0	IL6-1
solcap_snp_sl_26804	6	0	IL6-1
solcap_snp_sl_23049	6	0	IL6-1
solcap_snp_sl_23048	6	0	IL6-1
solcap_snp_sl_26803	6	0	IL6-1
solcap_snp_sl_23045	6	0	IL6-1
solcap_snp_sl_23044	6	0	IL6-1
solcap_snp_sl_23041	6	0	IL6-1
solcap_snp_sl_23040	6	0	IL6-1
solcap_snp_sl_23028	6	0	IL6-1
CL017502-0724	6	0	IL6-1
CL015215-0121	6	0	IL6-1
solcap_snp_sl_39959	6	0	IL6-1
solcap_snp_sl_23019	6	0	IL6-1
solcap_snp_sl_39957	6	0	IL6-1
solcap_snp_sl_39953	6	0	IL6-1
solcap_snp_sl_23015	6	0	IL6-1
solcap_snp_sl_23014	6	0	IL6-1
solcap_snp_sl_23013	6	0	IL6-1
solcap_snp_sl_23011	6	0	IL6-1
solcap_snp_sl_23010	6	0	IL6-1
solcap_snp_sl_23007	6	0	IL6-1
solcap_snp_sl_26780	6	0	IL6-1
solcap_snp_sl_22997	6	0	IL6-1
solcap_snp_sl_22995	6	0	IL6-1
solcap_snp_sl_26771	6	0	IL6-1
solcap_snp_sl_22990	6	0	IL6-1
solcap_snp_sl_22989	6	0	IL6-1
solcap_snp_sl_26768	6	0	IL6-1
solcap_snp_sl_26767	6	0	IL6-1
solcap_snp_sl_26761	6	0	IL6-1
solcap_snp_sl_22980	6	0	IL6-1
solcap_snp_sl_22978	6	0	IL6-1
CL016793-0298	6	0	IL6-1
solcap_snp_sl_22976	6	0	IL6-1
solcap_snp_sl_22968	6	0	IL6-1
solcap_snp_sl_22965	6	0	IL6-1
solcap_snp_sl_22960	6	0	IL6-1
solcap_snp_sl_22957	6	0	IL6-1
solcap_snp_sl_39937	6	0	IL6-1
solcap_snp_sl_22948	6	0	IL6-1
solcap_snp_sl_22946	6	0	IL6-1
solcap_snp_sl_26747	6	0	IL6-1
solcap_snp_sl_22942	6	0	IL6-1
solcap_snp_sl_22940	6	0	IL6-1
solcap_snp_sl_22934	6	0	IL6-1
solcap_snp_sl_22929	6	0	IL6-1
solcap_snp_sl_22928	6	0	IL6-1
solcap_snp_sl_22925	6	0	IL6-1
solcap_snp_sl_22919	6	0	IL6-1
solcap_snp_sl_22916	6	0	IL6-1
solcap_snp_sl_22914	6	0	IL6-1
solcap_snp_sl_22909	6	0	IL6-1
solcap_snp_sl_26731	6	0	IL6-1
solcap_snp_sl_26730	6	0	IL6-1
solcap_snp_sl_22904	6	0	IL6-1
solcap_snp_sl_22898	6	0	IL6-1
solcap_snp_sl_22895	6	0	IL6-1
solcap_snp_sl_22885	6	0	IL6-1
solcap_snp_sl_22882	6	0	IL6-1
solcap_snp_sl_26719	6	0	IL6-1
solcap_snp_sl_22880	6	0	IL6-1
solcap_snp_sl_22878	6	0	IL6-1
solcap_snp_sl_22875	6	0	IL6-1
solcap_snp_sl_22868	6	0	IL6-1
solcap_snp_sl_22867	6	0	IL6-1
solcap_snp_sl_22861	6	0	IL6-1
solcap_snp_sl_22860	6	0	IL6-1
solcap_snp_sl_22851	6	0	IL6-1
solcap_snp_sl_22846	6	0	IL6-1
solcap_snp_sl_25368	6	0	IL6-1
solcap_snp_sl_35284	6	0	IL6-1
solcap_snp_sl_25362	6	0	IL6-1
solcap_snp_sl_65703	6	0	IL6-1
solcap_snp_sl_25359	6	0	IL6-1
solcap_snp_sl_25355	6	0	IL6-1
Le011957_235	6	0	IL6-1
solcap_snp_sl_25342	6	0	IL6-1
solcap_snp_sl_35274	6	0	IL6-1
solcap_snp_sl_25335	6	0	IL6-1
solcap_snp_sl_25334	6	0	IL6-1
solcap_snp_sl_25327	6	0	IL6-1
solcap_snp_sl_25325	6	0	IL6-1
solcap_snp_sl_25322	6	0	IL6-1
solcap_snp_sl_25320	6	0	IL6-1
solcap_snp_sl_25318	6	0	IL6-1
solcap_snp_sl_25312	6	0	IL6-1
solcap_snp_sl_25311	6	0	IL6-1
solcap_snp_sl_35256	6	0	IL6-1
solcap_snp_sl_35255	6	0	IL6-1
solcap_snp_sl_35252	6	0	IL6-1
solcap_snp_sl_35251	6	0	IL6-1
solcap_snp_sl_25298	6	0	IL6-1
solcap_snp_sl_25294	6	0	IL6-1
solcap_snp_sl_25293	6	0	IL6-1
solcap_snp_sl_25292	6	0	IL6-1
solcap_snp_sl_25290	6	0	IL6-1
solcap_snp_sl_65693	6	0	IL6-1
solcap_snp_sl_25278	6	0	IL6-1
solcap_snp_sl_25277	6	0	IL6-1
solcap_snp_sl_22877	6	0	IL6-1
solcap_snp_sl_25262	6	1.3411	IL6-1
solcap_snp_sl_25259	6	1.3411	IL6-1
solcap_snp_sl_25258	6	1.3411	IL6-1
solcap_snp_sl_25245	6	2.0135	IL6-1
solcap_snp_sl_25244	6	2.0135	IL6-1
solcap_snp_sl_35227	6	2.0135	IL6-1
solcap_snp_sl_65686	6	2.0135	IL6-1
solcap_snp_sl_35225	6	2.0135	IL6-1
solcap_snp_sl_25230	6	2.0135	IL6-1
solcap_snp_sl_25227	6	2.0135	IL6-1
solcap_snp_sl_25225	6	2.0135	IL6-1
solcap_snp_sl_25223	6	2.0135	IL6-1
solcap_snp_sl_25217	6	2.0135	IL6-1
solcap_snp_sl_25215	6	2.0135	IL6-1
solcap_snp_sl_25213	6	2.0135	IL6-1
solcap_snp_sl_25205	6	2.0135	IL6-1
solcap_snp_sl_25202	6	2.0135	IL6-1
solcap_snp_sl_25199	6	2.0135	IL6-1
Le007276_150	6	2.0135	IL6-1
solcap_snp_sl_25193	6	2.0135	IL6-1
Le005230_165	6	2.0135	IL6-1
solcap_snp_sl_35208	6	2.0135	IL6-1
solcap_snp_sl_25168	6	2.0135	IL6-1
solcap_snp_sl_25167	6	2.0135	IL6-1
solcap_snp_sl_35201	6	2.0135	IL6-1
solcap_snp_sl_35197	6	2.0135	IL6-1
CL009061-0349	6	2.0135	IL6-1
solcap_snp_sl_25268	6	2.6859	IL6-1
solcap_snp_sl_25267	6	2.6859	IL6-1
solcap_snp_sl_35237	6	2.6859	IL6-1
solcap_snp_sl_25266	6	2.6859	IL6-1
solcap_snp_sl_25265	6	2.6859	IL6-1
solcap_snp_sl_35235	6	2.6859	IL6-1
solcap_snp_sl_25263	6	2.6859	IL6-1
solcap_snp_sl_25260	6	2.6859	IL6-1
solcap_snp_sl_35232	6	2.6859	IL6-1
solcap_snp_sl_25253	6	2.6859	IL6-1
solcap_snp_sl_25252	6	2.6859	IL6-1
solcap_snp_sl_25251	6	2.6859	IL6-1
solcap_snp_sl_25250	6	2.6859	IL6-1
solcap_snp_sl_25201	6	3.3582	IL6-1
solcap_snp_sl_25160	6	3.3582
solcap_snp_sl_15515	6	4.6994
solcap_snp_sl_21622	6	4.6994
solcap_snp_sl_21621	6	4.6994
solcap_snp_sl_65677	6	4.6994
solcap_snp_sl_25234	6	6.0405	IL6-1
solcap_snp_sl_25221	6	6.0405	IL6-1
solcap_snp_sl_25204	6	6.0405	IL6-1
solcap_snp_sl_65675	6	6.0405	IL6-1
solcap_snp_sl_25189	6	6.0405	IL6-1
solcap_snp_sl_35211	6	6.0405	IL6-1
solcap_snp_sl_35210	6	6.0405	IL6-1
solcap_snp_sl_25188	6	6.0405	IL6-1
solcap_snp_sl_25182	6	6.0405	IL6-1
solcap_snp_sl_25172	6	6.0405	IL6-1
solcap_snp_sl_25166	6	6.0405	IL6-1
CL015629-0205	6	6.0405	IL6-1
solcap_snp_sl_35139	6	6.713
solcap_snp_sl_35135	6	6.713
solcap_snp_sl_35133	6	6.713
solcap_snp_sl_35125	6	6.713	IL6-1
CL002276-0216	6	6.713	IL6-1
solcap_snp_sl_35094	6	8.0732	IL6-1
CL017423-0090_solcap_snp_sl_35068	6	8.7551	IL6-1
solcap_snp_sl_35063	6	8.7551	IL6-1
Le001897_200	6	8.7551	IL6-1
solcap_snp_sl_35001	6	10.0972	IL6-1
CL017069-0086	6	10.0972	IL6-1
solcap_snp_sl_34975	6	10.0972
solcap_snp_sl_32320	6	10.7702	IL6-1
solcap_snp_sl_30498	6	10.7702	IL6-1
solcap_snp_sl_31209	6	10.7702	IL6-1
solcap_snp_sl_36778	6	10.7702	IL6-1
CL015079-0293	6	10.7702	IL6-1
solcap_snp_sl_29455	6	10.7702	IL6-1
solcap_snp_sl_58701	6	10.7702	IL6-1
solcap_snp_sl_32490	6	10.7702	IL6-1
solcap_snp_sl_32455	6	10.7702	IL6-1
CL017429-0041	6	10.7702	IL6-1
solcap_snp_sl_32425	6	10.7702
CL009069-0442	6	10.7702	IL6-1
solcap_snp_sl_34430	6	10.7702	IL6-1
solcap_snp_sl_36659	6	10.7702	IL6-1
solcap_snp_sl_36675	6	10.7702	IL6-1
SL10401_823	6	11.4432
solcap_snp_sl_27091	6	12.1161	IL6-1
solcap_snp_sl_31156	6	12.1161	IL6-1
SL10187_425	6	12.1161	IL6-1
solcap_snp_sl_31170	6	12.1161	IL6-1
solcap_snp_sl_36776	6	12.1161	IL6-1
solcap_snp_sl_36765	6	12.1161	IL6-1
solcap_snp_sl_32214	6	12.1161	IL6-1
Le004790_246	6	12.1161	IL6-1
solcap_snp_sl_29444	6	12.1161	IL6-1
solcap_snp_sl_32521	6	12.1161	IL6-1
solcap_snp_sl_32504	6	12.1161	IL6-1
solcap_snp_sl_32502	6	12.1161	IL6-1
solcap_snp_sl_32501	6	12.1161	IL6-1
solcap_snp_sl_32499	6	12.1161	IL6-1
solcap_snp_sl_32474	6	12.1161	IL6-1
solcap_snp_sl_32465	6	12.1161	IL6-1
solcap_snp_sl_32429	6	12.1161	IL6-1
solcap_snp_sl_63527	6	12.1161	IL6-1
CL009290-0188	6	12.1161	IL6-1
solcap_snp_sl_31901	6	12.1161	IL6-1
solcap_snp_sl_68757	6	15.5113	IL6-1
solcap_snp_sl_36713	6	16.1935	IL6-1
solcap_snp_sl_28348	6	16.1935	IL6-1
solcap_snp_sl_2622	6	16.8851	IL6-1
solcap_snp_sl_28388	6	18.2272	IL6-1
solcap_snp_sl_28389	6	18.2272	IL6-1
CL016669-0383	6	19.6257	IL6-1
solcap_snp_sl_2629	6	19.6257
solcap_snp_sl_44591	6	20.9857	IL6-1
CL015748-0159	6	20.9857	IL6-1
CL017355-0321	6	22.3276	IL6-1
solcap_snp_sl_44625	6	22.3276	IL6-1
solcap_snp_sl_44650	6	24.3481	IL6-1
CL016203-0105	6	25.0303	IL6-1
solcap_snp_sl_44670	6	25.0303	IL6-1
solcap_snp_sl_44686	6	25.7034	IL6-1
solcap_snp_sl_44694	6	25.7034	IL6-1
CL017517-0405	6	25.7034	IL6-1
solcap_snp_sl_44721	6	25.7034	IL6-1
solcap_snp_sl_44733	6	25.7034	IL6-1
solcap_snp_sl_44736	6	25.7034	IL6-1
solcap_snp_sl_44742	6	25.7034	IL6-1
CL017670-0525	6	27.7257	IL6-1	IL6-2	IL6-2-2
CL016144-0169	6	27.7257	IL6-1	IL6-2	IL6-2-2
solcap_snp_sl_68830	6	27.7257	IL6-1	IL6-2	IL6-2-2
solcap_snp_sl_68935	6	32.526	IL6-1	IL6-2	IL6-2-2
solcap_snp_sl_68887	6	32.526	IL6-1	IL6-2	IL6-2-2
CL016853-0349	6	32.526	IL6-1	IL6-2	IL6-2-2
CL015076-0365	6	32.526	IL6-1	IL6-2	IL6-2-2
CL015816-0100	6	32.526	IL6-1	IL6-2	IL6-2-2
CL015823-0533	6	32.526	IL6-1	IL6-2	IL6-2-2
CL015763-0127	6	33.1993	IL6-1	IL6-2	IL6-2-2
solcap_snp_sl_68943	6	33.1993	IL6-1	IL6-2	IL6-2-2
solcap_snp_sl_68976	6	33.1993	IL6-1	IL6-2	IL6-2-2
solcap_snp_sl_25660	6	33.8816	IL6-1	IL6-2	IL6-2-2
solcap_snp_sl_68954	6	34.5734	IL6-1	IL6-2	IL6-2-2
solcap_snp_sl_69004	6	35.9539		IL6-2	IL6-2-2
CL009178-0553	6	35.9539		IL6-2	IL6-2-2
CL016124-0483	6	35.9539		IL6-2	IL6-2-2
solcap_snp_sl_55902	6	39.3986		IL6-2	IL6-2-2
solcap_snp_sl_55906	6	39.3986		IL6-2	IL6-2-2
solcap_snp_sl_24361	6	41.4198
C2_At1g44575_632c	6	42.0927		IL6-2	IL6-2-2
solcap_snp_sl_55941	6	42.0927		IL6-2	IL6-2-2
solcap_snp_sl_55950	6	42.0927		IL6-2	IL6-2-2
solcap_snp_sl_55958	6	42.0927		IL6-2	IL6-2-2
CL015317-0204	6	42.0927		IL6-2	IL6-2-2
solcap_snp_sl_55978	6	42.7657		IL6-2	IL6-2-2
CL017831-0408	6	43.4387		IL6-2	IL6-2-2
solcap_snp_sl_14458	6	44.1117		IL6-2	IL6-2-2
solcap_snp_sl_27197	6	44.7936		IL6-2	IL6-2-2
solcap_snp_sl_12767	6	44.7936		IL6-2	IL6-2-2
solcap_snp_sl_12768	6	44.7936		IL6-2	IL6-2-2
solcap_snp_sl_12769	6	44.7936		IL6-2	IL6-2-2
solcap_snp_sl_41876	6	44.7936		IL6-2	IL6-2-2
SGN-U581407_snp1428_solcap_snp_sl_41917	6	44.7936		IL6-2	IL6-2-2
solcap_snp_sl_1342	6	45.4663		IL6-2	IL6-2-2
solcap_snp_sl_41867	6	45.4663		IL6-2	IL6-2-2
1260_2_229	6	45.4663		IL6-2	IL6-2-2
solcap_snp_sl_42107	6	46.1392		IL6-2	IL6-2-2
solcap_snp_sl_56058	6	46.812		IL6-2	IL6-2-2
solcap_snp_sl_40811	6	46.812		IL6-2	IL6-2-2
solcap_snp_sl_1361	6	46.812		IL6-2	IL6-2-2
solcap_snp_sl_1356	6	46.812		IL6-2	IL6-2-2
solcap_snp_sl_1355	6	46.812		IL6-2	IL6-2-2
solcap_snp_sl_1350	6	46.812		IL6-2	IL6-2-2
solcap_snp_sl_1349	6	46.812		IL6-2	IL6-2-2
solcap_snp_sl_40788	6	46.812		IL6-2	IL6-2-2
solcap_snp_sl_1345	6	46.812		IL6-2	IL6-2-2
solcap_snp_sl_1341	6	46.812		IL6-2	IL6-2-2
solcap_snp_sl_40775	6	46.812		IL6-2	IL6-2-2
solcap_snp_sl_1319	6	46.812		IL6-2	IL6-2-2
solcap_snp_sl_40727	6	46.812		IL6-2	IL6-2-2
[truncated: 1,505 more rows]
