# Supplementary material for: Development of a Large SNP Genotyping Array and Generation of High-Density Genetic Maps in Tomato
Source: PLoS One. 2012 Jul 10;7(7):e40563. doi: 10.1371/journal.pone.0040563 (PMC3393668; doi:10.1371/journal.pone.0040563)
Supplement: Table S3 — 3,687 SNP markers in the EXPEN 2012 (Moneymaker x LA0716) linkage map. (XLSX) [file pone.0040563.s003.xlsx]

## Sheet: Table S3
Table S3. 3,687 SNP markers in the EXPEN 2012 (Moneymaker x LA0716) linkage map
SNP Marker	Chromosome	Position (cM)
solcap_snp_sl_15058	1	0
solcap_snp_sl_15051	1	2.8566
solcap_snp_sl_15050	1	2.8566
solcap_snp_sl_15049	1	2.8566
CL004303-0524	1	2.8566
solcap_snp_sl_24809	1	2.8566
CL016197-0363_solcap_snp_sl_60559	1	2.8566
solcap_snp_sl_60557	1	3.1671
solcap_snp_sl_24799	1	9.7719
solcap_snp_sl_33737	1	10.4144
solcap_snp_sl_60446	1	10.4144
solcap_snp_sl_60417	1	11.9882
solcap_snp_sl_60360	1	20.8427
solcap_snp_sl_8704	1	20.8427
solcap_snp_sl_60318	1	20.8427
solcap_snp_sl_33709	1	20.8427
solcap_snp_sl_60296	1	20.8427
solcap_snp_sl_60276	1	20.8427
solcap_snp_sl_60250	1	20.8427
solcap_snp_sl_60227	1	20.8427
solcap_snp_sl_8669	1	20.8427
solcap_snp_sl_8668	1	20.8427
solcap_snp_sl_8667	1	20.8427
solcap_snp_sl_24787	1	20.8427
solcap_snp_sl_8656	1	20.8427
solcap_snp_sl_8655	1	20.8427
solcap_snp_sl_8651	1	20.8427
SGN-U573329_snp393	1	20.8427
solcap_snp_sl_60143	1	20.8427
solcap_snp_sl_8640	1	20.8427
solcap_snp_sl_8639	1	20.8427
solcap_snp_sl_60078	1	20.8427
solcap_snp_sl_60043	1	20.8427
solcap_snp_sl_60008	1	20.8427
solcap_snp_sl_59975	1	20.8427
solcap_snp_sl_60303	1	20.8427
solcap_snp_sl_59964	1	22.7339
solcap_snp_sl_59944	1	23.3641
solcap_snp_sl_20438	1	24.6211
solcap_snp_sl_59897	1	26.1951
solcap_snp_sl_59890	1	26.1951
CL015771-0679	1	26.1951
solcap_snp_sl_33677	1	26.5056
solcap_snp_sl_59817	1	27.4471
solcap_snp_sl_59801	1	28.3887
solcap_snp_sl_59784	1	28.6992
solcap_snp_sl_59754	1	30.2733
solcap_snp_sl_59748	1	30.9038
solcap_snp_sl_41302	1	30.9038
solcap_snp_sl_16925	1	31.2163
solcap_snp_sl_51462	1	31.2163
solcap_snp_sl_51990	1	31.2163
solcap_snp_sl_56061	1	31.2163
solcap_snp_sl_19068	1	31.2163
solcap_snp_sl_52641	1	31.2163
solcap_snp_sl_52646	1	31.2163
solcap_snp_sl_41433	1	31.2163
solcap_snp_sl_41438	1	31.2163
CL009029-0054	1	31.2163
solcap_snp_sl_41445	1	31.2163
solcap_snp_sl_39021	1	31.2163
hp2_exon2_11_b	1	31.2163
solcap_snp_sl_70309	1	31.2163
solcap_snp_sl_70310	1	31.2163
solcap_snp_sl_70312	1	31.2163
solcap_snp_sl_70320	1	31.2163
solcap_snp_sl_70337	1	31.2163
solcap_snp_sl_70344	1	31.2163
solcap_snp_sl_70345	1	31.2163
solcap_snp_sl_70348	1	31.2163
solcap_snp_sl_70365	1	31.2163
solcap_snp_sl_70371	1	31.2163
solcap_snp_sl_70374	1	31.2163
solcap_snp_sl_38790	1	31.2163
solcap_snp_sl_16466	1	31.2163
solcap_snp_sl_70331	1	31.2163
CL015959-0346	1	33.1086
solcap_snp_sl_18635	1	33.7392
solcap_snp_sl_50589	1	34.3699
solcap_snp_sl_18627	1	34.3699
solcap_snp_sl_13762	1	35.6357
solcap_snp_sl_50542	1	36.2704
solcap_snp_sl_30135	1	38.4826
CL016155-0185	1	38.4826
CL015442-1034	1	40.3756
solcap_snp_sl_50477	1	40.6861
solcap_snp_sl_50467	1	40.9966
solcap_snp_sl_50464	1	40.9966
solcap_snp_sl_50458	1	41.3071
solcap_snp_sl_4963	1	43.2004
solcap_snp_sl_50427	1	43.2004
solcap_snp_sl_30111	1	45.094
solcap_snp_sl_50373	1	46.0359
2325_3_363_b_2325_3_350_solcap_snp_sl_70013	1	46.3464
solcap_snp_sl_36902	1	46.3464
solcap_snp_sl_37999	1	46.3464
solcap_snp_sl_25914	1	46.3464
solcap_snp_sl_38059	1	46.3464
solcap_snp_sl_38078	1	46.3464
solcap_snp_sl_456	1	46.3464
solcap_snp_sl_457	1	46.3464
solcap_snp_sl_38096	1	46.3464
solcap_snp_sl_25922	1	46.3464
solcap_snp_sl_38126	1	46.3464
solcap_snp_sl_25926	1	46.3464
solcap_snp_sl_25931	1	46.3464
solcap_snp_sl_38178	1	46.3464
solcap_snp_sl_38243	1	46.3464
solcap_snp_sl_12350	1	46.3464
solcap_snp_sl_12352	1	46.3464
solcap_snp_sl_12355	1	46.3464
solcap_snp_sl_38324	1	46.3464
solcap_snp_sl_16331	1	46.3464
solcap_snp_sl_530	1	46.3464
CL009288-0542	1	46.3464
solcap_snp_sl_38390	1	46.3464
solcap_snp_sl_38406	1	46.3464
solcap_snp_sl_36715	1	46.3464
solcap_snp_sl_27345	1	46.3464
solcap_snp_sl_42191	1	46.3464
solcap_snp_sl_27382	1	46.3464
solcap_snp_sl_27400	1	46.3464
Le010791_85_solcap_snp_sl_42212	1	46.3464
solcap_snp_sl_42213	1	46.3464
solcap_snp_sl_17063	1	46.3464
solcap_snp_sl_17068	1	46.3464
solcap_snp_sl_17072	1	46.3464
solcap_snp_sl_17073	1	46.3464
solcap_snp_sl_17076	1	46.3464
solcap_snp_sl_17077	1	46.3464
solcap_snp_sl_17080	1	46.3464
solcap_snp_sl_27588	1	46.3464
solcap_snp_sl_12359	1	46.3464
SGN-U585636_snp200_solcap_snp_sl_26254	1	47.9217
solcap_snp_sl_26248	1	48.2372
solcap_snp_sl_16390	1	50.7718
solcap_snp_sl_16393	1	50.7719
solcap_snp_sl_16389	1	51.0874
SL10943_357	1	51.0874
solcap_snp_sl_34461	1	54.2671
solcap_snp_sl_34484	1	55.2091
solcap_snp_sl_34512	1	59.0399
solcap_snp_sl_34513	1	59.0399
solcap_snp_sl_34522	1	59.3554
solcap_snp_sl_63558	1	59.3554
CL015901-0259	1	59.3554
solcap_snp_sl_34545	1	59.9863
CL016392-0070	1	60.6171
solcap_snp_sl_9755	1	62.5107
solcap_snp_sl_9756	1	62.5107
solcap_snp_sl_9758	1	62.5107
Cd2_2755_solcap_snp_sl_34581	1	64.0858
solcap_snp_sl_34622	1	64.0858
solcap_snp_sl_27784	1	64.7166
solcap_snp_sl_2202	1	67.2503
solcap_snp_sl_27908	1	67.8811
SL10945_281	1	68.8229
solcap_snp_sl_2218	1	69.7647
solcap_snp_sl_2219	1	69.7647
CL016133-0426	1	69.7647
solcap_snp_sl_43655	1	70.0752
solcap_snp_sl_2234	1	70.7058
solcap_snp_sl_28023	1	70.7058
solcap_snp_sl_28099	1	73.559
CL016805-0518	1	73.559
solcap_snp_sl_28168	1	74.1896
solcap_snp_sl_28173	1	74.1896
solcap_snp_sl_28225	1	75.4473
solcap_snp_sl_28247	1	76.3892
CL016510-0445	1	77.02
solcap_snp_sl_43786	1	78.9137
solcap_snp_sl_43796	1	79.5446
CL000132-1036	1	80.4866
solcap_snp_sl_43902	1	81.1175
solcap_snp_sl_44009	1	84.2958
solcap_snp_sl_44147	1	86.5225
solcap_snp_sl_44190	1	87.7887
solcap_snp_sl_44213	1	88.1042
CL017666-0495	1	88.7351
solcap_snp_sl_44266	1	89.0506
solcap_snp_sl_44305	1	89.6815
solcap_snp_sl_2438	1	89.6815
solcap_snp_sl_2452	1	90.0072
solcap_snp_sl_2455	1	90.0072
solcap_snp_sl_2457	1	90.0072
CL017306-0367_solcap_snp_sl_44383	1	90.0072
CL015672-0280	1	90.0072
CL015829-0286_solcap_snp_sl_44451	1	90.6381
solcap_snp_sl_44461	1	90.6381
solcap_snp_sl_2508	1	90.6381
solcap_snp_sl_44465	1	90.6381
solcap_snp_sl_2510	1	90.6381
CL016552-0027	1	90.6381
solcap_snp_sl_44470	1	90.9536
SGN-U571854_snp167_solcap_snp_sl_44482	1	90.9536
solcap_snp_sl_40011	1	91.6094
solcap_snp_sl_40076	1	91.9371
solcap_snp_sl_40154	1	92.568
solcap_snp_sl_40177	1	92.568
solcap_snp_sl_40199	1	92.568
CL015751-0365	1	93.5101
CL016719-0209_solcap_snp_sl_40301	1	94.4522
solcap_snp_sl_40303	1	94.4522
CL016500-0535	1	95.3944
SGN-U576068_snp460_solcap_snp_sl_40366	1	95.3944
solcap_snp_sl_40488	1	97.6082
solcap_snp_sl_26879	1	98.5502
solcap_snp_sl_40571	1	99.181
CL015143-0314	1	99.181
solcap_snp_sl_40586	1	99.181
CL016564-0245	1	99.8588
solcap_snp_sl_36725	1	99.8588
CL017342-0589	1	99.8588
solcap_snp_sl_68771	1	100.819
solcap_snp_sl_42259	1	100.819
solcap_snp_sl_42255	1	100.819
solcap_snp_sl_54525	1	101.129
3284_1_60_solcap_snp_sl_54547	1	101.129
CL016298-0380	1	101.129
solcap_snp_sl_54589	1	102.387
solcap_snp_sl_54622	1	102.387
CL017439-0390	1	102.697
solcap_snp_sl_6718	1	102.697
CL015970-0397_solcap_snp_sl_54631	1	103.015
CL006477-0571	1	103.332
solcap_snp_sl_54669	1	103.963
solcap_snp_sl_19481	1	104.279
solcap_snp_sl_54685	1	104.594
SGN-U580895_snp1396_solcap_snp_sl_54697	1	104.91
solcap_snp_sl_54704	1	105.225
CL009293-0681	1	105.541
solcap_snp_sl_54758	1	106.483
CL016668-0365	1	106.483
solcap_snp_sl_54854	1	107.741
solcap_snp_sl_54883	1	108.056
C2_At2g15890_430_b	1	108.687
solcap_snp_sl_13404	1	109.629
solcap_snp_sl_29388	1	109.629
solcap_snp_sl_13401	1	109.629
solcap_snp_sl_13399	1	109.629
solcap_snp_sl_13398	1	109.629
solcap_snp_sl_48209	1	110.571
solcap_snp_sl_48181	1	111.202
solcap_snp_sl_48179	1	111.202
solcap_snp_sl_48151	1	111.518
CL017046-0184	1	111.833
CL009031-0566	1	111.833
solcap_snp_sl_48097	1	111.833
solcap_snp_sl_48077	1	111.833
solcap_snp_sl_50683	1	112.775
SGN-U573826_snp1014_solcap_snp_sl_53877	1	112.775
solcap_snp_sl_53870	1	112.775
CL015665-0595	1	113.091
solcap_snp_sl_53864	1	113.091
solcap_snp_sl_53862	1	113.091
SGN-U313729_snp305	1	113.091
CL016082-0560	1	113.091
solcap_snp_sl_53846	1	113.722
solcap_snp_sl_53812	1	114.037
SGN-U581283_snp1102_solcap_snp_sl_53749	1	115.613
solcap_snp_sl_53743	1	115.613
CL016160-0228	1	115.613
SGN-U581138_snp1171_solcap_snp_sl_53721	1	116.555
CL015806-0417_solcap_snp_sl_53692	1	116.871
solcap_snp_sl_53671	1	117.186
solcap_snp_sl_53630	1	117.186
solcap_snp_sl_7398	2	0
CL009078-0683	2	0
solcap_snp_sl_56940	2	0
solcap_snp_sl_56941	2	0
solcap_snp_sl_56943	2	0
solcap_snp_sl_28320	2	0
solcap_snp_sl_2559	2	0
solcap_snp_sl_2561	2	0
solcap_snp_sl_2563	2	0
solcap_snp_sl_2564	2	0
solcap_snp_sl_2565	2	0
solcap_snp_sl_2566	2	0
solcap_snp_sl_2570	2	0
solcap_snp_sl_2572	2	0
solcap_snp_sl_44555	2	0
solcap_snp_sl_2575	2	0
solcap_snp_sl_28329	2	0
solcap_snp_sl_28335	2	0
solcap_snp_sl_28338	2	0
solcap_snp_sl_2600	2	0
solcap_snp_sl_28343	2	0
solcap_snp_sl_2607	2	0
solcap_snp_sl_6247	2	0
solcap_snp_sl_6240	2	0
solcap_snp_sl_6239	2	0
solcap_snp_sl_31193	2	0
solcap_snp_sl_31191	2	0
solcap_snp_sl_31190	2	0
solcap_snp_sl_6232	2	0
solcap_snp_sl_6228	2	0
solcap_snp_sl_6227	2	0
solcap_snp_sl_6226	2	0
solcap_snp_sl_6206	2	0
solcap_snp_sl_944	2	0
solcap_snp_sl_2037	2	0
solcap_snp_sl_36890	2	0
solcap_snp_sl_11804	2	0
solcap_snp_sl_11805	2	0
solcap_snp_sl_2118	2	0
solcap_snp_sl_6201	2	0.3156
solcap_snp_sl_6199	2	0.3156
solcap_snp_sl_6194	2	0.3156
solcap_snp_sl_6192	2	0.3156
solcap_snp_sl_6189	2	0.3156
solcap_snp_sl_6185	2	0.6331
solcap_snp_sl_6183	2	0.6331
solcap_snp_sl_6177	2	0.6331
solcap_snp_sl_1380	2	0.6331
solcap_snp_sl_40819	2	0.6331
solcap_snp_sl_1382	2	0.6331
solcap_snp_sl_1383	2	0.6331
solcap_snp_sl_1384	2	0.6331
solcap_snp_sl_1385	2	0.6331
solcap_snp_sl_1386	2	0.6331
solcap_snp_sl_27108	2	0.6331
solcap_snp_sl_5885	2	0.9487
solcap_snp_sl_31002	2	0.9487
solcap_snp_sl_52609	2	0.9487
solcap_snp_sl_52608	2	0.9487
solcap_snp_sl_5881	2	1.2642
solcap_snp_sl_5879	2	1.2642
solcap_snp_sl_5872	2	1.2642
solcap_snp_sl_69276	2	1.2642
solcap_snp_sl_11572	2	1.2642
solcap_snp_sl_69274	2	1.2642
solcap_snp_sl_32184	2	1.2642
solcap_snp_sl_7416	2	1.2642
solcap_snp_sl_56944	2	1.2642
solcap_snp_sl_32178	2	1.2642
solcap_snp_sl_7413	2	1.2642
solcap_snp_sl_5305	2	1.2642
solcap_snp_sl_5300	2	1.2642
solcap_snp_sl_5299	2	1.2642
solcap_snp_sl_30408	2	1.2642
solcap_snp_sl_5293	2	1.2642
solcap_snp_sl_5283	2	1.2642
solcap_snp_sl_5268	2	1.2642
solcap_snp_sl_51532	2	1.8957
solcap_snp_sl_5260	2	2.5271
solcap_snp_sl_5256	2	2.5271
solcap_snp_sl_1393	2	2.8426
solcap_snp_sl_1391	2	3.1582
solcap_snp_sl_12647	2	3.1582
solcap_snp_sl_1390	2	3.1582
solcap_snp_sl_1388	2	3.1582
solcap_snp_sl_26928	2	3.1582
solcap_snp_sl_26923	2	3.4757
solcap_snp_sl_30473	2	3.7912
solcap_snp_sl_56955	2	4.4225
solcap_snp_sl_32196	2	4.4225
solcap_snp_sl_30482	2	4.4225
solcap_snp_sl_31751	2	4.738
solcap_snp_sl_25971	2	6.3153
solcap_snp_sl_25974	2	6.3153
CL016852-0159	2	6.3153
solcap_snp_sl_25987	2	6.9469
SGN-U600984_snp332	2	7.2624
solcap_snp_sl_26022	2	7.894
Le006654_46	2	8.2096
solcap_snp_sl_26072	2	11.0736
solcap_snp_sl_26109	2	12.3332
solcap_snp_sl_38456	2	14.5512
solcap_snp_sl_26129	2	14.5512
solcap_snp_sl_26132	2	14.5512
solcap_snp_sl_38457	2	14.5512
solcap_snp_sl_26134	2	14.5512
CL016266-0283	2	15.1826
solcap_snp_sl_26168	2	15.4982
solcap_snp_sl_19576	2	15.4982
solcap_snp_sl_36312	2	15.8137
solcap_snp_sl_22259	2	15.8137
solcap_snp_sl_67542	2	15.8137
solcap_snp_sl_36484	2	16.1293
solcap_snp_sl_36448	2	19.6423
solcap_snp_sl_15707	2	19.6423
solcap_snp_sl_36443	2	19.6423
solcap_snp_sl_15706	2	19.6423
Le009381_51	2	20.2734
solcap_snp_sl_36420	2	20.2734
solcap_snp_sl_36400	2	20.9046
solcap_snp_sl_15697	2	21.5358
solcap_snp_sl_15696	2	21.5358
solcap_snp_sl_15693	2	21.5358
solcap_snp_sl_15689	2	21.5358
CL016047-0333	2	21.5358
SGN-U571208_snp268	2	21.8513
CL017839-0338	2	21.8513
solcap_snp_sl_8386	2	21.8513
solcap_snp_sl_8389	2	21.8513
solcap_snp_sl_8393	2	21.8513
solcap_snp_sl_8397	2	21.8513
solcap_snp_sl_20325	2	21.8513
Le017925_27_solcap_snp_sl_33223	2	21.8513
solcap_snp_sl_8405	2	22.1668
solcap_snp_sl_8408	2	22.1668
solcap_snp_sl_8409	2	22.1668
SGN-U578164_snp2086	2	22.1668
solcap_snp_sl_33242	2	22.1668
solcap_snp_sl_8423	2	22.1668
solcap_snp_sl_8426	2	22.1668
solcap_snp_sl_20340	2	22.1668
solcap_snp_sl_20344	2	24.0627
solcap_snp_sl_24721	2	24.3783
solcap_snp_sl_20358	2	24.3783
solcap_snp_sl_20361	2	24.3783
solcap_snp_sl_8439	2	24.6938
solcap_snp_sl_33302	2	24.6938
CL017477-0069	2	25.3251
CL017603-0474	2	25.6407
CL016491-0436_solcap_snp_sl_33330	2	26.5832
CL015942-0231_solcap_snp_sl_33337	2	26.5832
solcap_snp_sl_14951	2	27.8424
CL015849-0329	2	29.1014
solcap_snp_sl_33416	2	29.7326
CL016463-0326_solcap_snp_sl_33432	2	30.3639
solcap_snp_sl_8464	2	30.3639
SGN-U315881_T1698_snp147	2	32.2596
solcap_snp_sl_33469	2	32.2596
Le001778_68_solcap_snp_sl_33474	2	32.2596
SGN-U574493_snp71	2	33.846
CL017156-0308_solcap_snp_sl_33519	2	33.846
CL015430-0435	2	34.1615
SGN-U586107_snp378_solcap_snp_sl_33547	2	34.1615
CL009129-0182	2	34.1615
SL20141_109_CL009129-0540_solcap_snp_sl_33558	2	34.1615
solcap_snp_sl_33579	2	36.057
solcap_snp_sl_8505	2	36.3725
solcap_snp_sl_8510	2	36.3725
solcap_snp_sl_33595	2	36.3725
solcap_snp_sl_8512	2	37.0036
solcap_snp_sl_33636	2	37.0036
CL005464-0159	2	37.6347
solcap_snp_sl_10567	2	39.5297
solcap_snp_sl_10564	2	39.5297
solcap_snp_sl_10563	2	39.5297
solcap_snp_sl_10557	2	39.5297
solcap_snp_sl_66052	2	41.1056
CL009018-1241	2	41.1056
2875_4b_205_b_2875_4_368	2	41.4211
solcap_snp_sl_10534	2	41.4211
solcap_snp_sl_35956	2	41.4211
solcap_snp_sl_10513	2	41.7386
solcap_snp_sl_35868	2	44.2746
solcap_snp_sl_35844	2	44.5901
CL016680-0509	2	44.9056
solcap_snp_sl_25482	2	46.1639
solcap_snp_sl_25477	2	46.4794
solcap_snp_sl_25475	2	46.4794
solcap_snp_sl_25473	2	46.7949
solcap_snp_sl_25472	2	46.7949
solcap_snp_sl_25470	2	46.7949
solcap_snp_sl_35798	2	47.1104
solcap_snp_sl_25469	2	47.1104
solcap_snp_sl_35797	2	47.1104
solcap_snp_sl_25460	2	47.1104
solcap_snp_sl_25454	2	47.1104
solcap_snp_sl_25453	2	47.1104
solcap_snp_sl_35791	2	47.1104
solcap_snp_sl_25443	2	47.7413
solcap_snp_sl_25442	2	47.7413
solcap_snp_sl_25441	2	47.7413
solcap_snp_sl_25440	2	47.7413
solcap_snp_sl_25433	2	47.7413
solcap_snp_sl_35784	2	47.7413
solcap_snp_sl_35779	2	47.7413
solcap_snp_sl_25422	2	47.7413
solcap_snp_sl_65976	2	47.7413
solcap_snp_sl_35771	2	47.7413
solcap_snp_sl_25418	2	48.0568
solcap_snp_sl_25417	2	48.0568
solcap_snp_sl_35770	2	48.0568
SGN-U149575_TG14_snp657	2	48.0568
solcap_snp_sl_25414	2	48.0568
CL015861-0082	2	48.0568
solcap_snp_sl_35764	2	48.0568
solcap_snp_sl_25406	2	48.0568
solcap_snp_sl_25405	2	48.0568
solcap_snp_sl_25403	2	48.3723
solcap_snp_sl_35759	2	48.6878
solcap_snp_sl_35758	2	48.6878
SL10346_156	2	48.6878
SGN-U574837_snp399	2	48.6878
SGN-U584790_snp107	2	49.0033
solcap_snp_sl_23850	2	49.9456
solcap_snp_sl_13514	2	49.9456
solcap_snp_sl_13516	2	49.9456
solcap_snp_sl_13518	2	49.9456
solcap_snp_sl_13526	2	49.9456
solcap_snp_sl_13527	2	49.9456
solcap_snp_sl_13528	2	49.9456
solcap_snp_sl_13530	2	49.9456
solcap_snp_sl_13531	2	49.9456
solcap_snp_sl_29520	2	49.9456
solcap_snp_sl_13545	2	49.9456
solcap_snp_sl_29523	2	49.9456
solcap_snp_sl_13550	2	49.9456
solcap_snp_sl_23856	2	49.9456
solcap_snp_sl_29524	2	49.9456
solcap_snp_sl_13555	2	49.9456
solcap_snp_sl_13556	2	49.9456
solcap_snp_sl_13559	2	49.9456
solcap_snp_sl_29526	2	49.9456
solcap_snp_sl_13546	2	49.9456
solcap_snp_sl_13552	2	49.9456
solcap_snp_sl_13567	2	51.2041
SL10771_467	2	51.8351
solcap_snp_sl_13569	2	51.8351
solcap_snp_sl_13574	2	52.1506
solcap_snp_sl_13579	2	52.1506
solcap_snp_sl_13580	2	52.1506
solcap_snp_sl_13581	2	52.1506
solcap_snp_sl_13582	2	52.7816
solcap_snp_sl_13584	2	52.7816
S_427	2	52.7816
solcap_snp_sl_4573	2	52.7816
CL009035-0571	2	52.7816
solcap_snp_sl_13595	2	52.7816
solcap_snp_sl_13596	2	52.7816
solcap_snp_sl_13599	2	52.7816
solcap_snp_sl_13600	2	52.7816
solcap_snp_sl_13603	2	52.7816
solcap_snp_sl_13604	2	52.7816
solcap_snp_sl_13606	2	52.7816
solcap_snp_sl_29541	2	52.7816
solcap_snp_sl_29545	2	52.7816
solcap_snp_sl_29546	2	52.7816
solcap_snp_sl_13616	2	52.7816
solcap_snp_sl_13617	2	52.7816
solcap_snp_sl_13618	2	52.7816
solcap_snp_sl_29547	2	52.7816
solcap_snp_sl_13621	2	53.0971
solcap_snp_sl_13622	2	53.0971
solcap_snp_sl_13625	2	53.0971
solcap_snp_sl_29548	2	53.0971
solcap_snp_sl_13631	2	53.0971
solcap_snp_sl_29549	2	53.0971
solcap_snp_sl_13633	2	53.0971
solcap_snp_sl_13634	2	53.0971
solcap_snp_sl_13636	2	53.0971
solcap_snp_sl_49327	2	53.0971
solcap_snp_sl_29565	2	53.4126
solcap_snp_sl_29567	2	53.4126
241_2F_264_241_2b_60_b	2	55.3068
solcap_snp_sl_29602	2	55.6223
SGN-U313785_cLEF-41-C3_snp208	2	55.6223
solcap_snp_sl_29627	2	56.2534
solcap_snp_sl_29658	2	56.8844
CL009189-0414	2	58.1426
CL016172-0092	2	58.1426
solcap_snp_sl_29766	2	59.7485
solcap_snp_sl_29779	2	60.07
solcap_snp_sl_29785	2	60.07
solcap_snp_sl_29789	2	60.07
SGN-U581277_snp815	2	60.07
CL016725-0239	2	60.07
solcap_snp_sl_29840	2	61.0121
solcap_snp_sl_18401	2	61.6429
CL017742-0462	2	61.643
CL015542-0573	2	61.643
CL015292-0316	2	61.643
solcap_snp_sl_49443	2	61.9604
solcap_snp_sl_49458	2	63.5463
solcap_snp_sl_18419	2	64.1774
solcap_snp_sl_18420	2	64.1774
solcap_snp_sl_49480	2	64.1774
solcap_snp_sl_49490	2	64.1774
SGN-U313245_T0562_snp547	2	64.1774
solcap_snp_sl_49497	2	64.1774
solcap_snp_sl_49500	2	64.1774
SGN-U574334_snp341_solcap_snp_sl_49507	2	64.1774
solcap_snp_sl_49498	2	64.1774
solcap_snp_sl_49535	2	65.1198
CL017734-0752	2	65.4353
CL017181-0258	2	65.7509
solcap_snp_sl_18445	2	65.7509
solcap_snp_sl_18448	2	65.7509
solcap_snp_sl_18450	2	65.7509
solcap_snp_sl_18452	2	65.7509
solcap_snp_sl_18455	2	65.7509
solcap_snp_sl_18441	2	65.7509
solcap_snp_sl_49579	2	66.0664
SGN-U575324_snp56571	2	66.3819
SGN-U575324_snp57048	2	66.3819
solcap_snp_sl_49606	2	66.6974
CL009173-0541	2	66.6974
solcap_snp_sl_49645	2	68.2742
CL016050-0434	2	68.2742
solcap_snp_sl_49664	2	68.2742
solcap_snp_sl_49669	2	68.2742
CL015261-0333	2	68.2742
solcap_snp_sl_49679	2	68.9054
solcap_snp_sl_49726	2	69.5367
CL015741-0547	2	69.5367
CL015119-0265_solcap_snp_sl_49752	2	69.5367
CL016571-0142	2	69.8522
CL015702-0287	2	69.8522
SGN-U584914_snp1830	2	70.1758
CL015133-0476	2	70.4913
solcap_snp_sl_49803	2	70.4913
CL017414-0044	2	70.8068
solcap_snp_sl_29891	2	71.4378
SGN-U576591_snp67938	2	71.4378
SGN-U586520_snp61163	2	71.4378
CL016721-0530	2	71.4378
CL015604-0460	2	72.0689
solcap_snp_sl_49964	2	72.704
solcap_snp_sl_49965	2	72.704
SGN-U589573_snp49325	2	73.0215
solcap_snp_sl_49992	2	73.0215
SGN-U576696_snp63412	2	73.0215
solcap_snp_sl_17161	2	74.2801
CL017838-0265	2	74.2801
solcap_snp_sl_42692	2	74.2801
CL015008-0195	2	74.2801
SGN-U568929_snp230_solcap_snp_sl_42681	2	75.2222
SGN-U571023_snp534	2	75.2222
CL017245-0136	2	76.1643
solcap_snp_sl_42625	2	76.4798
SGN-U320705_snp63	2	76.7953
SGN-U568700_snp42664	2	76.7953
SGN-U568700_snp42655	2	76.7953
CL016442-0175	2	76.7953
SGN-U602949_snp105683	2	78.0537
CL015100-0473	2	78.0537
CT232_snp229	2	78.3692
solcap_snp_sl_42463	2	78.6847
solcap_snp_sl_42458	2	79.3157
SGN-U318040_U146494_snp347_solcap_snp_sl_42453	2	79.3157
CL016862-0381	2	79.6312
solcap_snp_sl_42411	2	79.9467
solcap_snp_sl_42346	2	80.8888
SGN-U590370_snp65805	2	80.8888
SGN-U590370_snp65846	2	80.8888
SGN-U590370_snp65887	2	80.8888
SGN-U579752_snp292_solcap_snp_sl_42324	2	80.8888
CL015021-0454	2	81.2043
solcap_snp_sl_50166	2	82.1465
CL015559-0344	2	82.1465
solcap_snp_sl_29920	2	82.1465
SGN-U572314_snp1007_solcap_snp_sl_29914	2	83.4046
solcap_snp_sl_50060	2	84.6629
solcap_snp_sl_50058	2	84.6629
CL009217-0844	2	86.5569
solcap_snp_sl_36297	2	87.1877
solcap_snp_sl_36287	2	88.1298
solcap_snp_sl_67311	2	89.3878
solcap_snp_sl_36273	2	90.6458
solcap_snp_sl_67183	2	91.904
solcap_snp_sl_67138	2	91.904
CL017715-0231	2	92.535
solcap_snp_sl_36232	2	92.535
CL017630-0504	2	92.535
ABA1_2029_solcap_snp_sl_67036	2	93.1661
ABA1_Promoter_SNP2_solcap_snp_sl_67034	2	93.7972
solcap_snp_sl_67032	2	93.7972
ABA1_Promoter_SNP1	2	93.7972
CL017806-0320_solcap_snp_sl_67017	2	94.4283
solcap_snp_sl_67010	2	94.7438
solcap_snp_sl_36221	2	95.0593
solcap_snp_sl_66965	2	96.3183
solcap_snp_sl_66955	2	96.3183
solcap_snp_sl_66953	2	96.3183
solcap_snp_sl_36203	2	96.6338
solcap_snp_sl_36202	2	96.9493
solcap_snp_sl_66904	2	97.8918
solcap_snp_sl_66878	2	98.8343
solcap_snp_sl_21867	2	100.73
solcap_snp_sl_21866	2	100.73
solcap_snp_sl_21862	2	101.361
solcap_snp_sl_36189	2	101.361
solcap_snp_sl_36188	2	101.361
CL016371-0420	2	102.621
SGN-U315914_C2_At5g67370_snp371	2	103.563
solcap_snp_sl_67551	2	105.14
solcap_snp_sl_58490	2	105.14
solcap_snp_sl_20063	2	105.14
solcap_snp_sl_58447	2	105.772
solcap_snp_sl_20052	2	106.715
solcap_snp_sl_20049	2	106.715
solcap_snp_sl_58414	2	106.715
CL017436-0232	2	106.715
solcap_snp_sl_20044	2	107.657
solcap_snp_sl_32389	2	107.657
CL016196-0121	2	107.973
SGN-U313919_snp500	2	107.973
solcap_snp_sl_48037	2	107.973
solcap_snp_sl_48033	2	108.915
solcap_snp_sl_29351	2	110.174
solcap_snp_sl_47977	2	110.174
CL016534-0109	2	110.174
solcap_snp_sl_47942	2	110.174
CL017391-0390	2	110.174
solcap_snp_sl_47897	2	110.174
solcap_snp_sl_47880	2	110.174
solcap_snp_sl_63048	3	0
CL017080-0343	3	0.9414
solcap_snp_sl_63114	3	0.9414
solcap_snp_sl_63184	3	7.3957
solcap_snp_sl_9663	3	9.6063
solcap_snp_sl_63211	3	11.8171
solcap_snp_sl_21215	3	12.4475
solcap_snp_sl_9666	3	12.4475
solcap_snp_sl_9667	3	12.4475
solcap_snp_sl_21216	3	12.4475
solcap_snp_sl_63240	3	12.758
solcap_snp_sl_9681	3	15.6101
solcap_snp_sl_63290	3	18.1411
solcap_snp_sl_63301	3	21.64
SGN-U569291_snp1086	3	22.5817
solcap_snp_sl_63356	3	24.7929
CL017347-0198	3	24.7929
SL10790_382	3	27.9683
solcap_snp_sl_63391	3	28.2788
CL017009-0461	3	28.2788
solcap_snp_sl_9928	3	28.2788
solcap_snp_sl_9929	3	28.2788
solcap_snp_sl_9703	3	35.2309
CL015582-0113	3	37.7976
solcap_snp_sl_14355	3	38.4286
solcap_snp_sl_14354	3	38.4286
solcap_snp_sl_14353	3	38.4286
solcap_snp_sl_55107	3	38.7441
CL015436-0072	3	38.7441
solcap_snp_sl_55072	3	39.6983
solcap_snp_sl_55055	3	39.6983
solcap_snp_sl_55037	3	39.6983
SGN-U564013_snp1820_solcap_snp_sl_55020	3	39.6983
solcap_snp_sl_55002	3	39.6983
SGN-U567178_snp438_solcap_snp_sl_31828	3	39.6983
solcap_snp_sl_31826	3	39.6983
solcap_snp_sl_54950	3	39.6983
solcap_snp_sl_31817	3	39.6983
solcap_snp_sl_19508	3	39.6983
solcap_snp_sl_54887	3	39.6983
CL016675-0242	3	39.6983
solcap_snp_sl_41324	3	39.6983
solcap_snp_sl_1599	3	39.6983
SGN-U585791_snp124_solcap_snp_sl_41379	3	39.6983
SGN-U314429_snp100	3	39.6983
solcap_snp_sl_27113	3	39.6983
solcap_snp_sl_12718	3	39.6983
solcap_snp_sl_27130	3	39.6983
solcap_snp_sl_27151	3	39.6983
solcap_snp_sl_16433	3	39.6983
Le000209_237_solcap_snp_sl_26315	3	39.6983
CL015709-0329	3	39.6983
solcap_snp_sl_26323	3	39.6983
solcap_snp_sl_26327	3	39.6983
solcap_snp_sl_26366	3	40.9567
solcap_snp_sl_26387	3	41.2723
Le004122_27_solcap_snp_sl_26398	3	41.2723
solcap_snp_sl_26399	3	41.2723
solcap_snp_sl_30106	3	41.2723
solcap_snp_sl_30084	3	41.2723
solcap_snp_sl_30074	3	42.2145
solcap_snp_sl_18588	3	42.8535
solcap_snp_sl_18585	3	42.8535
solcap_snp_sl_18582	3	42.8535
CL008836-0249	3	42.8535
solcap_snp_sl_18581	3	42.8535
solcap_snp_sl_50331	3	42.8535
solcap_snp_sl_18590	3	42.8535
CL008836-0339	3	42.8535
solcap_snp_sl_30046	3	43.1691
solcap_snp_sl_30038	3	43.8
solcap_snp_sl_4937	3	44.1155
solcap_snp_sl_30033	3	44.1155
solcap_snp_sl_30031	3	44.1155
solcap_snp_sl_30024	3	44.1155
solcap_snp_sl_30035	3	44.1155
solcap_snp_sl_50318	3	44.7463
solcap_snp_sl_30015	3	44.7463
solcap_snp_sl_28569	3	45.0618
solcap_snp_sl_28574	3	45.0618
solcap_snp_sl_30006	3	45.0618
solcap_snp_sl_31646	3	45.0618
solcap_snp_sl_31648	3	45.0618
solcap_snp_sl_31653	3	45.0618
solcap_snp_sl_31655	3	45.0618
solcap_snp_sl_28586	3	45.0618
solcap_snp_sl_36888	3	45.0618
SGN-U576317_snp104_solcap_snp_sl_32529	3	45.0618
solcap_snp_sl_32530	3	45.0618
SGN-U604433_snp183_solcap_snp_sl_29934	3	45.0618
SGN-U564058_snp1352_solcap_snp_sl_29940	3	45.0618
solcap_snp_sl_50305	3	45.0618
solcap_snp_sl_50307	3	45.0618
solcap_snp_sl_29975	3	45.0618
solcap_snp_sl_30528	3	45.0618
solcap_snp_sl_30532	3	45.0618
solcap_snp_sl_52143	3	45.0618
Le004377_94	3	45.0618
solcap_snp_sl_30552	3	45.0618
solcap_snp_sl_30553	3	45.0618
solcap_snp_sl_30556	3	45.0618
solcap_snp_sl_30559	3	45.0618
solcap_snp_sl_30587	3	45.0618
solcap_snp_sl_30589	3	45.0618
CL015569-0389	3	45.0618
solcap_snp_sl_30593	3	45.0618
solcap_snp_sl_36307	3	45.0618
solcap_snp_sl_36308	3	45.0618
solcap_snp_sl_36309	3	45.0618
solcap_snp_sl_30354	3	45.0618
solcap_snp_sl_27243	3	45.0618
solcap_snp_sl_27238	3	45.0618
solcap_snp_sl_1772	3	45.0618
CL016166-0053	3	45.0618
solcap_snp_sl_42160	3	45.3723
solcap_snp_sl_30945	3	45.9933
solcap_snp_sl_5764	3	45.9933
solcap_snp_sl_5766	3	45.9933
solcap_snp_sl_5769	3	45.9933
solcap_snp_sl_5771	3	45.9933
solcap_snp_sl_5774	3	45.9933
solcap_snp_sl_33651	3	45.9933
solcap_snp_sl_30657	3	45.9933
solcap_snp_sl_30678	3	45.9933
solcap_snp_sl_18943	3	45.9933
solcap_snp_sl_52337	3	45.9933
CL016221-0325	3	45.9933
solcap_snp_sl_30763	3	45.9933
solcap_snp_sl_30774	3	45.9933
solcap_snp_sl_30776	3	45.9933
solcap_snp_sl_18949	3	45.9933
solcap_snp_sl_18952	3	45.9933
solcap_snp_sl_30819	3	45.9933
solcap_snp_sl_18967	3	45.9933
solcap_snp_sl_30821	3	45.9933
solcap_snp_sl_30825	3	45.9933
solcap_snp_sl_30918	3	45.9933
solcap_snp_sl_52395	3	45.9933
solcap_snp_sl_5722	3	45.9933
solcap_snp_sl_30857	3	45.9933
solcap_snp_sl_18982	3	45.9933
solcap_snp_sl_18981	3	45.9933
solcap_snp_sl_30839	3	45.9933
solcap_snp_sl_30833	3	45.9933
solcap_snp_sl_52371	3	45.9933
solcap_snp_sl_35299	3	45.9933
solcap_snp_sl_35331	3	45.9933
solcap_snp_sl_35335	3	45.9933
SGN-U582610_snp835_solcap_snp_sl_35344	3	45.9933
solcap_snp_sl_35345	3	45.9933
solcap_snp_sl_65736	3	45.9933
solcap_snp_sl_65758	3	45.9933
solcap_snp_sl_35382	3	45.9933
solcap_snp_sl_35407	3	45.9933
solcap_snp_sl_35413	3	45.9933
solcap_snp_sl_35443	3	45.9933
solcap_snp_sl_35459	3	45.9933
CL016760-0427	3	45.9933
solcap_snp_sl_10377	3	45.9933
SL10910_315	3	45.9933
solcap_snp_sl_35540	3	46.3038
solcap_snp_sl_21682	3	46.6144
solcap_snp_sl_21683	3	46.6144
solcap_snp_sl_21684	3	46.6144
CL017533-0189	3	46.6144
CL017725-0420	3	46.6144
CL016938-0536	3	46.6144
solcap_snp_sl_35601	3	47.5562
solcap_snp_sl_21694	3	47.5562
solcap_snp_sl_35619	3	47.5562
solcap_snp_sl_35650	3	47.5562
CL009162-0240	3	47.8667
solcap_snp_sl_35693	3	48.8086
solcap_snp_sl_35697	3	48.8086
solcap_snp_sl_25390	3	48.8086
solcap_snp_sl_65873	3	49.4393
solcap_snp_sl_65880	3	50.07
CL015971-0443	3	50.07
solcap_snp_sl_55754	3	51.3277
solcap_snp_sl_19654	3	51.3277
solcap_snp_sl_19657	3	51.3277
solcap_snp_sl_55790	3	51.3277
solcap_snp_sl_58651	3	51.6382
solcap_snp_sl_20088	3	51.9487
solcap_snp_sl_14714	3	51.9487
solcap_snp_sl_7942	3	52.8905
solcap_snp_sl_7940	3	52.8905
solcap_snp_sl_58584	3	52.8905
solcap_snp_sl_58550	3	53.201
solcap_snp_sl_7919	3	53.201
solcap_snp_sl_58518	3	53.201
solcap_snp_sl_15960	3	54.1426
CL017449-0340	3	54.1426
solcap_snp_sl_69353	3	54.4531
solcap_snp_sl_11602	3	54.4531
solcap_snp_sl_9383	3	57.9757
solcap_snp_sl_9382	3	57.9757
solcap_snp_sl_62520	3	57.9757
CL015346-0143_solcap_snp_sl_62495	3	59.551
CL015346-0229	3	59.551
SGN-U565563_snp1042_solcap_snp_sl_62467	3	61.1268
CL015371-0327	3	61.1268
CL016891-0260	3	61.7577
CL016891-0194	3	61.7577
CL015455-0169	3	62.0732
CL017416-0406	3	63.0154
solcap_snp_sl_62377	3	63.9576
CL015860-0475	3	63.9576
CL017298-0054_solcap_snp_sl_62362	3	63.9576
CL017298-0393	3	63.9576
solcap_snp_sl_62348	3	65.5435
solcap_snp_sl_62336	3	67.1299
SL10450_71	3	67.1299
solcap_snp_sl_62270	3	68.389
CL004545-0306	3	68.389
solcap_snp_sl_62245	3	69.0203
solcap_snp_sl_9298	3	69.0203
solcap_snp_sl_62209	3	69.6516
solcap_snp_sl_62180	3	70.9106
CL015369-0414	3	71.5418
CL017463-0220_solcap_snp_sl_62120	3	72.8007
solcap_snp_sl_9260	3	72.8007
solcap_snp_sl_9252	3	72.8007
CL015171-0072	3	74.3775
CL015171-0254	3	74.3775
CL016051-0063	3	75.32
solcap_snp_sl_62008	3	75.6356
solcap_snp_sl_34165	3	77.2124
SGN-U584349_snp118	3	78.1548
CL017760-0371_solcap_snp_sl_61928	3	78.4704
CL017760-0099	3	78.4704
SGN-U579212_snp23699	3	80.6862
SGN-U579212_snp24949	3	80.6862
SGN-U579212_snp25451	3	80.6862
solcap_snp_sl_61886	3	80.6862
CL015521-0417	3	82.9021
CL015521-0708	3	82.9021
solcap_snp_sl_61847	3	83.2216
solcap_snp_sl_61820	3	83.8609
solcap_snp_sl_9134	3	84.8035
solcap_snp_sl_9131	3	84.8035
solcap_snp_sl_61803	3	84.8035
CL009124-0423	3	85.119
solcap_snp_sl_9127	3	85.119
solcap_snp_sl_9116	3	85.119
solcap_snp_sl_20803	3	85.4345
solcap_snp_sl_20801	3	85.75
solcap_snp_sl_34125	3	86.0655
solcap_snp_sl_20776	3	87.3244
solcap_snp_sl_20773	3	87.6399
solcap_snp_sl_20765	3	87.6399
solcap_snp_sl_20762	3	87.6399
solcap_snp_sl_20760	3	87.6399
solcap_snp_sl_20757	3	87.6399
solcap_snp_sl_20752	3	87.6399
solcap_snp_sl_20751	3	87.6399
solcap_snp_sl_20743	3	87.6399
CL009269-0272	3	87.6399
solcap_snp_sl_20772	3	87.6399
solcap_snp_sl_34115	3	87.9554
solcap_snp_sl_20723	3	87.9554
solcap_snp_sl_20721	3	87.9554
solcap_snp_sl_20710	3	87.9554
solcap_snp_sl_20702	3	87.9554
CL015122-0237	3	87.9554
solcap_snp_sl_20690	3	87.9554
CL015880-0286	3	87.9554
solcap_snp_sl_34105	3	87.9554
CL015004-0267	3	88.2709
CL015004-0352	3	88.2709
solcap_snp_sl_61634	3	89.8477
SGN-U577717_snp348_solcap_snp_sl_61632	3	90.1652
solcap_snp_sl_34048	3	94.3583
solcap_snp_sl_34013	3	95.617
solcap_snp_sl_33975	3	96.2483
solcap_snp_sl_33968	3	96.2483
solcap_snp_sl_33948	3	97.1909
SL20050_135	3	97.1909
CL017699-0108_solcap_snp_sl_61460	3	99.0873
solcap_snp_sl_61437	3	99.7187
solcap_snp_sl_33905	3	100.034
solcap_snp_sl_61411	3	100.35
CL000226-0238	3	100.35
solcap_snp_sl_33877	3	100.665
solcap_snp_sl_33855	3	101.296
solcap_snp_sl_33838	3	101.296
solcap_snp_sl_33829	3	102.239
solcap_snp_sl_33819	3	102.87
solcap_snp_sl_33815	3	103.812
solcap_snp_sl_61238	3	104.128
CL016304-0420	3	104.443
solcap_snp_sl_22017	3	105.078
solcap_snp_sl_67705	3	105.078
solcap_snp_sl_67663	3	105.078
solcap_snp_sl_36532	3	105.078
solcap_snp_sl_36544	3	105.078
CL017330-0389	3	105.078
CL017732-0293	3	105.394
solcap_snp_sl_67626	3	105.394
solcap_snp_sl_45224	4	0
solcap_snp_sl_45232	4	0.3105
SL10952_387	4	0.9411
CL016772-0147_solcap_snp_sl_45273	4	0.9411
solcap_snp_sl_45276	4	0.9411
SGN-U590460_snp591_solcap_snp_sl_45282	4	0.9411
solcap_snp_sl_45301	4	1.9391
solcap_snp_sl_63760	4	8.4101
solcap_snp_sl_63761	4	8.4101
solcap_snp_sl_9832	4	8.7226
solcap_snp_sl_9841	4	9.0351
solcap_snp_sl_15357	4	9.3476
solcap_snp_sl_63775	4	9.3476
solcap_snp_sl_9837	4	9.3476
solcap_snp_sl_9849	4	10.6127
solcap_snp_sl_9856	4	10.6127
solcap_snp_sl_63814	4	12.8235
solcap_snp_sl_21320	4	12.8235
solcap_snp_sl_21321	4	12.8235
solcap_snp_sl_63852	4	15.6772
CL016869-0318	4	15.6772
solcap_snp_sl_63870	4	16.3119
SGN-U581496_snp423	4	18.538
solcap_snp_sl_63976	4	19.4797
solcap_snp_sl_63996	4	21.0646
CL016761-0264	4	22.9701
solcap_snp_sl_64053	4	22.9701
solcap_snp_sl_21335	4	24.5454
175_1_73	4	24.8609
solcap_snp_sl_21339	4	26.119
solcap_snp_sl_21341	4	26.119
solcap_snp_sl_21345	4	26.4295
solcap_snp_sl_34668	4	27.0603
solcap_snp_sl_34669	4	27.3758
solcap_snp_sl_21347	4	27.3758
solcap_snp_sl_21351	4	27.3758
solcap_snp_sl_21352	4	27.3758
solcap_snp_sl_21353	4	27.3758
solcap_snp_sl_21354	4	27.6913
solcap_snp_sl_34675	4	28.3223
CL016111-0414	4	30.8587
solcap_snp_sl_21372	4	33.3951
solcap_snp_sl_21374	4	33.3951
solcap_snp_sl_21376	4	33.3951
solcap_snp_sl_64250	4	33.3951
CL017226-0032	4	33.7106
solcap_snp_sl_64272	4	33.7106
solcap_snp_sl_34691	4	36.8932
solcap_snp_sl_25082	4	36.8932
CL017682-0376	4	36.8932
solcap_snp_sl_41510	4	43.0527
solcap_snp_sl_27161	4	44.311
solcap_snp_sl_27162	4	44.311
solcap_snp_sl_41523	4	44.311
solcap_snp_sl_12732	4	44.311
solcap_snp_sl_27167	4	45.5694
solcap_snp_sl_41552	4	45.5694
CL017744-0091_solcap_snp_sl_41575	4	45.5694
SGN-U563666_snp169	4	47.1454
solcap_snp_sl_41609	4	47.4609
solcap_snp_sl_16978	4	47.7764
solcap_snp_sl_16982	4	47.7764
solcap_snp_sl_16983	4	47.7764
solcap_snp_sl_41679	4	47.7764
solcap_snp_sl_41683	4	48.0919
solcap_snp_sl_16993	4	48.7229
solcap_snp_sl_41710	4	49.0384
solcap_snp_sl_41723	4	49.0384
solcap_snp_sl_41738	4	49.6694
solcap_snp_sl_41739	4	49.9849
CL017213-0095	4	49.9849
solcap_snp_sl_41751	4	49.9849
SGN-U574577_snp856_solcap_snp_sl_41764	4	49.9849
solcap_snp_sl_1698	4	49.9849
solcap_snp_sl_17764	4	50.3004
solcap_snp_sl_17765	4	50.3004
solcap_snp_sl_17769	4	50.3004
solcap_snp_sl_17770	4	50.3004
solcap_snp_sl_45955	4	50.3004
CL017721-0135	4	50.3004
solcap_snp_sl_17771	4	50.3004
solcap_snp_sl_18763	4	50.6219
solcap_snp_sl_51437	4	50.6219
CL016754-0314_solcap_snp_sl_51429	4	50.6219
solcap_snp_sl_51425	4	50.6219
solcap_snp_sl_5211	4	50.6219
solcap_snp_sl_18756	4	50.6219
solcap_snp_sl_18755	4	50.6219
solcap_snp_sl_51419	4	50.6219
solcap_snp_sl_51411	4	50.6219
solcap_snp_sl_51345	4	50.6219
solcap_snp_sl_51338	4	50.6219
solcap_snp_sl_51334	4	50.6219
SGN-U568735_snp900_solcap_snp_sl_51326	4	50.6219
solcap_snp_sl_51325	4	50.6219
solcap_snp_sl_18739	4	50.6219
solcap_snp_sl_56956	4	50.6219
solcap_snp_sl_56974	4	50.9374
solcap_snp_sl_56978	4	50.9374
CL015243-0410	4	50.9374
CL015762-0109	4	50.9374
CL016171-0335	4	50.9374
solcap_snp_sl_55261	4	51.2529
SL10228_484	4	51.2529
solcap_snp_sl_55257	4	51.2529
CL009071-0142	4	51.2529
SL10322_127	4	51.2529
CL016011-0235	4	51.2529
CL009241-0724	4	51.2529
solcap_snp_sl_53079	4	51.2529
SGN-U563165_snp1866_solcap_snp_sl_45513	4	51.2529
solcap_snp_sl_45508	4	51.2529
CL015494-0453	4	51.2529
solcap_snp_sl_45495	4	51.2529
solcap_snp_sl_45487	4	51.2529
solcap_snp_sl_45480	4	51.2529
solcap_snp_sl_45473	4	51.2529
solcap_snp_sl_45469	4	51.2529
solcap_snp_sl_17641	4	51.2529
SGN-U585128_snp513_solcap_snp_sl_45448	4	51.2529
CL015174-0292_solcap_snp_sl_45432	4	51.2529
solcap_snp_sl_45430	4	51.2529
solcap_snp_sl_45427	4	51.2529
solcap_snp_sl_45424	4	51.2529
solcap_snp_sl_17649	4	51.2529
solcap_snp_sl_45385	4	52.1952
solcap_snp_sl_45378	4	52.5107
solcap_snp_sl_57877	4	52.5107
CL017504-0348	4	52.8262
solcap_snp_sl_42940	4	53.1417
solcap_snp_sl_42936	4	53.1417
solcap_snp_sl_42930	4	53.1417
solcap_snp_sl_42926	4	53.4572
solcap_snp_sl_42906	4	53.7727
solcap_snp_sl_42872	4	54.0882
SGN-U327596_C2_At1g05055_snp79_solcap_snp_sl_42867	4	54.0882
CL016982-0105	4	54.7193
solcap_snp_sl_42850	4	54.7193
CL015899-0460_solcap_snp_sl_42811	4	55.0348
solcap_snp_sl_42809	4	55.0348
CL015342-0145	4	55.3543
SGN-U585500_snp277	4	55.3543
solcap_snp_sl_42792	4	55.3543
solcap_snp_sl_14103	4	55.3543
solcap_snp_sl_14104	4	55.3543
solcap_snp_sl_53139	4	55.3543
solcap_snp_sl_24133	4	55.3543
solcap_snp_sl_24135	4	55.3543
SGN-U566573_snp105987	4	55.3543
CL016247-0419_solcap_snp_sl_42805	4	55.3543
solcap_snp_sl_24148	4	55.6698
solcap_snp_sl_53154	4	55.6698
solcap_snp_sl_24150	4	55.9853
solcap_snp_sl_24151	4	55.9853
solcap_snp_sl_24152	4	55.9853
solcap_snp_sl_58945	4	55.9853
solcap_snp_sl_58944	4	55.9853
solcap_snp_sl_24610	4	55.9853
solcap_snp_sl_24609	4	55.9853
solcap_snp_sl_24608	4	55.9853
solcap_snp_sl_24605	4	56.3008
solcap_snp_sl_24604	4	56.3008
solcap_snp_sl_24594	4	56.6163
solcap_snp_sl_58935	4	56.6163
solcap_snp_sl_58934	4	56.6163
solcap_snp_sl_24592	4	56.6163
solcap_snp_sl_24591	4	56.6163
solcap_snp_sl_24585	4	56.6163
solcap_snp_sl_24584	4	56.6163
solcap_snp_sl_8079	4	56.6163
solcap_snp_sl_58931	4	56.6163
solcap_snp_sl_58930	4	56.6163
solcap_snp_sl_58929	4	56.6163
solcap_snp_sl_24581	4	56.6163
solcap_snp_sl_58927	4	56.6163
solcap_snp_sl_24580	4	56.6163
solcap_snp_sl_24579	4	56.6163
solcap_snp_sl_24577	4	56.6163
solcap_snp_sl_24575	4	56.6163
solcap_snp_sl_58924	4	56.6163
solcap_snp_sl_24572	4	56.6163
solcap_snp_sl_24568	4	56.6163
solcap_snp_sl_24565	4	56.6163
solcap_snp_sl_24564	4	56.6163
solcap_snp_sl_24562	4	56.6163
solcap_snp_sl_24561	4	56.6163
solcap_snp_sl_58921	4	56.6163
solcap_snp_sl_58920	4	56.6163
Le011123_364	4	56.6163
solcap_snp_sl_24558	4	56.6163
solcap_snp_sl_58916	4	56.6163
solcap_snp_sl_24665	4	56.9318
solcap_snp_sl_24655	4	56.9318
solcap_snp_sl_24649	4	58.2067
solcap_snp_sl_24648	4	58.2067
solcap_snp_sl_24644	4	58.2067
solcap_snp_sl_8223	4	58.2067
solcap_snp_sl_24638	4	58.5242
solcap_snp_sl_23453	4	58.5242
solcap_snp_sl_23454	4	58.5242
solcap_snp_sl_23456	4	58.5242
solcap_snp_sl_23457	4	58.5242
solcap_snp_sl_23459	4	58.5242
solcap_snp_sl_45595	4	58.5242
solcap_snp_sl_45602	4	58.5242
solcap_snp_sl_23464	4	58.5242
solcap_snp_sl_23467	4	58.5242
solcap_snp_sl_23462	4	58.5242
solcap_snp_sl_23469	4	59.1552
solcap_snp_sl_23471	4	59.1552
solcap_snp_sl_3065	4	59.1552
solcap_snp_sl_3066	4	59.1552
solcap_snp_sl_23476	4	59.1552
solcap_snp_sl_3067	4	59.1552
solcap_snp_sl_3068	4	59.1552
solcap_snp_sl_3069	4	59.1552
solcap_snp_sl_23480	4	59.1552
solcap_snp_sl_3071	4	59.1552
solcap_snp_sl_3073	4	59.1552
solcap_snp_sl_3074	4	59.1552
solcap_snp_sl_3075	4	59.1552
solcap_snp_sl_3076	4	59.1552
solcap_snp_sl_3080	4	59.1552
solcap_snp_sl_3096	4	59.7862
solcap_snp_sl_3098	4	59.7862
solcap_snp_sl_3099	4	59.7862
solcap_snp_sl_13133	4	59.7862
solcap_snp_sl_13134	4	59.7862
solcap_snp_sl_28824	4	59.7862
solcap_snp_sl_3110	4	59.7862
solcap_snp_sl_2191	4	59.7862
solcap_snp_sl_2189	4	59.7862
solcap_snp_sl_23303	4	60.1017
solcap_snp_sl_2178	4	60.1017
solcap_snp_sl_2176	4	60.1017
solcap_snp_sl_2175	4	60.1017
solcap_snp_sl_2174	4	60.1017
solcap_snp_sl_43589	4	60.1017
solcap_snp_sl_43581	4	60.7326
solcap_snp_sl_43569	4	60.7326
CL015209-0303	4	60.7326
CL016342-0280	4	62.3086
solcap_snp_sl_43520	4	62.6241
solcap_snp_sl_43514	4	62.6241
solcap_snp_sl_12913	4	62.6241
solcap_snp_sl_43455	4	62.9396
solcap_snp_sl_58717	4	63.2551
solcap_snp_sl_58718	4	63.2551
solcap_snp_sl_43439	4	63.5706
solcap_snp_sl_43402	4	63.5706
solcap_snp_sl_43331	4	65.1474
solcap_snp_sl_12906	4	66.09
solcap_snp_sl_12905	4	66.09
CL017373-0593	4	66.09
solcap_snp_sl_12902	4	66.7295
solcap_snp_sl_43302	4	66.7295
CL016202-0393	4	66.7295
solcap_snp_sl_11564	4	68.3068
solcap_snp_sl_11563	4	68.3068
solcap_snp_sl_69262	4	68.3068
solcap_snp_sl_11543	4	68.3068
solcap_snp_sl_11540	4	68.3068
solcap_snp_sl_25693	4	68.3068
solcap_snp_sl_69260	4	68.3068
solcap_snp_sl_11533	4	68.3068
CL017208-0401	4	68.3068
solcap_snp_sl_11532	4	68.6263
solcap_snp_sl_11530	4	68.6263
solcap_snp_sl_11525	4	68.6263
solcap_snp_sl_25690	4	68.6263
solcap_snp_sl_11522	4	68.9419
solcap_snp_sl_69253	4	68.9419
solcap_snp_sl_11517	4	68.9419
solcap_snp_sl_11514	4	68.9419
solcap_snp_sl_36809	4	68.9419
solcap_snp_sl_11512	4	69.5734
solcap_snp_sl_36806	4	69.5734
CL017501-0255	4	69.5734
solcap_snp_sl_36796	4	71.1507
solcap_snp_sl_22225	4	72.1174
solcap_snp_sl_17921	4	73.7345
CL017229-0321	4	73.7345
CL017841-0157	4	74.677
CL017137-0413	4	75.6196
solcap_snp_sl_17936	4	75.6196
solcap_snp_sl_29243	4	76.2509
solcap_snp_sl_17956	4	77.1935
solcap_snp_sl_3687	4	77.1935
solcap_snp_sl_47004	4	78.453
CL009086-0314	4	78.453
solcap_snp_sl_47019	4	79.0846
solcap_snp_sl_47026	4	79.4002
solcap_snp_sl_3729	4	79.4002
CL009046-0635	4	79.4002
solcap_snp_sl_47050	4	80.6597
CL016270-0334	4	81.6024
CL017798-0849	4	81.918
solcap_snp_sl_47079	4	82.8606
solcap_snp_sl_3746	4	84.7565
solcap_snp_sl_3748	4	85.0721
SGN-U594049_snp94598	4	85.0721
CL015283-0166_solcap_snp_sl_47165	4	85.0721
solcap_snp_sl_47229	4	86.9678
solcap_snp_sl_47259	4	88.5442
CL017321-0298_solcap_snp_sl_47277	4	89.8029
CL017321-0352	4	89.8029
solcap_snp_sl_47298	4	90.1184
CL016705-0314	4	90.1184
CL016705-0146	4	90.1184
CL009183-0232	4	90.1184
solcap_snp_sl_47397	4	92.0129
CL015472-0519	4	93.2713
CL015472-0201	4	93.2713
solcap_snp_sl_47487	4	94.8467
solcap_snp_sl_47540	4	95.7946
solcap_snp_sl_47590	4	97.3799
solcap_snp_sl_47615	4	98.322
solcap_snp_sl_47629	4	98.953
solcap_snp_sl_3827	4	100.529
solcap_snp_sl_3828	4	100.529
solcap_snp_sl_47661	4	100.529
solcap_snp_sl_3829	4	100.529
solcap_snp_sl_47662	4	100.529
solcap_snp_sl_3832	4	100.844
solcap_snp_sl_3838	4	101.16
solcap_snp_sl_3839	4	101.16
solcap_snp_sl_3841	4	102.108
solcap_snp_sl_3846	4	102.108
solcap_snp_sl_3847	4	102.108
solcap_snp_sl_3848	4	102.108
solcap_snp_sl_3849	4	102.108
solcap_snp_sl_3852	4	102.108
solcap_snp_sl_3853	4	102.108
solcap_snp_sl_3854	4	102.108
solcap_snp_sl_3855	4	102.108
solcap_snp_sl_3857	4	102.108
solcap_snp_sl_3859	4	102.108
solcap_snp_sl_3860	4	102.108
solcap_snp_sl_47697	4	102.108
solcap_snp_sl_47701	4	102.424
solcap_snp_sl_3871	4	102.739
solcap_snp_sl_3878	4	103.055
solcap_snp_sl_3880	4	103.055
solcap_snp_sl_3886	4	103.055
solcap_snp_sl_3888	4	103.055
solcap_snp_sl_3894	4	103.055
solcap_snp_sl_3896	4	103.055
solcap_snp_sl_3897	4	103.055
solcap_snp_sl_3885	4	103.055
solcap_snp_sl_3900	4	103.38
solcap_snp_sl_3902	4	103.38
solcap_snp_sl_3918	4	104.015
solcap_snp_sl_3920	4	104.015
SGN-U579811_snp2493	4	104.646
solcap_snp_sl_3924	4	104.962
CL017765-0127_solcap_snp_sl_47732	4	104.962
solcap_snp_sl_47735	4	104.962
solcap_snp_sl_47738	4	104.962
solcap_snp_sl_3940	4	104.962
solcap_snp_sl_3941	4	104.962
solcap_snp_sl_47742	4	104.962
solcap_snp_sl_3950	4	105.593
solcap_snp_sl_3952	4	105.91
solcap_snp_sl_3957	4	105.91
solcap_snp_sl_3959	4	105.91
solcap_snp_sl_47749	4	105.91
solcap_snp_sl_3968	4	105.91
solcap_snp_sl_3969	4	105.91
CL009261-0270	4	105.91
solcap_snp_sl_3955	4	105.91
solcap_snp_sl_47762	4	106.225
solcap_snp_sl_47766	4	106.225
solcap_snp_sl_3976	4	106.225
solcap_snp_sl_3977	4	106.541
solcap_snp_sl_4000	4	106.541
solcap_snp_sl_4002	4	106.541
CL015882-0227	4	106.541
solcap_snp_sl_4005	4	106.541
CL005964-0702	4	106.541
SL10184_638	4	106.856
solcap_snp_sl_4011	4	106.856
solcap_snp_sl_4017	4	106.856
solcap_snp_sl_29322	4	106.856
solcap_snp_sl_4024	4	106.856
solcap_snp_sl_4025	4	106.856
solcap_snp_sl_4026	4	106.856
solcap_snp_sl_4028	4	106.856
solcap_snp_sl_4032	4	107.172
solcap_snp_sl_4034	4	107.172
solcap_snp_sl_4036	4	107.172
2189_1_103_b	4	107.172
solcap_snp_sl_4038	4	107.172
solcap_snp_sl_4041	4	107.172
solcap_snp_sl_4042	4	107.172
CL015421-0322	4	107.172
solcap_snp_sl_4051	4	107.172
solcap_snp_sl_4055	4	107.172
solcap_snp_sl_4058	4	107.487
solcap_snp_sl_4059	4	107.487
solcap_snp_sl_47818	4	107.803
solcap_snp_sl_47819	4	107.803
solcap_snp_sl_4072	4	107.803
solcap_snp_sl_4076	4	107.803
CL009271-0329	4	107.803
solcap_snp_sl_18055	4	107.803
solcap_snp_sl_18056	4	107.803
solcap_snp_sl_4093	4	107.803
solcap_snp_sl_4094	4	107.803
solcap_snp_sl_4095	4	107.803
solcap_snp_sl_47842	4	107.803
solcap_snp_sl_4096	4	107.803
solcap_snp_sl_4100	4	107.803
solcap_snp_sl_47843	4	107.803
solcap_snp_sl_23601	4	107.803
solcap_snp_sl_4112	4	107.803
solcap_snp_sl_4113	4	107.803
solcap_snp_sl_4116	4	107.803
solcap_snp_sl_4125	4	107.803
solcap_snp_sl_4126	4	107.803
solcap_snp_sl_4135	4	107.803
solcap_snp_sl_4139	4	107.803
solcap_snp_sl_4140	4	107.803
solcap_snp_sl_23604	4	107.803
solcap_snp_sl_4144	4	107.803
solcap_snp_sl_4164	4	107.803
solcap_snp_sl_4173	4	108.119
solcap_snp_sl_23608	4	108.119
CL015995-0443	5	0
solcap_snp_sl_69219	5	0
CL015678-0316	5	0
CL015499-0120	5	0.3156
solcap_snp_sl_69165	5	0.3156
solcap_snp_sl_69104	5	1.2585
CL001269-0981	5	2.2013
solcap_snp_sl_69075	5	2.2013
solcap_snp_sl_15884	5	2.2013
solcap_snp_sl_15885	5	2.2013
solcap_snp_sl_15889	5	2.2013
solcap_snp_sl_15887	5	2.2013
solcap_snp_sl_15878	5	2.8449
solcap_snp_sl_69070	5	2.8449
solcap_snp_sl_69059	5	3.7936
SGN-U577019_snp211_solcap_snp_sl_52680	5	8.9616
SGN-U565001_snp1586_solcap_snp_sl_52697	5	8.9616
solcap_snp_sl_52699	5	8.9616
SGN-U567719_snp239_solcap_snp_sl_52710	5	9.593
SGN-U583136_snp1228_solcap_snp_sl_52714	5	10.2243
solcap_snp_sl_52731	5	11.4833
SGN-U563626_snp135_solcap_snp_sl_52738	5	12.1147
solcap_snp_sl_52783	5	13.374
solcap_snp_sl_52785	5	13.374
solcap_snp_sl_52811	5	15.5909
solcap_snp_sl_19102	5	15.5909
solcap_snp_sl_49234	5	17.1682
solcap_snp_sl_49230	5	18.7455
SGN-U604757_snp25016	5	18.7455
SGN-U604757_snp24792	5	18.7455
solcap_snp_sl_49216	5	18.7455
solcap_snp_sl_49215	5	18.7455
solcap_snp_sl_49212	5	18.7455
solcap_snp_sl_49210	5	18.7455
SGN-U566039_snp997	5	19.688
solcap_snp_sl_49127	5	23.5284
solcap_snp_sl_49084	5	24.1597
CL009010-0352	5	25.1021
solcap_snp_sl_49009	5	26.6786
CL017434-0104	5	26.9941
solcap_snp_sl_48962	5	28.8891
CL017464-0100	5	30.465
solcap_snp_sl_23832	5	30.465
CL016098-0151	5	30.465
solcap_snp_sl_23829	5	30.465
solcap_snp_sl_23827	5	30.465
solcap_snp_sl_23823	5	30.465
solcap_snp_sl_23820	5	30.465
solcap_snp_sl_23817	5	30.465
solcap_snp_sl_23813	5	30.465
solcap_snp_sl_48922	5	30.465
solcap_snp_sl_23803	5	31.4072
solcap_snp_sl_23801	5	31.4072
solcap_snp_sl_23800	5	31.4072
solcap_snp_sl_23797	5	31.7227
solcap_snp_sl_23795	5	31.7227
solcap_snp_sl_23793	5	32.0382
solcap_snp_sl_23790	5	32.0382
solcap_snp_sl_23787	5	32.0382
solcap_snp_sl_23782	5	32.0382
solcap_snp_sl_23778	5	32.0382
solcap_snp_sl_23777	5	32.0382
solcap_snp_sl_23776	5	32.0382
solcap_snp_sl_23775	5	32.0382
solcap_snp_sl_48914	5	32.0382
solcap_snp_sl_23772	5	32.0382
solcap_snp_sl_48911	5	32.0382
solcap_snp_sl_23769	5	32.0382
solcap_snp_sl_48909	5	32.0382
solcap_snp_sl_23766	5	32.0382
solcap_snp_sl_23765	5	32.0382
solcap_snp_sl_23764	5	32.0382
solcap_snp_sl_48912	5	32.0382
solcap_snp_sl_23756	5	32.3537
solcap_snp_sl_23755	5	32.3537
solcap_snp_sl_23751	5	32.3537
solcap_snp_sl_23749	5	32.3537
solcap_snp_sl_13482	5	32.3537
CL017677-0317	5	32.3537
solcap_snp_sl_23746	5	32.6642
solcap_snp_sl_48904	5	32.6642
solcap_snp_sl_23744	5	32.9747
solcap_snp_sl_23743	5	32.9747
solcap_snp_sl_23742	5	32.9747
solcap_snp_sl_23741	5	32.9747
solcap_snp_sl_13481	5	32.9747
solcap_snp_sl_23736	5	33.2853
solcap_snp_sl_48900	5	33.2853
solcap_snp_sl_48898	5	33.5958
solcap_snp_sl_23735	5	34.2264
solcap_snp_sl_23734	5	34.2264
solcap_snp_sl_29484	5	35.1683
solcap_snp_sl_23726	5	35.1683
solcap_snp_sl_23722	5	35.7991
solcap_snp_sl_23721	5	35.7991
solcap_snp_sl_29482	5	35.7991
solcap_snp_sl_23717	5	35.7991
solcap_snp_sl_29481	5	35.7991
solcap_snp_sl_23712	5	35.7991
solcap_snp_sl_48888	5	35.7991
solcap_snp_sl_23711	5	35.7991
solcap_snp_sl_23709	5	35.7991
solcap_snp_sl_23707	5	35.7991
solcap_snp_sl_23702	5	35.7991
solcap_snp_sl_23700	5	35.7991
solcap_snp_sl_48886	5	35.7991
solcap_snp_sl_23695	5	36.1096
solcap_snp_sl_23690	5	36.1096
solcap_snp_sl_23687	5	36.7402
solcap_snp_sl_25698	5	36.7402
CL016863-0418	5	36.7402
SGN-U566706_snp619_solcap_snp_sl_48880	5	37.3707
solcap_snp_sl_48843	5	40.5462
CL015710-0349	5	40.8567
solcap_snp_sl_48839	5	41.1672
solcap_snp_sl_29473	5	42.4247
solcap_snp_sl_50687	5	44.317
solcap_snp_sl_50718	5	45.892
solcap_snp_sl_50722	5	45.892
CL017651-0163	5	45.892
CL015186-0203	5	46.2075
solcap_snp_sl_50746	5	46.8383
solcap_snp_sl_50775	5	47.4691
solcap_snp_sl_50783	5	47.7796
solcap_snp_sl_50804	5	48.7215
solcap_snp_sl_50819	5	48.7215
CL017209-0588	5	49.032
solcap_snp_sl_5050	5	49.032
CL015295-0367	5	49.3425
solcap_snp_sl_5054	5	49.3425
solcap_snp_sl_5055	5	49.3425
Le013904_140	5	49.3425
solcap_snp_sl_5052	5	49.3425
solcap_snp_sl_5053	5	49.3425
solcap_snp_sl_50844	5	49.3425
solcap_snp_sl_50845	5	49.3425
C2_At1g14000_530_b	5	50.3676
C2_At1g14000_606_b	5	50.3676
C2_At1g14000_657_b	5	50.3676
CL017150-0184_solcap_snp_sl_50870	5	50.3676
solcap_snp_sl_50872	5	50.3676
solcap_snp_sl_50895	5	50.3676
CL016061-0368	5	50.3676
solcap_snp_sl_50902	5	50.6781
solcap_snp_sl_50925	5	51.62
SGN-U573807_snp385	5	52.5619
solcap_snp_sl_50974	5	52.5619
solcap_snp_sl_5086	5	53.1926
solcap_snp_sl_51002	5	53.5031
solcap_snp_sl_51015	5	53.5031
solcap_snp_sl_5092	5	53.5031
solcap_snp_sl_51043	5	53.5031
solcap_snp_sl_13798	5	53.5031
solcap_snp_sl_51094	5	53.8136
solcap_snp_sl_51098	5	53.8136
solcap_snp_sl_51103	5	54.1281
solcap_snp_sl_5115	5	54.1281
solcap_snp_sl_51118	5	54.1281
solcap_snp_sl_51121	5	54.1281
solcap_snp_sl_51126	5	54.1281
solcap_snp_sl_51127	5	54.1281
solcap_snp_sl_51148	5	54.1281
CL016021-0083	5	54.1281
CL016021-0379_solcap_snp_sl_51155	5	54.1281
solcap_snp_sl_51160	5	54.1281
CL017400-0465	5	54.1281
CL017400-0148	5	54.1281
solcap_snp_sl_51175	5	54.1281
solcap_snp_sl_51184	5	54.1281
solcap_snp_sl_51193	5	54.1281
solcap_snp_sl_51197	5	54.1281
solcap_snp_sl_51200	5	54.1281
solcap_snp_sl_51201	5	54.1281
CL009113-0687	5	54.1281
SL10469_202_CL009113-0189	5	54.1281
solcap_snp_sl_51211	5	54.1281
solcap_snp_sl_51212	5	54.1281
solcap_snp_sl_51220	5	54.1281
solcap_snp_sl_51227	5	54.1281
solcap_snp_sl_51242	5	54.1281
solcap_snp_sl_51244	5	54.1281
solcap_snp_sl_51628	5	54.1281
CL015639-0197	5	54.1281
solcap_snp_sl_51594	5	54.1281
solcap_snp_sl_51587	5	54.1281
solcap_snp_sl_51556	5	54.1281
solcap_snp_sl_51551	5	54.1281
solcap_snp_sl_52238	5	54.1281
CL015150-0287	5	54.1281
CL015150-0478_solcap_snp_sl_52240	5	54.1281
solcap_snp_sl_52243	5	54.1281
CL017625-0427	5	54.1281
solcap_snp_sl_52254	5	54.1281
solcap_snp_sl_52255	5	54.1281
solcap_snp_sl_52269	5	54.1281
solcap_snp_sl_52280	5	54.1281
solcap_snp_sl_55309	5	54.1281
solcap_snp_sl_55315	5	54.1281
solcap_snp_sl_55325	5	54.1281
solcap_snp_sl_55328	5	54.1281
solcap_snp_sl_55338	5	54.1281
solcap_snp_sl_55344	5	54.1281
solcap_snp_sl_55367	5	54.1281
solcap_snp_sl_40832	5	54.1281
solcap_snp_sl_40839	5	54.1281
solcap_snp_sl_40841	5	54.1281
solcap_snp_sl_38795	5	54.1281
CL017638-0440	5	54.1281
solcap_snp_sl_51181	5	54.1281
solcap_snp_sl_69385	5	54.4386
solcap_snp_sl_69382	5	54.4386
solcap_snp_sl_45340	5	54.4386
solcap_snp_sl_56068	5	54.4386
solcap_snp_sl_56083	5	54.4386
solcap_snp_sl_56091	5	54.4386
solcap_snp_sl_67804	5	54.4386
CL017527-0380	5	54.4386
CL017527-0194	5	54.4386
solcap_snp_sl_67793	5	54.4386
solcap_snp_sl_67790	5	54.4386
solcap_snp_sl_51459	5	54.7491
solcap_snp_sl_51461	5	55.3797
CL009279-0240	5	55.3797
solcap_snp_sl_22560	5	56.0104
solcap_snp_sl_22562	5	56.3209
solcap_snp_sl_37116	5	56.3209
solcap_snp_sl_37122	5	56.6364
solcap_snp_sl_22565	5	56.6364
solcap_snp_sl_22566	5	56.6364
solcap_snp_sl_1	5	56.6364
solcap_snp_sl_22567	5	56.6364
Le001857_68	5	56.6364
solcap_snp_sl_22571	5	56.6364
solcap_snp_sl_37126	5	56.6364
solcap_snp_sl_37127	5	56.6364
solcap_snp_sl_22573	5	56.6364
solcap_snp_sl_15	5	56.6364
solcap_snp_sl_25829	5	56.9519
3155_3_488_b_3155_3_479	5	56.9519
3155_3_523_b_3155_3_514	5	56.9519
solcap_snp_sl_16133	5	57.5827
solcap_snp_sl_16137	5	57.8982
solcap_snp_sl_29	5	59.7925
solcap_snp_sl_16140	5	60.108
solcap_snp_sl_37	5	60.4235
solcap_snp_sl_38	5	60.4235
solcap_snp_sl_40	5	60.4235
solcap_snp_sl_39	5	60.4235
solcap_snp_sl_12185	5	60.4235
solcap_snp_sl_42	5	60.4235
solcap_snp_sl_16141	5	60.4235
solcap_snp_sl_16142	5	60.4235
solcap_snp_sl_47	5	60.4235
solcap_snp_sl_53	5	61.0544
solcap_snp_sl_12187	5	61.0544
solcap_snp_sl_57	5	61.0544
solcap_snp_sl_60	5	61.0544
solcap_snp_sl_16145	5	61.0544
solcap_snp_sl_25842	5	61.0544
solcap_snp_sl_63	5	61.0544
solcap_snp_sl_64	5	61.3699
solcap_snp_sl_66	5	61.3699
solcap_snp_sl_68	5	61.3699
solcap_snp_sl_73	5	61.3699
solcap_snp_sl_74	5	61.3699
solcap_snp_sl_22584	5	61.3699
solcap_snp_sl_37184	5	61.3699
solcap_snp_sl_22587	5	61.3699
solcap_snp_sl_22591	5	61.3699
solcap_snp_sl_22593	5	61.3699
solcap_snp_sl_22594	5	61.3699
solcap_snp_sl_22597	5	61.6874
solcap_snp_sl_22598	5	61.6874
solcap_snp_sl_22602	5	61.6874
solcap_snp_sl_22603	5	61.6874
solcap_snp_sl_22607	5	62.3184
solcap_snp_sl_37191	5	63.2606
solcap_snp_sl_22623	5	63.8917
solcap_snp_sl_37199	5	64.2072
solcap_snp_sl_37209	5	64.8383
solcap_snp_sl_12200	5	66.7953
solcap_snp_sl_37251	5	66.7953
solcap_snp_sl_37265	5	66.7953
SGN-U576433_snp130498_solcap_snp_sl_37266	5	66.7953
solcap_snp_sl_12205	5	66.7953
solcap_snp_sl_22629	5	66.7953
solcap_snp_sl_12208	5	66.7953
U221402_454_b	5	66.7953
U221402_480_b	5	66.7953
solcap_snp_sl_12212	5	66.7953
solcap_snp_sl_12213	5	66.7953
solcap_snp_sl_25859	5	68.3722
solcap_snp_sl_16174	5	68.3722
solcap_snp_sl_37366	5	69.6314
2719_1_118_b	5	70.2627
solcap_snp_sl_12232	5	70.894
solcap_snp_sl_12233	5	72.1609
solcap_snp_sl_12244	5	72.1609
solcap_snp_sl_12245	5	72.1609
solcap_snp_sl_12246	5	72.4764
solcap_snp_sl_12252	5	72.792
solcap_snp_sl_22642	5	73.1075
solcap_snp_sl_12256	5	73.1075
solcap_snp_sl_37386	5	73.1075
solcap_snp_sl_22646	5	73.1075
solcap_snp_sl_12260	5	73.1075
solcap_snp_sl_12264	5	73.1075
solcap_snp_sl_12265	5	73.1075
solcap_snp_sl_12266	5	73.1075
solcap_snp_sl_12268	5	73.423
solcap_snp_sl_22649	5	73.423
solcap_snp_sl_12270	5	73.7385
solcap_snp_sl_12274	5	73.7386
solcap_snp_sl_12276	5	74.0541
solcap_snp_sl_12277	5	74.0541
solcap_snp_sl_12279	5	74.0541
solcap_snp_sl_12286	5	74.0541
solcap_snp_sl_158	5	74.3696
solcap_snp_sl_12290	5	75.0009
solcap_snp_sl_16204	5	76.2602
solcap_snp_sl_181	5	78.4781
solcap_snp_sl_193	5	78.7937
solcap_snp_sl_194	5	78.7937
solcap_snp_sl_195	5	78.7937
solcap_snp_sl_37524	5	80.0773
solcap_snp_sl_224	5	80.7208
solcap_snp_sl_227	5	80.7208
solcap_snp_sl_229	5	81.0363
solcap_snp_sl_231	5	81.0363
solcap_snp_sl_236	5	81.6678
solcap_snp_sl_37577	5	81.6678
solcap_snp_sl_37588	5	82.2993
solcap_snp_sl_37589	5	82.6149
solcap_snp_sl_249	5	83.2464
solcap_snp_sl_37604	5	83.2464
solcap_snp_sl_251	5	83.2464
solcap_snp_sl_252	5	83.2464
solcap_snp_sl_37612	5	83.2464
solcap_snp_sl_11567	5	83.2464
solcap_snp_sl_37620	5	83.562
solcap_snp_sl_37626	5	83.562
solcap_snp_sl_258	5	84.8216
solcap_snp_sl_280	5	85.4531
solcap_snp_sl_37673	5	85.4531
solcap_snp_sl_289	5	85.4531
solcap_snp_sl_292	5	85.4531
solcap_snp_sl_37684	5	86.396
solcap_snp_sl_297	5	86.396
solcap_snp_sl_37688	5	86.396
solcap_snp_sl_37689	5	86.396
CL016753-0425	5	87.6558
solcap_snp_sl_306	5	88.2874
solcap_snp_sl_37763	5	89.8652
solcap_snp_sl_329	5	89.8652
solcap_snp_sl_330	5	89.8652
solcap_snp_sl_37780	5	89.8652
solcap_snp_sl_335	5	89.8652
solcap_snp_sl_337	5	89.8652
solcap_snp_sl_37784	5	89.8652
solcap_snp_sl_339	5	89.8652
solcap_snp_sl_37787	5	89.8652
solcap_snp_sl_343	5	89.8652
solcap_snp_sl_345	5	89.8652
solcap_snp_sl_37793	5	89.8652
solcap_snp_sl_352	5	90.4967
solcap_snp_sl_353	5	90.4967
solcap_snp_sl_354	5	90.4967
solcap_snp_sl_357	5	90.4967
solcap_snp_sl_360	5	90.8123
solcap_snp_sl_362	5	90.8123
solcap_snp_sl_367	5	90.8123
solcap_snp_sl_369	5	90.8123
solcap_snp_sl_37812	5	91.755
solcap_snp_sl_37819	5	91.755
CL015213-0163	5	92.3865
CL016702-0316	5	93.3291
SGN-U580266_snp391_solcap_snp_sl_37888	5	93.6446
solcap_snp_sl_37896	5	93.9602
solcap_snp_sl_55435	5	93.9602
solcap_snp_sl_37971	5	95.5373
solcap_snp_sl_37979	5	95.5373
solcap_snp_sl_39981	6	0
solcap_snp_sl_23099	6	0
solcap_snp_sl_23098	6	0
solcap_snp_sl_23096	6	0
solcap_snp_sl_26826	6	0
solcap_snp_sl_23077	6	0
solcap_snp_sl_26810	6	0
solcap_snp_sl_23069	6	0
solcap_snp_sl_23068	6	0
solcap_snp_sl_23066	6	0
solcap_snp_sl_23065	6	0
solcap_snp_sl_23061	6	0
solcap_snp_sl_23057	6	0
solcap_snp_sl_23054	6	0
solcap_snp_sl_23053	6	0
solcap_snp_sl_23052	6	0
solcap_snp_sl_23051	6	0
solcap_snp_sl_26804	6	0
solcap_snp_sl_23049	6	0
solcap_snp_sl_23048	6	0
solcap_snp_sl_26803	6	0
solcap_snp_sl_23045	6	0
solcap_snp_sl_23044	6	0
solcap_snp_sl_23041	6	0
solcap_snp_sl_23040	6	0
solcap_snp_sl_23028	6	0
CL017502-0724	6	0
CL015215-0121	6	0
solcap_snp_sl_39959	6	0
solcap_snp_sl_23019	6	0
solcap_snp_sl_23016	6	0
solcap_snp_sl_39957	6	0
solcap_snp_sl_39953	6	0
solcap_snp_sl_23015	6	0
solcap_snp_sl_23014	6	0
solcap_snp_sl_23013	6	0
solcap_snp_sl_23011	6	0
solcap_snp_sl_23010	6	0
solcap_snp_sl_23007	6	0
solcap_snp_sl_26780	6	0
solcap_snp_sl_22997	6	0
solcap_snp_sl_22995	6	0
solcap_snp_sl_26771	6	0
solcap_snp_sl_22990	6	0
solcap_snp_sl_22989	6	0
solcap_snp_sl_26768	6	0
solcap_snp_sl_26767	6	0
solcap_snp_sl_26761	6	0
solcap_snp_sl_22980	6	0
solcap_snp_sl_22978	6	0
CL016793-0298	6	0
solcap_snp_sl_22976	6	0
solcap_snp_sl_22965	6	0
solcap_snp_sl_22960	6	0
solcap_snp_sl_22957	6	0
solcap_snp_sl_39937	6	0
solcap_snp_sl_22948	6	0
solcap_snp_sl_22946	6	0
solcap_snp_sl_26747	6	0
solcap_snp_sl_26746	6	0
solcap_snp_sl_22942	6	0
solcap_snp_sl_22940	6	0
solcap_snp_sl_22934	6	0
solcap_snp_sl_22929	6	0
solcap_snp_sl_22928	6	0
solcap_snp_sl_22925	6	0
solcap_snp_sl_22919	6	0
solcap_snp_sl_22916	6	0
solcap_snp_sl_22914	6	0
solcap_snp_sl_22909	6	0
solcap_snp_sl_26731	6	0
solcap_snp_sl_26730	6	0
solcap_snp_sl_22904	6	0
solcap_snp_sl_22898	6	0
solcap_snp_sl_22895	6	0
solcap_snp_sl_22885	6	0
solcap_snp_sl_22882	6	0
solcap_snp_sl_26719	6	0
solcap_snp_sl_22880	6	0
solcap_snp_sl_22878	6	0
solcap_snp_sl_22868	6	0
solcap_snp_sl_22867	6	0
solcap_snp_sl_22861	6	0
solcap_snp_sl_22860	6	0
solcap_snp_sl_22851	6	0
solcap_snp_sl_22846	6	0
solcap_snp_sl_26713	6	0
solcap_snp_sl_25368	6	0
solcap_snp_sl_35284	6	0
solcap_snp_sl_25362	6	0
solcap_snp_sl_65703	6	0
solcap_snp_sl_25359	6	0
solcap_snp_sl_25355	6	0
Le011957_235	6	0
solcap_snp_sl_25351	6	0
SGN-U575508_snp847	6	0
solcap_snp_sl_25342	6	0
solcap_snp_sl_35274	6	0
solcap_snp_sl_25335	6	0
solcap_snp_sl_25334	6	0
solcap_snp_sl_25327	6	0
solcap_snp_sl_25325	6	0
solcap_snp_sl_25322	6	0
solcap_snp_sl_25318	6	0
solcap_snp_sl_25312	6	0
solcap_snp_sl_25311	6	0
solcap_snp_sl_35256	6	0
solcap_snp_sl_35255	6	0
solcap_snp_sl_35252	6	0
solcap_snp_sl_35251	6	0
solcap_snp_sl_25298	6	0
solcap_snp_sl_25294	6	0
solcap_snp_sl_25293	6	0
solcap_snp_sl_25292	6	0
solcap_snp_sl_25290	6	0
solcap_snp_sl_65693	6	0
solcap_snp_sl_25278	6	0
solcap_snp_sl_22877	6	0
solcap_snp_sl_25277	6	0.3105
solcap_snp_sl_25268	6	0.3105
solcap_snp_sl_25267	6	0.3105
solcap_snp_sl_35237	6	0.3105
solcap_snp_sl_25266	6	0.3105
solcap_snp_sl_25265	6	0.3105
solcap_snp_sl_35235	6	0.3105
solcap_snp_sl_25263	6	0.3105
solcap_snp_sl_25262	6	0.3105
solcap_snp_sl_25260	6	0.3105
solcap_snp_sl_35232	6	0.3105
solcap_snp_sl_25259	6	0.3105
solcap_snp_sl_25258	6	0.3105
solcap_snp_sl_25252	6	0.3105
solcap_snp_sl_25251	6	0.3105
solcap_snp_sl_25250	6	0.3105
solcap_snp_sl_25245	6	0.3105
solcap_snp_sl_25244	6	0.3105
solcap_snp_sl_35227	6	0.3105
solcap_snp_sl_65686	6	0.3105
solcap_snp_sl_35225	6	0.3105
solcap_snp_sl_25234	6	0.3105
solcap_snp_sl_25230	6	0.3105
solcap_snp_sl_25227	6	0.3105
solcap_snp_sl_25225	6	0.3105
solcap_snp_sl_15517	6	0.3105
solcap_snp_sl_25223	6	0.3105
solcap_snp_sl_35220	6	0.3105
solcap_snp_sl_25221	6	0.3105
solcap_snp_sl_15516	6	0.3105
solcap_snp_sl_15515	6	0.621
solcap_snp_sl_25217	6	0.621
solcap_snp_sl_25215	6	0.621
solcap_snp_sl_25213	6	0.621
CL009061-0349	6	0.621
solcap_snp_sl_21622	6	0.9315
solcap_snp_sl_25205	6	0.9315
solcap_snp_sl_25204	6	0.9315
solcap_snp_sl_25202	6	0.9315
solcap_snp_sl_25201	6	0.9315
solcap_snp_sl_21621	6	0.9315
solcap_snp_sl_25199	6	0.9315
Le007276_150	6	0.9315
solcap_snp_sl_65677	6	0.9315
solcap_snp_sl_65675	6	0.9315
solcap_snp_sl_25193	6	1.247
solcap_snp_sl_25189	6	1.247
solcap_snp_sl_35211	6	1.5625
solcap_snp_sl_35210	6	1.5625
solcap_snp_sl_25188	6	1.5625
solcap_snp_sl_25182	6	1.5625
Le005230_165	6	1.5625
solcap_snp_sl_35208	6	1.5625
solcap_snp_sl_25173	6	1.5625
solcap_snp_sl_25172	6	1.5625
solcap_snp_sl_25168	6	1.5625
solcap_snp_sl_25167	6	1.5625
solcap_snp_sl_25166	6	1.5625
solcap_snp_sl_35197	6	1.5625
CL015629-0205	6	2.5044
solcap_snp_sl_25160	6	4.079
solcap_snp_sl_35139	6	4.3895
solcap_snp_sl_35135	6	4.3895
solcap_snp_sl_35133	6	4.3895
solcap_snp_sl_35125	6	5.0201
CL002276-0216	6	5.3306
solcap_snp_sl_35094	6	5.9612
CL017423-0090_solcap_snp_sl_35068	6	7.2188
solcap_snp_sl_35063	6	7.2188
Le001897_200	6	7.2188
solcap_snp_sl_35001	6	8.4762
SL10401_823	6	8.4762
CL017069-0086	6	8.4762
[truncated: 1,689 more rows]
