# Supplementary material for: Development of a Large SNP Genotyping Array and Generation of High-Density Genetic Maps in Tomato
Source: PLoS One. 2012 Jul 10;7(7):e40563. doi: 10.1371/journal.pone.0040563 (PMC3393668; doi:10.1371/journal.pone.0040563)
Supplement: Table S4 — 4,491 SNP markers in the EXPIM 2012 (Moneymaker x LA0121) linkage map. (XLSX) [file pone.0040563.s004.xlsx]

## Sheet: Table S4
Table S4. 4,491 SNP markers in the EXPIM 2012 (Moneymaker x LA0121) linkage map
SNP Marker	Chromosome	Position (cM)
solcap_snp_sl_15058	1	0
solcap_snp_sl_60635	1	0
solcap_snp_sl_60604	1	0.2712
solcap_snp_sl_15054	1	0.5425
solcap_snp_sl_15052	1	0.5425
solcap_snp_sl_15051	1	0.5425
solcap_snp_sl_15050	1	0.5425
solcap_snp_sl_15049	1	0.5425
CL004303-0524	1	0.5425
solcap_snp_sl_24809	1	0.5425
CL016197-0363_solcap_snp_sl_60559	1	0.5425
solcap_snp_sl_60557	1	0.5425
solcap_snp_sl_24799	1	3.3219
solcap_snp_sl_33737	1	4.1455
solcap_snp_sl_60417	1	4.6974
solcap_snp_sl_60360	1	7.7585
solcap_snp_sl_8704	1	8.5818
solcap_snp_sl_60330	1	9.4052
solcap_snp_sl_60318	1	9.9568
solcap_snp_sl_60303	1	10.7804
solcap_snp_sl_60296	1	12.1578
solcap_snp_sl_60276	1	13.5353
solcap_snp_sl_60250	1	19.5054
solcap_snp_sl_60227	1	19.5054
solcap_snp_sl_8669	1	19.5054
solcap_snp_sl_8668	1	19.5054
solcap_snp_sl_8667	1	19.5054
solcap_snp_sl_24787	1	19.5054
solcap_snp_sl_60160	1	19.5054
solcap_snp_sl_8656	1	20.0572
solcap_snp_sl_8655	1	20.0572
solcap_snp_sl_8651	1	20.3284
SGN-U573329_snp393	1	20.3284
solcap_snp_sl_8653	1	20.3284
solcap_snp_sl_60143	1	20.8801
solcap_snp_sl_8640	1	21.98
solcap_snp_sl_60135	1	21.98
solcap_snp_sl_8639	1	22.2512
solcap_snp_sl_60089	1	25.6179
solcap_snp_sl_60043	1	27.2831
solcap_snp_sl_60008	1	29.4999
solcap_snp_sl_59975	1	30.6003
solcap_snp_sl_59964	1	31.9787
solcap_snp_sl_59944	1	33.3573
solcap_snp_sl_20438	1	34.7361
solcap_snp_sl_59890	1	36.9556
solcap_snp_sl_59885	1	37.5079
solcap_snp_sl_33677	1	38.3321
solcap_snp_sl_59869	1	38.8968
solcap_snp_sl_59817	1	39.4615
solcap_snp_sl_59806	1	40.2858
solcap_snp_sl_59801	1	40.2858
solcap_snp_sl_59784	1	40.8382
solcap_snp_sl_59778	1	40.8382
solcap_snp_sl_59768	1	40.8382
solcap_snp_sl_59754	1	40.8382
solcap_snp_sl_59748	1	40.8382
solcap_snp_sl_59745	1	40.8382
solcap_snp_sl_41286	1	40.8382
solcap_snp_sl_16925	1	40.8382
solcap_snp_sl_41282	1	40.8382
solcap_snp_sl_51462	1	40.8382
solcap_snp_sl_51466	1	40.8382
solcap_snp_sl_51469	1	40.8382
solcap_snp_sl_66077	1	40.8382
solcap_snp_sl_51990	1	40.8382
solcap_snp_sl_51992	1	40.8382
solcap_snp_sl_56061	1	40.8382
solcap_snp_sl_19068	1	40.8382
solcap_snp_sl_52641	1	40.8382
solcap_snp_sl_52646	1	40.8382
solcap_snp_sl_41433	1	40.8382
solcap_snp_sl_41438	1	40.8382
solcap_snp_sl_41445	1	40.8382
solcap_snp_sl_39021	1	40.8382
solcap_snp_sl_16520	1	40.8382
solcap_snp_sl_39018	1	40.8382
solcap_snp_sl_70304	1	40.8382
solcap_snp_sl_70307	1	40.8382
solcap_snp_sl_70309	1	40.8382
solcap_snp_sl_70310	1	40.8382
solcap_snp_sl_70311	1	40.8382
solcap_snp_sl_70312	1	40.8382
solcap_snp_sl_70320	1	40.8382
solcap_snp_sl_22423	1	40.8382
solcap_snp_sl_70323	1	40.8382
solcap_snp_sl_70327	1	40.8382
solcap_snp_sl_70330	1	40.8382
solcap_snp_sl_70332	1	40.8382
solcap_snp_sl_70337	1	40.8382
solcap_snp_sl_70344	1	40.8382
solcap_snp_sl_70345	1	40.8382
solcap_snp_sl_70348	1	40.8382
solcap_snp_sl_70365	1	40.8382
solcap_snp_sl_70371	1	40.8382
solcap_snp_sl_38790	1	40.8382
solcap_snp_sl_16466	1	40.8382
solcap_snp_sl_38771	1	40.8382
solcap_snp_sl_70331	1	40.8382
SL10106_923	1	40.8382
solcap_snp_sl_52623	1	40.8382
solcap_snp_sl_41302	1	40.8382
solcap_snp_sl_18635	1	41.1144
solcap_snp_sl_18634	1	41.3907
solcap_snp_sl_50589	1	41.3907
solcap_snp_sl_18627	1	41.3907
solcap_snp_sl_50576	1	41.3907
solcap_snp_sl_13762	1	41.6669
solcap_snp_sl_50561	1	41.6669
solcap_snp_sl_50542	1	42.2192
solcap_snp_sl_30135	1	43.8773
solcap_snp_sl_50495	1	44.7014
solcap_snp_sl_50477	1	44.7014
solcap_snp_sl_50467	1	45.2536
solcap_snp_sl_50464	1	45.8057
solcap_snp_sl_50458	1	46.0769
solcap_snp_sl_50427	1	46.9009
solcap_snp_sl_30111	1	47.7247
SL20127_1427	1	47.7247
solcap_snp_sl_50373	1	47.9959
solcap_snp_sl_37999	1	48.5478
solcap_snp_sl_25914	1	50.4828
solcap_snp_sl_38059	1	50.4828
solcap_snp_sl_38078	1	50.754
solcap_snp_sl_456	1	51.0252
solcap_snp_sl_457	1	51.8488
solcap_snp_sl_25922	1	52.4005
solcap_snp_sl_38123	1	52.4005
solcap_snp_sl_38126	1	52.4005
solcap_snp_sl_25926	1	52.6717
solcap_snp_sl_25931	1	53.2234
solcap_snp_sl_38178	1	54.0468
solcap_snp_sl_38243	1	55.9803
solcap_snp_sl_38290	1	57.0797
solcap_snp_sl_12350	1	57.6343
solcap_snp_sl_12352	1	57.6343
solcap_snp_sl_12355	1	57.6343
solcap_snp_sl_38324	1	57.6343
solcap_snp_sl_16331	1	58.4576
solcap_snp_sl_12359	1	58.4576
solcap_snp_sl_530	1	58.7288
solcap_snp_sl_38389	1	59
solcap_snp_sl_38390	1	59
solcap_snp_sl_38406	1	59.2713
solcap_snp_sl_36902	1	60.3706
solcap_snp_sl_70031	1	60.3706
Le005879_466	1	60.9221
SL10483_141	1	60.9221
solcap_snp_sl_36963	1	61.1933
solcap_snp_sl_36715	1	61.1933
solcap_snp_sl_27286	1	61.4676
solcap_snp_sl_27345	1	62.579
solcap_snp_sl_42191	1	65.3844
solcap_snp_sl_27382	1	65.3844
solcap_snp_sl_27400	1	65.3844
solcap_snp_sl_27424	1	65.3844
solcap_snp_sl_27452	1	65.6571
solcap_snp_sl_1813	1	65.9299
solcap_snp_sl_1814	1	65.9299
Le010791_85_solcap_snp_sl_42212	1	67.0291
solcap_snp_sl_42213	1	67.0291
solcap_snp_sl_17063	1	67.0291
solcap_snp_sl_17072	1	67.8523
solcap_snp_sl_27505	1	67.8523
solcap_snp_sl_27531	1	68.4037
solcap_snp_sl_17073	1	68.4037
solcap_snp_sl_17076	1	68.4037
solcap_snp_sl_17080	1	68.4037
solcap_snp_sl_27556	1	68.9613
solcap_snp_sl_27588	1	69.5127
solcap_snp_sl_27605	1	70.3359
solcap_snp_sl_27629	1	71.435
SGN-U585636_snp200_solcap_snp_sl_26254	1	71.7062
solcap_snp_sl_26248	1	71.7062
solcap_snp_sl_16393	1	72.2576
solcap_snp_sl_16389	1	72.2576
SL10943_357	1	72.2576
solcap_snp_sl_16390	1	72.2576
solcap_snp_sl_34452	1	74.7496
solcap_snp_sl_34461	1	75.8488
solcap_snp_sl_34512	1	77.2245
solcap_snp_sl_34513	1	77.2245
solcap_snp_sl_34515	1	77.2245
solcap_snp_sl_34522	1	77.4972
solcap_snp_sl_63558	1	77.4972
solcap_snp_sl_34545	1	78.3202
solcap_snp_sl_9755	1	78.5914
solcap_snp_sl_9756	1	78.5914
solcap_snp_sl_9758	1	78.5914
Cd2_2755_solcap_snp_sl_34581	1	79.1458
solcap_snp_sl_34596	1	79.1458
solcap_snp_sl_15339	1	79.6971
solcap_snp_sl_34622	1	79.9683
solcap_snp_sl_27784	1	80.2396
solcap_snp_sl_27832	1	81.6151
SL10811_116	1	81.6151
solcap_snp_sl_27859	1	81.8864
solcap_snp_sl_2202	1	82.7093
solcap_snp_sl_27904	1	82.9806
solcap_snp_sl_27908	1	82.9806
SL10945_281	1	82.9806
solcap_snp_sl_27964	1	83.2518
solcap_snp_sl_2218	1	83.5245
solcap_snp_sl_2234	1	83.5245
solcap_snp_sl_43655	1	83.5245
solcap_snp_sl_28023	1	84.3476
solcap_snp_sl_28057	1	84.6188
CL016805-0261	1	85.4418
solcap_snp_sl_28099	1	85.713
solcap_snp_sl_28168	1	86.812
SGN-U585738_snp404_solcap_snp_sl_43712	1	86.812
solcap_snp_sl_28173	1	86.812
solcap_snp_sl_28225	1	87.3634
solcap_snp_sl_28247	1	87.6346
CL016510-0445	1	87.6346
solcap_snp_sl_43786	1	89.5661
solcap_snp_sl_43796	1	89.8373
solcap_snp_sl_43843	1	91.213
SGN-U314898_snp260	1	91.213
solcap_snp_sl_43857	1	91.213
ZDS_Promoter_SNP1	1	91.213
solcap_snp_sl_43902	1	91.213
solcap_snp_sl_17351	1	91.7644
solcap_snp_sl_44009	1	93.4177
solcap_snp_sl_44048	1	94.2408
solcap_snp_sl_44147	1	95.0639
solcap_snp_sl_28287	1	95.0639
solcap_snp_sl_44190	1	95.0639
solcap_snp_sl_44213	1	95.6153
CL017666-0495	1	96.4385
solcap_snp_sl_44266	1	96.4385
solcap_snp_sl_44305	1	96.7097
solcap_snp_sl_2438	1	97.5329
solcap_snp_sl_2440	1	97.5329
solcap_snp_sl_2452	1	98.0843
solcap_snp_sl_2455	1	98.0843
solcap_snp_sl_2457	1	98.0843
CL017306-0367_solcap_snp_sl_44383	1	98.0843
CL015829-0286_solcap_snp_sl_44451	1	98.6357
solcap_snp_sl_44461	1	98.6357
solcap_snp_sl_2504	1	99.1871
solcap_snp_sl_2508	1	99.1871
solcap_snp_sl_2509	1	99.1871
solcap_snp_sl_44465	1	99.1871
solcap_snp_sl_2510	1	99.1871
solcap_snp_sl_44470	1	99.4583
SGN-U571854_snp167_solcap_snp_sl_44482	1	100.558
solcap_snp_sl_40011	1	101.942
solcap_snp_sl_40040	1	102.214
solcap_snp_sl_40061	1	102.214
solcap_snp_sl_40076	1	102.214
solcap_snp_sl_40154	1	102.487
solcap_snp_sl_40177	1	103.587
solcap_snp_sl_40199	1	103.587
solcap_snp_sl_40219	1	103.858
CL015751-0365	1	104.129
CL016719-0209_solcap_snp_sl_40301	1	104.952
solcap_snp_sl_40303	1	104.952
solcap_snp_sl_40309	1	104.952
solcap_snp_sl_40364	1	106.052
SGN-U576068_snp460_solcap_snp_sl_40366	1	106.052
solcap_snp_sl_40410	1	106.876
solcap_snp_sl_40488	1	107.975
solcap_snp_sl_40527	1	107.975
solcap_snp_sl_26879	1	107.975
solcap_snp_sl_40498	1	107.975
solcap_snp_sl_40571	1	108.799
solcap_snp_sl_40586	1	109.07
CL016564-0236_solcap_snp_sl_40595	1	109.346
solcap_snp_sl_36725	1	109.622
CL017342-0410	1	109.893
solcap_snp_sl_68771	1	110.717
solcap_snp_sl_54525	1	112.094
3284_1_60_solcap_snp_sl_54547	1	112.365
solcap_snp_sl_54589	1	114.02
C2_At1g50020_1125c	1	114.02
solcap_snp_sl_54622	1	115.125
solcap_snp_sl_6718	1	115.125
CL015970-0397_solcap_snp_sl_54631	1	115.125
solcap_snp_sl_54669	1	115.68
solcap_snp_sl_19481	1	115.951
solcap_snp_sl_54685	1	115.951
SGN-U580895_snp1396_solcap_snp_sl_54697	1	116.222
solcap_snp_sl_54704	1	116.222
CL009130-0498	1	116.222
CL009293-0681	1	116.222
solcap_snp_sl_54731	1	117.045
solcap_snp_sl_54730	1	117.045
solcap_snp_sl_54732	1	117.045
solcap_snp_sl_54758	1	117.045
CL016668-0365	1	117.045
solcap_snp_sl_54783	1	117.317
solcap_snp_sl_54854	1	118.416
solcap_snp_sl_54883	1	118.416
solcap_snp_sl_48338	1	118.968
solcap_snp_sl_48336	1	118.968
C2_At2g15890_430_b	1	120.344
solcap_snp_sl_13404	1	120.896
solcap_snp_sl_29388	1	120.896
solcap_snp_sl_48274	1	120.896
solcap_snp_sl_13399	1	121.167
solcap_snp_sl_13398	1	121.167
solcap_snp_sl_48255	1	121.167
solcap_snp_sl_48243	1	121.438
solcap_snp_sl_48209	1	121.438
solcap_snp_sl_48237	1	121.438
solcap_snp_sl_48181	1	122.261
solcap_snp_sl_48179	1	122.533
SGN-U581692_snp378	1	122.533
solcap_snp_sl_48151	1	124.187
solcap_snp_sl_48121	1	124.187
solcap_snp_sl_48097	1	125.286
solcap_snp_sl_48077	1	125.286
solcap_snp_sl_48043	1	125.838
solcap_snp_sl_50683	1	125.838
SGN-U573826_snp1014_solcap_snp_sl_53877	1	125.838
solcap_snp_sl_53871	1	125.838
solcap_snp_sl_53870	1	125.838
solcap_snp_sl_53864	1	125.838
solcap_snp_sl_53862	1	125.838
SGN-U313729_snp305	1	125.838
CL016082-0560	1	125.838
solcap_snp_sl_53846	1	125.838
solcap_snp_sl_53812	1	126.389
SGN-U581283_snp1102_solcap_snp_sl_53749	1	126.66
solcap_snp_sl_53743	1	126.66
SGN-U581138_snp1171_solcap_snp_sl_53721	1	126.66
CL015806-0417_solcap_snp_sl_53692	1	126.932
solcap_snp_sl_53671	1	127.483
solcap_snp_sl_53654	1	127.483
solcap_snp_sl_53630	1	127.483
solcap_snp_sl_53612	1	127.483
solcap_snp_sl_7398	2	0
SL10351_878	2	0
solcap_snp_sl_7408	2	0
solcap_snp_sl_56941	2	0
solcap_snp_sl_56942	2	0
solcap_snp_sl_56943	2	0
solcap_snp_sl_44550	2	0
solcap_snp_sl_28320	2	0
solcap_snp_sl_2559	2	0
solcap_snp_sl_2561	2	0
solcap_snp_sl_2563	2	0
solcap_snp_sl_2564	2	0
solcap_snp_sl_2565	2	0
solcap_snp_sl_2570	2	0
solcap_snp_sl_2572	2	0
solcap_snp_sl_44555	2	0
solcap_snp_sl_2575	2	0
solcap_snp_sl_2580	2	0
solcap_snp_sl_2590	2	0
solcap_snp_sl_2591	2	0
solcap_snp_sl_28328	2	0
solcap_snp_sl_28329	2	0
solcap_snp_sl_28335	2	0
solcap_snp_sl_27108	2	0
solcap_snp_sl_28337	2	0
solcap_snp_sl_28338	2	0
solcap_snp_sl_44564	2	0
solcap_snp_sl_2600	2	0
solcap_snp_sl_28340	2	0
solcap_snp_sl_28343	2	0
solcap_snp_sl_2607	2	0
solcap_snp_sl_6249	2	0
solcap_snp_sl_6247	2	0
solcap_snp_sl_6240	2	0
solcap_snp_sl_6239	2	0
solcap_snp_sl_31193	2	0
solcap_snp_sl_31192	2	0
solcap_snp_sl_31191	2	0
solcap_snp_sl_31190	2	0
solcap_snp_sl_31189	2	0
solcap_snp_sl_6232	2	0
solcap_snp_sl_53126	2	0
solcap_snp_sl_6229	2	0
solcap_snp_sl_6228	2	0
solcap_snp_sl_6227	2	0
solcap_snp_sl_6226	2	0
solcap_snp_sl_31179	2	0
solcap_snp_sl_6206	2	0
solcap_snp_sl_6201	2	0
solcap_snp_sl_6199	2	0
solcap_snp_sl_6195	2	0
solcap_snp_sl_6194	2	0
solcap_snp_sl_6192	2	0
solcap_snp_sl_6189	2	0
solcap_snp_sl_6185	2	0
solcap_snp_sl_6184	2	0
solcap_snp_sl_6183	2	0
solcap_snp_sl_53120	2	0
solcap_snp_sl_6180	2	0
solcap_snp_sl_6177	2	0
solcap_snp_sl_6176	2	0
solcap_snp_sl_1379	2	0
solcap_snp_sl_1380	2	0
solcap_snp_sl_40819	2	0
solcap_snp_sl_1381	2	0
solcap_snp_sl_1382	2	0
solcap_snp_sl_1383	2	0
solcap_snp_sl_1384	2	0
solcap_snp_sl_1385	2	0
solcap_snp_sl_1386	2	0
solcap_snp_sl_40823	2	0
solcap_snp_sl_5885	2	0
solcap_snp_sl_31002	2	0
solcap_snp_sl_52609	2	0
solcap_snp_sl_52608	2	0
solcap_snp_sl_5884	2	0
solcap_snp_sl_5883	2	0
solcap_snp_sl_5882	2	0
solcap_snp_sl_5881	2	0
solcap_snp_sl_5879	2	0
solcap_snp_sl_5875	2	0
solcap_snp_sl_5872	2	0
solcap_snp_sl_5871	2	0
solcap_snp_sl_11572	2	0
solcap_snp_sl_7416	2	0
solcap_snp_sl_56944	2	0
solcap_snp_sl_7413	2	0
Le005962_147	2	0
solcap_snp_sl_30414	2	0
solcap_snp_sl_5306	2	0
solcap_snp_sl_30413	2	0
solcap_snp_sl_51537	2	0
solcap_snp_sl_5305	2	0
solcap_snp_sl_5304	2	0
solcap_snp_sl_5303	2	0
solcap_snp_sl_5301	2	0
solcap_snp_sl_5300	2	0
solcap_snp_sl_5299	2	0
solcap_snp_sl_30408	2	0
solcap_snp_sl_5293	2	0
solcap_snp_sl_5287	2	0
solcap_snp_sl_5285	2	0
solcap_snp_sl_5283	2	0
solcap_snp_sl_30399	2	0
solcap_snp_sl_51535	2	0
solcap_snp_sl_5268	2	0
solcap_snp_sl_51532	2	0
solcap_snp_sl_5261	2	0
solcap_snp_sl_5260	2	0
solcap_snp_sl_5256	2	0
solcap_snp_sl_1393	2	0
solcap_snp_sl_1391	2	0
solcap_snp_sl_12647	2	0
solcap_snp_sl_1390	2	0
solcap_snp_sl_1388	2	0
solcap_snp_sl_26928	2	0
solcap_snp_sl_944	2	0
solcap_snp_sl_2037	2	0
solcap_snp_sl_2031	2	0
solcap_snp_sl_2030	2	0
solcap_snp_sl_2029	2	0
solcap_snp_sl_2028	2	0
solcap_snp_sl_2027	2	0
solcap_snp_sl_70009	2	0
solcap_snp_sl_36890	2	0
solcap_snp_sl_11803	2	0
solcap_snp_sl_11804	2	0
solcap_snp_sl_11805	2	0
solcap_snp_sl_70010	2	0
solcap_snp_sl_43288	2	0
solcap_snp_sl_30412	2	0
solcap_snp_sl_2118	2	0
solcap_snp_sl_26923	2	0.2712
solcap_snp_sl_30473	2	0.2712
solcap_snp_sl_30479	2	0.2712
solcap_snp_sl_30482	2	0.2712
solcap_snp_sl_56955	2	0.5425
solcap_snp_sl_32196	2	0.5425
solcap_snp_sl_31740	2	0.5425
solcap_snp_sl_31751	2	0.5425
solcap_snp_sl_25966	2	1.0938
solcap_snp_sl_25971	2	1.0938
solcap_snp_sl_25974	2	1.0938
SGN-U600984_snp332	2	1.365
solcap_snp_sl_26022	2	2.188
solcap_snp_sl_26072	2	2.188
Le006654_46	2	2.188
solcap_snp_sl_38456	2	3.5633
solcap_snp_sl_26129	2	3.5633
solcap_snp_sl_26132	2	3.5633
solcap_snp_sl_38457	2	3.5633
solcap_snp_sl_26134	2	3.5633
solcap_snp_sl_26136	2	3.5633
solcap_snp_sl_26147	2	3.5633
solcap_snp_sl_26158	2	4.391
solcap_snp_sl_26168	2	4.9421
solcap_snp_sl_36312	2	4.9421
solcap_snp_sl_22259	2	4.9421
solcap_snp_sl_67542	2	4.9421
solcap_snp_sl_36484	2	4.9421
solcap_snp_sl_19576	2	4.9421
solcap_snp_sl_36448	2	7.9911
solcap_snp_sl_15707	2	8.5421
solcap_snp_sl_36443	2	8.8133
solcap_snp_sl_15706	2	8.8133
Le009381_51	2	9.0845
solcap_snp_sl_36420	2	10.183
solcap_snp_sl_36400	2	10.734
SGN-U563909_snp1344_solcap_snp_sl_67508	2	11.285
solcap_snp_sl_36373	2	11.285
SGN-U571208_snp268	2	11.285
solcap_snp_sl_8384	2	11.5563
solcap_snp_sl_8386	2	11.5563
solcap_snp_sl_8389	2	11.5563
solcap_snp_sl_8393	2	11.5563
solcap_snp_sl_8397	2	11.5563
solcap_snp_sl_33205	2	11.5563
solcap_snp_sl_20325	2	11.5563
solcap_snp_sl_8402	2	12.1073
Le017925_27_solcap_snp_sl_33223	2	12.1073
solcap_snp_sl_8405	2	12.1073
solcap_snp_sl_8408	2	12.1073
solcap_snp_sl_8409	2	12.1073
SGN-U578164_snp2086	2	12.1073
solcap_snp_sl_8421	2	12.1073
solcap_snp_sl_33242	2	12.1073
solcap_snp_sl_8426	2	12.1073
solcap_snp_sl_20340	2	12.6584
solcap_snp_sl_20344	2	12.9296
solcap_snp_sl_33255	2	13.7573
solcap_snp_sl_24721	2	13.7573
solcap_snp_sl_14946	2	13.7573
solcap_snp_sl_20358	2	14.0285
solcap_snp_sl_20361	2	14.0285
solcap_snp_sl_8439	2	14.8563
solcap_snp_sl_33302	2	15.4074
Le005019_205	2	15.6786
CL016491-0436_solcap_snp_sl_33330	2	15.6786
solcap_snp_sl_14951	2	16.7772
solcap_snp_sl_33416	2	20.397
CL016463-0326_solcap_snp_sl_33432	2	20.9482
solcap_snp_sl_8464	2	20.9482
solcap_snp_sl_33459	2	21.2194
SGN-U315881_T1698_snp147	2	21.2194
solcap_snp_sl_33469	2	21.2194
Le001778_68_solcap_snp_sl_33474	2	21.4907
solcap_snp_sl_59619	2	21.4907
SGN-U574493_snp71	2	21.7619
CL017156-0308_solcap_snp_sl_33519	2	21.7619
solcap_snp_sl_33524	2	21.7619
SGN-U586107_snp378_solcap_snp_sl_33547	2	22.0331
SL20141_109_CL009129-0540_solcap_snp_sl_33558	2	22.0331
solcap_snp_sl_33579	2	22.5843
solcap_snp_sl_8505	2	22.857
solcap_snp_sl_33595	2	23.1298
solcap_snp_sl_8512	2	23.6809
solcap_snp_sl_33611	2	23.9522
CL017581-0470_solcap_snp_sl_33624	2	24.7799
solcap_snp_sl_33636	2	24.7799
CL005464-0069	2	25.6076
solcap_snp_sl_36037	2	26.7061
solcap_snp_sl_10567	2	26.7061
solcap_snp_sl_10564	2	26.7061
CL015660-0224_solcap_snp_sl_36017	2	26.9773
solcap_snp_sl_10563	2	26.9773
solcap_snp_sl_10557	2	26.9773
solcap_snp_sl_36004	2	26.9773
solcap_snp_sl_66052	2	28.0759
CL009018-1241	2	28.0759
CL003810-0351	2	28.9035
SL10649_1116_solcap_snp_sl_35973	2	29.4546
solcap_snp_sl_35963	2	29.7258
solcap_snp_sl_35956	2	29.7258
solcap_snp_sl_35955	2	29.7258
solcap_snp_sl_35954	2	29.7258
solcap_snp_sl_35868	2	30.8243
SGN-U581789_snp1077_solcap_snp_sl_35846	2	30.8243
CL016381-0173_solcap_snp_sl_35845	2	30.8243
solcap_snp_sl_35844	2	30.8243
solcap_snp_sl_35821	2	31.9229
CL016680-0509	2	31.9229
solcap_snp_sl_25485	2	31.9229
solcap_snp_sl_25482	2	32.1941
solcap_snp_sl_25481	2	32.1941
solcap_snp_sl_25473	2	32.1941
solcap_snp_sl_25472	2	32.1941
solcap_snp_sl_35798	2	32.1941
solcap_snp_sl_25469	2	32.1941
solcap_snp_sl_25454	2	32.1941
solcap_snp_sl_25453	2	32.4654
solcap_snp_sl_35791	2	32.4654
solcap_snp_sl_25449	2	32.4654
solcap_snp_sl_25448	2	32.4654
solcap_snp_sl_25444	2	32.7366
solcap_snp_sl_25443	2	32.7366
solcap_snp_sl_25441	2	32.7366
solcap_snp_sl_25433	2	32.7366
solcap_snp_sl_25432	2	32.7366
solcap_snp_sl_35784	2	32.7366
solcap_snp_sl_35779	2	32.7366
solcap_snp_sl_35778	2	32.7366
solcap_snp_sl_35777	2	32.7366
SL10923_448	2	32.7366
solcap_snp_sl_35776	2	32.7366
solcap_snp_sl_35774	2	32.7366
solcap_snp_sl_25422	2	32.7366
solcap_snp_sl_65977	2	32.7366
solcap_snp_sl_65976	2	32.7366
solcap_snp_sl_35771	2	32.7366
solcap_snp_sl_65975	2	32.7366
solcap_snp_sl_25420	2	32.7366
solcap_snp_sl_25427	2	32.7366
solcap_snp_sl_25421	2	32.7366
solcap_snp_sl_25418	2	33.0078
solcap_snp_sl_25417	2	33.0078
solcap_snp_sl_35770	2	33.5588
SGN-U149575_TG14_snp657	2	33.5588
solcap_snp_sl_25414	2	33.5588
solcap_snp_sl_35764	2	33.5588
solcap_snp_sl_25406	2	33.5588
solcap_snp_sl_25405	2	33.5588
solcap_snp_sl_25403	2	33.5588
solcap_snp_sl_25402	2	33.5588
solcap_snp_sl_35759	2	33.5588
solcap_snp_sl_35758	2	33.5588
solcap_snp_sl_35757	2	33.5588
SGN-U574837_snp399	2	33.5588
solcap_snp_sl_35755	2	34.1098
solcap_snp_sl_25398	2	34.1098
solcap_snp_sl_35754	2	34.1098
SGN-U584790_snp107	2	34.1098
solcap_snp_sl_49304	2	34.1098
solcap_snp_sl_23849	2	34.1098
solcap_snp_sl_23850	2	34.1098
solcap_snp_sl_13513	2	34.1098
solcap_snp_sl_13514	2	34.1098
solcap_snp_sl_13516	2	34.1098
solcap_snp_sl_13517	2	34.1098
solcap_snp_sl_13518	2	34.1098
solcap_snp_sl_13519	2	34.1098
solcap_snp_sl_23851	2	34.1098
solcap_snp_sl_29518	2	34.1098
solcap_snp_sl_13523	2	34.1098
solcap_snp_sl_13526	2	34.1098
solcap_snp_sl_13527	2	34.1098
solcap_snp_sl_13528	2	34.1098
solcap_snp_sl_13529	2	34.1098
solcap_snp_sl_13530	2	34.1098
solcap_snp_sl_13531	2	34.1098
solcap_snp_sl_29520	2	34.1098
solcap_snp_sl_13545	2	34.1098
solcap_snp_sl_29521	2	34.1098
solcap_snp_sl_29522	2	34.1098
solcap_snp_sl_29523	2	34.1098
solcap_snp_sl_35753	2	34.1098
solcap_snp_sl_13546	2	34.1098
solcap_snp_sl_13549	2	34.6609
solcap_snp_sl_13550	2	34.6609
solcap_snp_sl_23856	2	34.6609
solcap_snp_sl_29524	2	34.6609
solcap_snp_sl_23857	2	34.6609
solcap_snp_sl_13555	2	34.6609
solcap_snp_sl_13558	2	34.6609
solcap_snp_sl_13559	2	34.6609
solcap_snp_sl_13552	2	34.6609
solcap_snp_sl_29526	2	34.9322
Le013093s_150	2	34.9322
solcap_snp_sl_29531	2	35.2049
solcap_snp_sl_13566	2	35.2049
solcap_snp_sl_49312	2	35.2049
solcap_snp_sl_13568	2	35.2049
solcap_snp_sl_13567	2	35.2049
SL10771_467	2	35.4776
solcap_snp_sl_13574	2	35.4776
solcap_snp_sl_13576	2	35.4776
solcap_snp_sl_13593	2	35.7488
solcap_snp_sl_13582	2	35.7488
solcap_snp_sl_13584	2	35.7488
solcap_snp_sl_13586	2	35.7488
S_744	2	35.7488
S_427	2	35.7488
solcap_snp_sl_4573	2	35.7488
solcap_snp_sl_13590	2	35.7488
CL009035-0516	2	35.7488
solcap_snp_sl_13595	2	35.7488
solcap_snp_sl_13596	2	35.7488
solcap_snp_sl_13597	2	35.7488
solcap_snp_sl_13599	2	35.7488
solcap_snp_sl_13600	2	35.7488
solcap_snp_sl_13603	2	35.7488
solcap_snp_sl_13605	2	35.7488
solcap_snp_sl_29541	2	35.7488
solcap_snp_sl_49322	2	35.7488
solcap_snp_sl_23863	2	35.7488
solcap_snp_sl_29543	2	35.7488
solcap_snp_sl_29545	2	35.7488
solcap_snp_sl_29546	2	35.7488
solcap_snp_sl_13611	2	36.0201
solcap_snp_sl_13612	2	36.0201
solcap_snp_sl_13616	2	36.0201
solcap_snp_sl_13617	2	36.0201
solcap_snp_sl_13618	2	36.0201
solcap_snp_sl_13619	2	36.0201
solcap_snp_sl_29547	2	36.0201
solcap_snp_sl_13621	2	36.0201
solcap_snp_sl_13622	2	36.0201
solcap_snp_sl_13623	2	36.0201
solcap_snp_sl_13625	2	36.0201
solcap_snp_sl_13627	2	36.0201
solcap_snp_sl_29548	2	36.0201
solcap_snp_sl_13631	2	36.0201
solcap_snp_sl_29549	2	36.0201
solcap_snp_sl_13632	2	36.0201
solcap_snp_sl_13633	2	36.0201
solcap_snp_sl_13634	2	36.0201
solcap_snp_sl_13636	2	36.0201
solcap_snp_sl_49326	2	36.0201
solcap_snp_sl_49327	2	36.2913
solcap_snp_sl_29565	2	36.2913
solcap_snp_sl_29567	2	36.2913
241_2F_264_241_2b_60_b	2	36.2913
241_2R_407	2	36.2913
solcap_snp_sl_29602	2	36.5625
SGN-U575873_snp121	2	37.1138
SGN-U313785_cLEF-41-C3_snp208	2	37.1138
solcap_snp_sl_29627	2	37.385
CL009189-0414	2	37.6562
CL016172-0398_solcap_snp_sl_29710	2	37.9275
solcap_snp_sl_29720	2	38.1987
solcap_snp_sl_29749	2	38.4699
solcap_snp_sl_29766	2	38.7411
solcap_snp_sl_29779	2	39.5641
solcap_snp_sl_29785	2	39.5641
CL016725-0417	2	39.5641
solcap_snp_sl_29789	2	39.8353
SGN-U581277_snp815	2	40.1096
solcap_snp_sl_29814	2	40.9416
solcap_snp_sl_29826	2	41.2129
solcap_snp_sl_29840	2	41.4841
solcap_snp_sl_18401	2	42.0354
CL017742-0462	2	42.0354
CL015542-0573	2	42.0354
solcap_snp_sl_49458	2	43.4114
solcap_snp_sl_49480	2	43.6826
solcap_snp_sl_49490	2	43.9539
SGN-U313245_T0562_snp547	2	44.5053
solcap_snp_sl_49497	2	44.5053
solcap_snp_sl_49500	2	44.5053
solcap_snp_sl_49505	2	44.5053
SGN-U574334_snp341_solcap_snp_sl_49507	2	44.5053
solcap_snp_sl_49498	2	44.5053
solcap_snp_sl_49535	2	45.3331
SGN-U315352_snp103	2	45.6058
solcap_snp_sl_49579	2	45.8771
SGN-U575324_snp56571	2	45.8771
SGN-U575324_snp57048	2	45.8771
CL009173-0541	2	46.1483
DOT_468	2	46.1483
solcap_snp_sl_49613	2	46.1483
solcap_snp_sl_49645	2	46.4256
CL016050-0434	2	46.4256
SGN-U586140_snp1218_solcap_snp_sl_49661	2	46.4256
solcap_snp_sl_49664	2	46.4256
solcap_snp_sl_49669	2	46.977
solcap_snp_sl_49679	2	47.5284
solcap_snp_sl_49726	2	47.5284
CL015741-0547	2	47.5284
CL015119-0265_solcap_snp_sl_49752	2	48.3516
solcap_snp_sl_49767	2	48.903
SGN-U584914_snp1830	2	50.2792
solcap_snp_sl_49803	2	50.2792
CL017414-0128	2	50.5505
solcap_snp_sl_29891	2	51.1019
SGN-U576591_snp67938	2	51.1019
SGN-U576591_snp65026	2	51.1019
SGN-U586520_snp61163	2	51.1019
SGN-U586520_snp60358	2	51.1019
solcap_snp_sl_4829	2	53.5955
solcap_snp_sl_18519	2	53.8667
solcap_snp_sl_4831	2	53.8667
solcap_snp_sl_17161	2	54.69
SGN-U316347_T1535_snp219_solcap_snp_sl_42471	2	57.1832
solcap_snp_sl_42411	2	58.8372
solcap_snp_sl_42383	2	59.6605
solcap_snp_sl_42346	2	60.4838
SGN-U590370_snp65805	2	61.0353
SGN-U590370_snp65811	2	61.0353
SGN-U590370_snp65846	2	61.0353
SGN-U590370_snp65887	2	61.0353
SGN-U579752_snp292_solcap_snp_sl_42324	2	61.0353
SGN-U579280_snp65613	2	61.0353
SGN-U579280_snp65625	2	61.0353
CL015021-0454	2	61.0353
solcap_snp_sl_42301	2	62.4116
solcap_snp_sl_50166	2	62.4116
CL015559-0344	2	62.6829
solcap_snp_sl_29920	2	62.9541
solcap_snp_sl_50126	2	63.5056
CL015139-0364	2	63.5056
SGN-U572314_snp1007_solcap_snp_sl_29914	2	63.5056
solcap_snp_sl_50060	2	63.7768
solcap_snp_sl_50058	2	63.7768
solcap_snp_sl_50055	2	63.7768
solcap_snp_sl_67090	2	69.4271
CL017715-0287_solcap_snp_sl_67052	2	71.3601
solcap_snp_sl_36232	2	71.3601
ABA1_2029_solcap_snp_sl_67036	2	71.9117
ABA1_Promoter_SNP2_solcap_snp_sl_67034	2	71.9117
solcap_snp_sl_67032	2	71.9117
ABA1_Promoter_SNP1	2	71.9117
CL017806-0320_solcap_snp_sl_67017	2	72.4695
solcap_snp_sl_67010	2	72.7407
solcap_snp_sl_36221	2	73.5642
solcap_snp_sl_66965	2	73.8354
solcap_snp_sl_66955	2	73.8354
solcap_snp_sl_66953	2	73.8354
solcap_snp_sl_66951	2	73.8354
solcap_snp_sl_36202	2	74.659
solcap_snp_sl_66904	2	74.9302
solcap_snp_sl_66878	2	75.2015
solcap_snp_sl_21867	2	75.4852
solcap_snp_sl_21866	2	75.4852
solcap_snp_sl_36193	2	75.4852
solcap_snp_sl_21862	2	75.4852
solcap_snp_sl_36189	2	75.4852
solcap_snp_sl_36188	2	75.4852
solcap_snp_sl_67551	2	76.3087
solcap_snp_sl_58490	2	76.3087
solcap_snp_sl_20063	2	76.3087
solcap_snp_sl_58462	2	77.1321
solcap_snp_sl_20052	2	77.9556
solcap_snp_sl_58447	2	77.9556
solcap_snp_sl_20049	2	78.2268
solcap_snp_sl_58414	2	78.2268
solcap_snp_sl_20044	2	78.2268
solcap_snp_sl_32389	2	78.2268
CL016196-0121	2	78.7784
SGN-U313919_snp500	2	78.7784
solcap_snp_sl_47977	2	79.0496
solcap_snp_sl_47942	2	79.6012
CL017391-0390	2	79.6012
solcap_snp_sl_47897	2	79.6012
solcap_snp_sl_47885	2	79.6012
solcap_snp_sl_47880	2	79.6012
solcap_snp_sl_48033	2	80.1528
solcap_snp_sl_48037	2	80.1528
solcap_snp_sl_29351	2	80.1528
solcap_snp_sl_63048	3	0
CL016802-0675	3	0
CL017202-0450_solcap_snp_sl_63109	3	0.2712
CL017080-0223	3	0.5425
solcap_snp_sl_63114	3	0.5425
CL016925-0828	3	0.8137
solcap_snp_sl_63167	3	1.9129
solcap_snp_sl_63184	3	2.4644
solcap_snp_sl_9663	3	3.016
solcap_snp_sl_15317	3	3.8394
solcap_snp_sl_21215	3	3.8394
solcap_snp_sl_9666	3	3.8394
solcap_snp_sl_9667	3	3.8394
solcap_snp_sl_21216	3	3.8394
solcap_snp_sl_63240	3	4.1106
solcap_snp_sl_9681	3	6.3242
solcap_snp_sl_63273	3	6.8758
CL016787-0272_solcap_snp_sl_63305	3	9.0896
solcap_snp_sl_63307	3	9.6412
SGN-U569291_snp1086	3	9.9125
solcap_snp_sl_63356	3	14.6942
CL017347-0326_solcap_snp_sl_63360	3	14.6942
solcap_snp_sl_63391	3	16.639
solcap_snp_sl_9689	3	16.639
SL10790_382	3	16.639
solcap_snp_sl_15320	3	16.639
solcap_snp_sl_63402	3	16.639
CL017009-0461	3	16.639
solcap_snp_sl_9929	3	16.639
solcap_snp_sl_9928	3	16.639
solcap_snp_sl_9703	3	22.3004
solcap_snp_sl_55125	3	22.5716
solcap_snp_sl_14355	3	24.7852
solcap_snp_sl_14354	3	25.0564
solcap_snp_sl_14353	3	25.0564
solcap_snp_sl_55107	3	25.0564
solcap_snp_sl_55088	3	25.8798
solcap_snp_sl_55055	3	26.4314
solcap_snp_sl_55037	3	26.4314
solcap_snp_sl_55026	3	26.4314
SGN-U564013_snp1820_solcap_snp_sl_55020	3	28.0867
solcap_snp_sl_55002	3	29.4641
SGN-U567178_snp438_solcap_snp_sl_31828	3	30.5642
solcap_snp_sl_31826	3	30.5642
solcap_snp_sl_54950	3	32.2299
solcap_snp_sl_31817	3	32.2299
solcap_snp_sl_19509	3	32.2299
solcap_snp_sl_19508	3	32.2299
CL016675-0242	3	33.3303
solcap_snp_sl_1599	3	33.3303
solcap_snp_sl_41353	3	34.4306
SGN-U585791_snp124_solcap_snp_sl_41379	3	34.7019
PSY1_Promoter_SNP1	3	34.9731
solcap_snp_sl_41389	3	34.9731
solcap_snp_sl_23193	3	36.0732
solcap_snp_sl_27113	3	36.625
solcap_snp_sl_23196	3	37.1768
solcap_snp_sl_27130	3	37.1768
Le004314_168_solcap_snp_sl_27137	3	37.1768
solcap_snp_sl_27151	3	37.7286
solcap_snp_sl_26280	3	38.8286
solcap_snp_sl_26291	3	39.3804
solcap_snp_sl_16433	3	39.9322
Le000209_237_solcap_snp_sl_26315	3	41.3093
SL10506_244	3	42.4093
solcap_snp_sl_26323	3	42.6806
SGN-U573440_snp365	3	43.5043
solcap_snp_sl_26327	3	43.5043
solcap_snp_sl_26366	3	44.8817
solcap_snp_sl_26385	3	45.153
solcap_snp_sl_26387	3	45.153
Le004122_27_solcap_snp_sl_26398	3	45.153
solcap_snp_sl_26399	3	45.153
solcap_snp_sl_30106	3	45.153
solcap_snp_sl_30084	3	45.4288
solcap_snp_sl_50341	3	45.4288
solcap_snp_sl_30074	3	45.7
solcap_snp_sl_30067	3	45.7
solcap_snp_sl_18588	3	45.7
solcap_snp_sl_30057	3	45.7
solcap_snp_sl_18585	3	45.7
solcap_snp_sl_18583	3	45.7
solcap_snp_sl_18582	3	45.7
solcap_snp_sl_18581	3	45.7
solcap_snp_sl_18579	3	45.7
solcap_snp_sl_50331	3	45.7
solcap_snp_sl_18590	3	45.7
solcap_snp_sl_28569	3	45.9712
solcap_snp_sl_28572	3	45.9712
solcap_snp_sl_28574	3	45.9712
solcap_snp_sl_28577	3	45.9712
solcap_snp_sl_28580	3	45.9712
solcap_snp_sl_30046	3	45.9712
solcap_snp_sl_30038	3	45.9712
solcap_snp_sl_4937	3	45.9712
solcap_snp_sl_30033	3	45.9712
solcap_snp_sl_30031	3	45.9712
solcap_snp_sl_30024	3	45.9712
solcap_snp_sl_50318	3	45.9712
solcap_snp_sl_30015	3	45.9712
solcap_snp_sl_30006	3	45.9712
solcap_snp_sl_31646	3	45.9712
solcap_snp_sl_31648	3	45.9712
solcap_snp_sl_31653	3	45.9712
solcap_snp_sl_31655	3	45.9712
solcap_snp_sl_28586	3	45.9712
solcap_snp_sl_36888	3	45.9712
SGN-U576317_snp104_solcap_snp_sl_32529	3	45.9712
solcap_snp_sl_32530	3	45.9712
SGN-U604433_snp183_solcap_snp_sl_29934	3	45.9712
solcap_snp_sl_50290	3	45.9712
SGN-U564058_snp1352_solcap_snp_sl_29940	3	45.9712
solcap_snp_sl_29946	3	45.9712
solcap_snp_sl_50297	3	45.9712
solcap_snp_sl_50305	3	45.9712
solcap_snp_sl_50307	3	45.9712
solcap_snp_sl_29975	3	45.9712
solcap_snp_sl_29991	3	45.9712
solcap_snp_sl_51994	3	45.9712
solcap_snp_sl_30528	3	45.9712
solcap_snp_sl_30532	3	45.9712
solcap_snp_sl_52143	3	45.9712
solcap_snp_sl_30540	3	45.9712
Le004377_94	3	45.9712
solcap_snp_sl_30543	3	45.9712
solcap_snp_sl_30552	3	45.9712
solcap_snp_sl_30553	3	45.9712
solcap_snp_sl_30556	3	45.9712
solcap_snp_sl_30559	3	45.9712
solcap_snp_sl_30586	3	45.9712
solcap_snp_sl_30587	3	45.9712
solcap_snp_sl_30589	3	45.9712
solcap_snp_sl_30590	3	45.9712
solcap_snp_sl_30593	3	45.9712
solcap_snp_sl_36304	3	45.9712
solcap_snp_sl_36307	3	45.9712
solcap_snp_sl_36308	3	45.9712
solcap_snp_sl_36309	3	45.9712
solcap_snp_sl_30354	3	45.9712
solcap_snp_sl_51487	3	45.9712
solcap_snp_sl_27253	3	45.9712
solcap_snp_sl_27248	3	45.9712
solcap_snp_sl_27246	3	45.9712
solcap_snp_sl_27243	3	45.9712
solcap_snp_sl_27238	3	45.9712
solcap_snp_sl_27230	3	45.9712
solcap_snp_sl_42166	3	45.9712
solcap_snp_sl_27228	3	45.9712
solcap_snp_sl_1772	3	45.9712
solcap_snp_sl_31018	3	45.9712
solcap_snp_sl_30035	3	45.9712
solcap_snp_sl_4932	3	45.9712
solcap_snp_sl_42160	3	46.2424
solcap_snp_sl_30945	3	46.2424
solcap_snp_sl_5764	3	46.5137
solcap_snp_sl_5769	3	46.5137
solcap_snp_sl_5771	3	46.5137
solcap_snp_sl_5773	3	46.5137
solcap_snp_sl_5774	3	46.5137
solcap_snp_sl_14002	3	46.5137
solcap_snp_sl_30631	3	47.3373
solcap_snp_sl_30657	3	47.889
solcap_snp_sl_30678	3	47.889
solcap_snp_sl_30704	3	49.2661
solcap_snp_sl_18943	3	49.5374
CL016221-0325	3	49.8086
solcap_snp_sl_30763	3	49.8086
solcap_snp_sl_30774	3	50.0798
solcap_snp_sl_30776	3	50.0798
solcap_snp_sl_18949	3	50.0798
solcap_snp_sl_18952	3	50.0798
SL10910_315	3	50.0798
solcap_snp_sl_18959	3	50.351
solcap_snp_sl_18967	3	50.351
solcap_snp_sl_30821	3	50.351
solcap_snp_sl_30825	3	50.351
solcap_snp_sl_30827	3	50.351
solcap_snp_sl_30918	3	50.6223
solcap_snp_sl_52395	3	50.6223
solcap_snp_sl_30911	3	50.8935
solcap_snp_sl_5722	3	51.717
solcap_snp_sl_18983	3	52.2687
solcap_snp_sl_30860	3	52.2687
solcap_snp_sl_30862	3	52.2687
solcap_snp_sl_30857	3	52.2687
solcap_snp_sl_30848	3	52.8266
solcap_snp_sl_18982	3	52.8266
solcap_snp_sl_18981	3	52.8266
solcap_snp_sl_18978	3	52.8266
solcap_snp_sl_30839	3	52.8266
solcap_snp_sl_30833	3	53.0978
SL10736_542	3	53.0978
solcap_snp_sl_52371	3	53.0978
solcap_snp_sl_35295	3	53.0978
solcap_snp_sl_35299	3	53.0978
SL20037_731	3	53.0978
solcap_snp_sl_35313	3	53.0978
solcap_snp_sl_35323	3	53.0978
solcap_snp_sl_35331	3	53.6496
solcap_snp_sl_35332	3	53.6496
solcap_snp_sl_35333	3	53.6496
solcap_snp_sl_35334	3	53.6496
SGN-U582610_snp835_solcap_snp_sl_35344	3	53.6496
solcap_snp_sl_35345	3	53.6496
solcap_snp_sl_65736	3	54.2014
solcap_snp_sl_35369	3	54.4726
solcap_snp_sl_65758	3	54.4726
solcap_snp_sl_35382	3	54.4726
solcap_snp_sl_35394	3	54.4726
solcap_snp_sl_35407	3	55.0243
solcap_snp_sl_35413	3	55.2955
solcap_snp_sl_35443	3	55.8474
solcap_snp_sl_35459	3	55.8474
solcap_snp_sl_35497	3	55.8474
solcap_snp_sl_10377	3	55.8474
solcap_snp_sl_35540	3	57.2248
solcap_snp_sl_21682	3	57.2248
solcap_snp_sl_21683	3	57.2248
solcap_snp_sl_21684	3	57.2248
CL016938-0536	3	57.2248
solcap_snp_sl_21685	3	57.4975
solcap_snp_sl_35601	3	58.3258
solcap_snp_sl_21694	3	58.3258
solcap_snp_sl_35619	3	58.597
solcap_snp_sl_35638	3	59.4207
solcap_snp_sl_35650	3	59.6919
solcap_snp_sl_35677	3	59.6919
solcap_snp_sl_35697	3	60.2436
solcap_snp_sl_25390	3	60.2436
solcap_snp_sl_35720	3	61.6357
CL015971-0495	3	62.1933
solcap_snp_sl_65890	3	63.0166
solcap_snp_sl_55812	3	63.2879
solcap_snp_sl_19657	3	63.8394
solcap_snp_sl_55790	3	63.8394
solcap_snp_sl_19654	3	64.1106
solcap_snp_sl_55754	3	64.3818
solcap_snp_sl_19643	3	64.6531
solcap_snp_sl_58651	3	64.6531
solcap_snp_sl_20088	3	64.6531
solcap_snp_sl_14714	3	64.9243
solcap_snp_sl_58630	3	64.9243
solcap_snp_sl_32420	3	65.4758
solcap_snp_sl_58614	3	65.4758
solcap_snp_sl_7942	3	65.4758
solcap_snp_sl_7940	3	65.4758
solcap_snp_sl_7939	3	65.4758
solcap_snp_sl_58584	3	65.4758
solcap_snp_sl_58550	3	66.8521
solcap_snp_sl_7919	3	67.4036
solcap_snp_sl_58518	3	67.6749
solcap_snp_sl_15960	3	67.9461
solcap_snp_sl_69353	3	68.2173
solcap_snp_sl_11602	3	68.2173
solcap_snp_sl_62531	3	70.4309
solcap_snp_sl_9383	3	70.7021
solcap_snp_sl_9382	3	70.7021
solcap_snp_sl_62520	3	71.5256
CL015346-0143_solcap_snp_sl_62495	3	72.9026
solcap_snp_sl_62473	3	73.4543
SGN-U565563_snp1042_solcap_snp_sl_62467	3	73.4543
CL016891-0260	3	73.4543
CL015455-0169	3	74.0059
CL017416-0406	3	74.8293
solcap_snp_sl_62377	3	75.1005
SL10909_238	3	75.1005
CL015860-0475	3	75.3717
CL017298-0054_solcap_snp_sl_62362	3	75.6445
solcap_snp_sl_62348	3	76.1991
solcap_snp_sl_62336	3	77.0224
SL10450_71	3	77.574
solcap_snp_sl_62270	3	79.2284
solcap_snp_sl_62259	3	79.4997
solcap_snp_sl_62245	3	79.4997
solcap_snp_sl_62228	3	80.0512
solcap_snp_sl_9298	3	80.0512
solcap_snp_sl_62209	3	80.3269
solcap_snp_sl_9292	3	80.3269
solcap_snp_sl_62180	3	81.1502
CL015369-0414	3	81.9734
solcap_snp_sl_62133	3	82.525
CL017463-0220_solcap_snp_sl_62120	3	82.525
solcap_snp_sl_9260	3	82.7962
solcap_snp_sl_9252	3	82.7962
solcap_snp_sl_34196	3	82.7962
solcap_snp_sl_61886	3	86.997
CL015521-0417	3	88.0962
solcap_snp_sl_61820	3	88.6476
solcap_snp_sl_9127	3	88.9189
solcap_snp_sl_61800	3	88.9189
solcap_snp_sl_9116	3	88.9189
solcap_snp_sl_20802	3	89.4704
solcap_snp_sl_20801	3	89.4704
solcap_snp_sl_20765	3	90.2937
solcap_snp_sl_20762	3	90.2937
solcap_snp_sl_20760	3	90.5649
solcap_snp_sl_20751	3	90.5649
solcap_snp_sl_34115	3	90.5649
solcap_snp_sl_20724	3	91.1164
solcap_snp_sl_20723	3	91.1164
solcap_snp_sl_20721	3	91.3876
solcap_snp_sl_20714	3	91.3876
solcap_snp_sl_20690	3	93.6
solcap_snp_sl_34105	3	93.6
solcap_snp_sl_61670	3	94.6992
solcap_snp_sl_61634	3	95.2506
SGN-U577717_snp348_solcap_snp_sl_61632	3	95.2506
SL10678_608	3	96.35
solcap_snp_sl_34088	3	96.9014
solcap_snp_sl_34052	3	98.2928
solcap_snp_sl_34050	3	98.567
solcap_snp_sl_34048	3	98.567
solcap_snp_sl_34013	3	98.567
solcap_snp_sl_33975	3	99.3903
solcap_snp_sl_33968	3	99.3903
solcap_snp_sl_33958	3	99.6615
solcap_snp_sl_33949	3	99.9327
solcap_snp_sl_33948	3	99.9327
SL20050_135	3	100.484
CL017699-0108_solcap_snp_sl_61460	3	101.584
solcap_snp_sl_61437	3	101.855
solcap_snp_sl_33905	3	102.678
solcap_snp_sl_61411	3	102.678
Le007369_198	3	102.678
solcap_snp_sl_33882	3	102.678
solcap_snp_sl_33877	3	102.678
solcap_snp_sl_33855	3	103.23
solcap_snp_sl_33838	3	103.781
solcap_snp_sl_33829	3	104.881
solcap_snp_sl_33819	3	105.709
solcap_snp_sl_33815	3	107.092
solcap_snp_sl_61238	3	107.092
solcap_snp_sl_22017	3	108.192
solcap_snp_sl_67705	3	108.192
solcap_snp_sl_67663	3	108.192
solcap_snp_sl_67656	3	108.192
solcap_snp_sl_36532	3	108.192
solcap_snp_sl_67626	3	108.192
solcap_snp_sl_36544	3	108.192
solcap_snp_sl_45224	4	0
solcap_snp_sl_45237	4	0.5514
solcap_snp_sl_45249	4	0.8226
SL10952_387	4	0.8226
CL016772-0147_solcap_snp_sl_45273	4	1.0938
solcap_snp_sl_45276	4	1.3681
SGN-U590460_snp591_solcap_snp_sl_45282	4	1.3681
solcap_snp_sl_45301	4	1.3681
solcap_snp_sl_45332	4	1.6393
solcap_snp_sl_63760	4	3.2925
solcap_snp_sl_9832	4	3.2925
solcap_snp_sl_63772	4	3.2925
solcap_snp_sl_9834	4	3.2925
solcap_snp_sl_9841	4	3.8467
solcap_snp_sl_63775	4	3.8467
solcap_snp_sl_9837	4	3.8467
solcap_snp_sl_9838	4	3.8467
solcap_snp_sl_9839	4	3.8467
solcap_snp_sl_9845	4	4.118
solcap_snp_sl_9849	4	4.118
solcap_snp_sl_9856	4	4.6692
solcap_snp_sl_63814	4	6.3224
solcap_snp_sl_21320	4	6.3224
solcap_snp_sl_21321	4	6.3224
solcap_snp_sl_63852	4	6.8737
solcap_snp_sl_63863	4	7.6966
solcap_snp_sl_63865	4	7.6966
solcap_snp_sl_63870	4	7.6966
solcap_snp_sl_63899	4	8.2478
SGN-U581496_snp423	4	9.9004
solcap_snp_sl_63976	4	11.8314
solcap_snp_sl_63996	4	12.3827
SGN-U329720_C2_At2g01770_snp317	4	12.3827
solcap_snp_sl_64053	4	13.7582
solcap_snp_sl_21335	4	14.5812
solcap_snp_sl_64082	4	15.1325
solcap_snp_sl_21339	4	15.4052
solcap_snp_sl_21341	4	15.4052
solcap_snp_sl_21345	4	15.4052
solcap_snp_sl_21346	4	15.4052
solcap_snp_sl_34668	4	15.4052
solcap_snp_sl_34669	4	15.4052
solcap_snp_sl_34670	4	15.4052
solcap_snp_sl_34671	4	15.4052
solcap_snp_sl_21347	4	15.4052
solcap_snp_sl_21349	4	15.4052
solcap_snp_sl_21351	4	15.4052
solcap_snp_sl_21352	4	15.4052
solcap_snp_sl_21353	4	15.4052
solcap_snp_sl_21354	4	15.9564
solcap_snp_sl_64142	4	16.7794
solcap_snp_sl_34675	4	17.0507
solcap_snp_sl_64171	4	17.602
solcap_snp_sl_64220	4	19.5339
solcap_snp_sl_21376	4	20.0852
solcap_snp_sl_64250	4	20.3565
solcap_snp_sl_64263	4	20.3565
solcap_snp_sl_64272	4	20.9077
solcap_snp_sl_64295	4	22.0064
solcap_snp_sl_34684	4	22.0064
solcap_snp_sl_21385	4	23.659
SGN-U577549_snp258	4	23.9302
solcap_snp_sl_64346	4	24.2029
solcap_snp_sl_34691	4	24.4757
solcap_snp_sl_25082	4	24.4757
solcap_snp_sl_64358	4	24.4757
SGN-U602014_snp139	4	26.1282
solcap_snp_sl_51702	4	28.0593
solcap_snp_sl_51721	4	29.9899
solcap_snp_sl_41510	4	29.9899
solcap_snp_sl_41516	4	30.5409
solcap_snp_sl_27161	4	31.6394
solcap_snp_sl_27162	4	31.6394
solcap_snp_sl_12732	4	31.6394
solcap_snp_sl_27167	4	33.8491
solcap_snp_sl_41552	4	33.8491
CL017744-0091_solcap_snp_sl_41575	4	33.8491
solcap_snp_sl_41577	4	33.8491
SGN-U563666_snp169	4	34.4003
solcap_snp_sl_41609	4	34.6746
solcap_snp_sl_41646	4	34.9488
solcap_snp_sl_41648	4	34.9488
solcap_snp_sl_16978	4	34.9488
solcap_snp_sl_16982	4	35.5
solcap_snp_sl_16983	4	35.5
solcap_snp_sl_41679	4	35.5
solcap_snp_sl_41683	4	36.8753
solcap_snp_sl_41710	4	37.4295
solcap_snp_sl_41723	4	37.7022
solcap_snp_sl_41738	4	37.7022
solcap_snp_sl_41739	4	37.9735
solcap_snp_sl_41751	4	38.5246
SGN-U574577_snp856_solcap_snp_sl_41764	4	38.5246
solcap_snp_sl_1698	4	38.5246
solcap_snp_sl_41782	4	39.3474
solcap_snp_sl_17764	4	39.3474
solcap_snp_sl_17765	4	39.3474
solcap_snp_sl_45951	4	39.3474
solcap_snp_sl_17769	4	39.3474
solcap_snp_sl_17770	4	39.3474
solcap_snp_sl_45955	4	39.3474
CL017721-0135	4	39.3474
solcap_snp_sl_17771	4	39.3474
solcap_snp_sl_58707	4	39.3474
solcap_snp_sl_56978	4	39.3474
solcap_snp_sl_56983	4	39.3474
solcap_snp_sl_56984	4	39.3474
solcap_snp_sl_56988	4	39.3474
solcap_snp_sl_18763	4	39.6186
solcap_snp_sl_51437	4	39.6186
CL016754-0314_solcap_snp_sl_51429	4	39.6186
solcap_snp_sl_51425	4	39.6186
solcap_snp_sl_5211	4	39.6186
solcap_snp_sl_18756	4	39.6186
solcap_snp_sl_18755	4	39.6186
solcap_snp_sl_51419	4	39.6186
solcap_snp_sl_51411	4	39.6186
solcap_snp_sl_51410	4	39.6186
solcap_snp_sl_51380	4	39.6186
solcap_snp_sl_51374	4	39.6186
solcap_snp_sl_51362	4	39.6186
solcap_snp_sl_51345	4	39.6186
solcap_snp_sl_51338	4	39.6186
solcap_snp_sl_51334	4	39.6186
solcap_snp_sl_51332	4	39.6186
solcap_snp_sl_51328	4	39.6186
SGN-U568735_snp900_solcap_snp_sl_51326	4	39.6186
solcap_snp_sl_51325	4	39.6186
solcap_snp_sl_18739	4	39.6186
solcap_snp_sl_51321	4	39.6186
solcap_snp_sl_56956	4	39.6186
solcap_snp_sl_56974	4	39.6186
solcap_snp_sl_55261	4	39.6186
SL10228_484	4	39.6186
solcap_snp_sl_55257	4	39.6186
CL009071-0142	4	39.6186
SL10322_127	4	39.6186
SL20028_94	4	39.6186
CL009241-0724	4	39.6186
solcap_snp_sl_53081	4	39.6186
solcap_snp_sl_53079	4	39.6186
solcap_snp_sl_45527	4	39.6186
SL10347_1497	4	39.6186
solcap_snp_sl_45521	4	39.6186
SGN-U563165_snp1866_solcap_snp_sl_45513	4	39.6186
solcap_snp_sl_45508	4	39.6186
solcap_snp_sl_45495	4	39.6186
solcap_snp_sl_45491	4	39.6186
solcap_snp_sl_45487	4	39.6186
solcap_snp_sl_45480	4	39.6186
solcap_snp_sl_45473	4	39.6186
solcap_snp_sl_45469	4	39.6186
SL10485_525	4	39.6186
solcap_snp_sl_17641	4	39.6186
solcap_snp_sl_45454	4	39.6186
SGN-U585128_snp513_solcap_snp_sl_45448	4	39.6186
CL015174-0292_solcap_snp_sl_45432	4	39.6186
solcap_snp_sl_45430	4	39.6186
solcap_snp_sl_45428	4	39.6186
solcap_snp_sl_45427	4	39.6186
solcap_snp_sl_45424	4	39.6186
solcap_snp_sl_45412	4	39.6186
solcap_snp_sl_45410	4	39.6186
solcap_snp_sl_45391	4	39.6186
solcap_snp_sl_45385	4	39.6186
solcap_snp_sl_17649	4	39.6186
solcap_snp_sl_45442	4	39.6186
CL015243-0410	4	39.6186
solcap_snp_sl_45378	4	39.8899
solcap_snp_sl_45366	4	39.8899
solcap_snp_sl_57877	4	40.7128
CL017504-0128_solcap_snp_sl_57871	4	40.987
solcap_snp_sl_42940	4	40.987
solcap_snp_sl_42936	4	40.987
SGN-U579429_snp2824_solcap_snp_sl_42933	4	41.2582
solcap_snp_sl_42930	4	41.2582
solcap_snp_sl_42926	4	41.2582
solcap_snp_sl_42919	4	41.2582
solcap_snp_sl_42906	4	42.3567
solcap_snp_sl_42872	4	42.628
solcap_snp_sl_42870	4	42.628
SGN-U327596_C2_At1g05055_snp79_solcap_snp_sl_42867	4	42.628
CL016982-0105	4	42.628
solcap_snp_sl_42850	4	42.628
solcap_snp_sl_42827	4	42.8992
CL015899-0460_solcap_snp_sl_42811	4	43.9977
solcap_snp_sl_42809	4	43.9977
CL015342-0114	4	43.9977
CL016247-0419_solcap_snp_sl_42805	4	44.5488
solcap_snp_sl_42792	4	44.8201
solcap_snp_sl_14103	4	45.3712
solcap_snp_sl_14104	4	45.3712
solcap_snp_sl_53139	4	45.9224
solcap_snp_sl_53149	4	46.7452
solcap_snp_sl_24133	4	47.0164
solcap_snp_sl_24135	4	47.0164
SGN-U566573_snp105987	4	47.0164
solcap_snp_sl_53153	4	47.0164
solcap_snp_sl_24145	4	47.0164
solcap_snp_sl_24140	4	47.0164
solcap_snp_sl_24150	4	47.2877
solcap_snp_sl_24151	4	47.2877
solcap_snp_sl_24152	4	47.2877
solcap_snp_sl_24613	4	47.2877
solcap_snp_sl_58945	4	47.2877
solcap_snp_sl_58944	4	47.2877
solcap_snp_sl_24610	4	47.8449
solcap_snp_sl_24609	4	47.8449
solcap_snp_sl_24608	4	47.8449
solcap_snp_sl_24606	4	48.1161
solcap_snp_sl_24604	4	48.1161
solcap_snp_sl_24600	4	48.1161
solcap_snp_sl_24599	4	48.1161
solcap_snp_sl_24596	4	48.1161
solcap_snp_sl_24594	4	48.1161
solcap_snp_sl_58935	4	48.1161
solcap_snp_sl_58934	4	48.1161
solcap_snp_sl_24593	4	48.1161
solcap_snp_sl_58932	4	48.1161
solcap_snp_sl_24592	4	48.1161
solcap_snp_sl_24591	4	48.1161
solcap_snp_sl_24590	4	48.1161
solcap_snp_sl_24589	4	48.1161
solcap_snp_sl_24588	4	48.1161
solcap_snp_sl_24585	4	48.1161
solcap_snp_sl_24584	4	48.1161
solcap_snp_sl_24583	4	48.1161
solcap_snp_sl_58929	4	48.1161
solcap_snp_sl_58928	4	48.1161
solcap_snp_sl_24582	4	48.1161
solcap_snp_sl_24581	4	48.1161
solcap_snp_sl_58927	4	48.1161
solcap_snp_sl_24580	4	48.1161
solcap_snp_sl_24579	4	48.1161
solcap_snp_sl_24578	4	48.1161
solcap_snp_sl_24577	4	48.1161
solcap_snp_sl_24576	4	48.1161
solcap_snp_sl_24575	4	48.1161
solcap_snp_sl_58924	4	48.1161
solcap_snp_sl_24598	4	48.1161
solcap_snp_sl_24572	4	48.6703
solcap_snp_sl_24570	4	48.6703
solcap_snp_sl_24568	4	48.6703
solcap_snp_sl_24565	4	48.6703
solcap_snp_sl_24564	4	48.6703
solcap_snp_sl_24562	4	48.6703
solcap_snp_sl_24561	4	48.6703
solcap_snp_sl_24560	4	48.6703
solcap_snp_sl_24559	4	48.6703
solcap_snp_sl_58920	4	48.6703
Le011123_364	4	48.6703
solcap_snp_sl_58918	4	48.6703
solcap_snp_sl_24558	4	48.6703
solcap_snp_sl_58917	4	48.6703
solcap_snp_sl_24555	4	48.6703
solcap_snp_sl_24665	4	48.6703
solcap_snp_sl_24664	4	48.6703
solcap_snp_sl_24660	4	48.6703
solcap_snp_sl_24649	4	48.9415
solcap_snp_sl_24648	4	48.9415
solcap_snp_sl_8223	4	48.9415
solcap_snp_sl_24642	4	48.9415
solcap_snp_sl_24641	4	48.9415
solcap_snp_sl_24640	4	48.9415
solcap_snp_sl_24638	4	48.9415
solcap_snp_sl_23453	4	48.9415
solcap_snp_sl_23457	4	48.9415
solcap_snp_sl_23459	4	48.9415
solcap_snp_sl_23460	4	48.9415
solcap_snp_sl_45595	4	48.9415
solcap_snp_sl_23461	4	48.9415
solcap_snp_sl_45602	4	48.9415
solcap_snp_sl_23463	4	48.9415
solcap_snp_sl_23464	4	48.9415
solcap_snp_sl_23466	4	48.9415
solcap_snp_sl_23467	4	48.9415
solcap_snp_sl_23469	4	48.9415
solcap_snp_sl_23470	4	48.9415
solcap_snp_sl_23471	4	48.9415
solcap_snp_sl_3065	4	48.9415
solcap_snp_sl_23472	4	48.9415
solcap_snp_sl_3066	4	48.9415
solcap_snp_sl_23462	4	48.9415
solcap_snp_sl_23476	4	49.2157
solcap_snp_sl_3067	4	49.2157
solcap_snp_sl_3068	4	49.487
solcap_snp_sl_23480	4	49.7582
solcap_snp_sl_3070	4	49.7582
solcap_snp_sl_3071	4	49.7582
solcap_snp_sl_3073	4	49.7582
solcap_snp_sl_3074	4	49.7582
solcap_snp_sl_3075	4	49.7582
solcap_snp_sl_3076	4	49.7582
solcap_snp_sl_3078	4	49.7582
solcap_snp_sl_3080	4	49.7582
solcap_snp_sl_13133	4	50.3094
solcap_snp_sl_3103	4	50.3094
solcap_snp_sl_3104	4	50.3094
solcap_snp_sl_45616	4	50.3094
solcap_snp_sl_3106	4	50.3094
solcap_snp_sl_3107	4	50.3094
solcap_snp_sl_13134	4	50.3094
solcap_snp_sl_3108	4	50.8605
solcap_snp_sl_28824	4	50.8605
solcap_snp_sl_3110	4	50.8605
solcap_snp_sl_3111	4	50.8605
solcap_snp_sl_2191	4	50.8605
solcap_snp_sl_2189	4	50.8605
solcap_snp_sl_23303	4	50.8605
solcap_snp_sl_2183	4	50.8605
solcap_snp_sl_2182	4	50.8605
solcap_snp_sl_2180	4	50.8605
solcap_snp_sl_2179	4	50.8605
solcap_snp_sl_2178	4	50.8605
solcap_snp_sl_2177	4	50.8605
solcap_snp_sl_2176	4	50.8605
solcap_snp_sl_2175	4	50.8605
solcap_snp_sl_2174	4	50.8605
solcap_snp_sl_2172	4	50.8605
solcap_snp_sl_43589	4	51.6834
solcap_snp_sl_43581	4	52.5065
CL015209-0303	4	52.5065
solcap_snp_sl_43558	4	53.0608
solcap_snp_sl_43520	4	54.1844
solcap_snp_sl_43514	4	54.1844
solcap_snp_sl_12913	4	55.0212
solcap_snp_sl_43455	4	55.8442
solcap_snp_sl_58718	4	55.8442
solcap_snp_sl_58717	4	55.8442
solcap_snp_sl_43439	4	56.3955
solcap_snp_sl_43402	4	56.3955
solcap_snp_sl_43331	4	60.0203
solcap_snp_sl_12906	4	60.5748
solcap_snp_sl_12905	4	60.5748
solcap_snp_sl_12902	4	60.5748
solcap_snp_sl_43302	4	60.5748
CL016202-0393	4	60.5748
CL017373-0593	4	60.5748
solcap_snp_sl_11564	4	60.8461
solcap_snp_sl_11563	4	60.8461
solcap_snp_sl_11562	4	60.8461
3300_2_293_b_3300_2_283	4	60.8461
solcap_snp_sl_11545	4	60.8461
solcap_snp_sl_11543	4	60.8461
solcap_snp_sl_11540	4	60.8461
solcap_snp_sl_25693	4	60.8461
solcap_snp_sl_69260	4	60.8461
solcap_snp_sl_11536	4	60.8461
solcap_snp_sl_11535	4	60.8461
solcap_snp_sl_11534	4	60.8461
solcap_snp_sl_11533	4	60.8461
solcap_snp_sl_11532	4	61.1173
solcap_snp_sl_11530	4	61.1173
solcap_snp_sl_69255	4	61.1173
solcap_snp_sl_11525	4	61.1173
solcap_snp_sl_25690	4	61.1173
solcap_snp_sl_11522	4	61.6689
solcap_snp_sl_11520	4	61.6689
SGN-U318488_C2_At1g78230_snp247	4	61.6689
solcap_snp_sl_11519	4	61.6689
solcap_snp_sl_11518	4	61.6689
solcap_snp_sl_11517	4	61.6689
solcap_snp_sl_11515	4	62.4924
solcap_snp_sl_11514	4	62.4924
solcap_snp_sl_15929	4	62.4924
solcap_snp_sl_15930	4	62.4924
solcap_snp_sl_36809	4	62.4924
solcap_snp_sl_15928	4	62.4924
solcap_snp_sl_11512	4	63.0441
solcap_snp_sl_36806	4	63.0441
solcap_snp_sl_15924	4	63.0441
solcap_snp_sl_15923	4	63.0441
solcap_snp_sl_11509	4	63.0441
CL017501-0235	4	63.3153
solcap_snp_sl_36796	4	63.5865
solcap_snp_sl_11456	4	63.8578
solcap_snp_sl_22228	4	64.4125
solcap_snp_sl_22225	4	64.4125
solcap_snp_sl_17921	4	66.0675
solcap_snp_sl_17922	4	66.0675
solcap_snp_sl_29234	4	68.2816
CL017841-0157	4	68.2816
solcap_snp_sl_17936	4	68.5529
solcap_snp_sl_3612	4	69.1045
solcap_snp_sl_29243	4	69.1045
solcap_snp_sl_17956	4	70.2041
solcap_snp_sl_3687	4	70.4753
solcap_snp_sl_47004	4	71.5746
SL10375_863	4	71.8459
CL009086-0314	4	71.8459
solcap_snp_sl_47019	4	72.6691
solcap_snp_sl_47026	4	72.9403
solcap_snp_sl_3729	4	72.9403
solcap_snp_sl_47050	4	73.4919
solcap_snp_sl_47079	4	74.3153
solcap_snp_sl_47122	4	75.4149
solcap_snp_sl_3746	4	76.2384
solcap_snp_sl_3748	4	76.2384
SGN-U594049_snp94598	4	76.2384
CL015283-0166_solcap_snp_sl_47165	4	76.2384
solcap_snp_sl_47176	4	76.2384
solcap_snp_sl_47229	4	77.0618
CL017321-0298_solcap_snp_sl_47277	4	78.7168
solcap_snp_sl_47298	4	78.7168
CL016705-0146	4	78.7168
solcap_snp_sl_47385	4	80.3717
solcap_snp_sl_47397	4	80.643
CL016896-0356_solcap_snp_sl_47413	4	80.9142
CL015472-0201	4	81.7378
solcap_snp_sl_47457	4	83.1149
solcap_snp_sl_47487	4	83.6666
solcap_snp_sl_47540	4	84.2183
CL016103-0188	4	84.4895
solcap_snp_sl_47590	4	85.8665
solcap_snp_sl_47615	4	88.0809
CL009139-0412	4	88.6326
solcap_snp_sl_47629	4	88.6326
solcap_snp_sl_47656	4	89.1843
solcap_snp_sl_3827	4	89.1843
solcap_snp_sl_3828	4	89.1843
solcap_snp_sl_47661	4	89.1843
solcap_snp_sl_3829	4	89.1843
solcap_snp_sl_3830	4	89.1843
solcap_snp_sl_47662	4	89.1843
solcap_snp_sl_3832	4	89.1843
solcap_snp_sl_3838	4	89.1843
solcap_snp_sl_3839	4	89.1843
solcap_snp_sl_3840	4	89.1843
solcap_snp_sl_3841	4	89.1843
solcap_snp_sl_3842	4	89.1843
solcap_snp_sl_3843	4	89.1843
solcap_snp_sl_3846	4	89.457
solcap_snp_sl_3847	4	89.457
solcap_snp_sl_3848	4	89.457
solcap_snp_sl_3849	4	89.457
solcap_snp_sl_3850	4	89.457
solcap_snp_sl_3852	4	89.457
solcap_snp_sl_3854	4	89.457
solcap_snp_sl_3855	4	89.457
solcap_snp_sl_3857	4	89.457
solcap_snp_sl_3859	4	89.457
solcap_snp_sl_3860	4	89.457
solcap_snp_sl_3861	4	89.457
solcap_snp_sl_3862	4	89.457
solcap_snp_sl_3865	4	89.457
solcap_snp_sl_47694	4	89.7282
solcap_snp_sl_47695	4	89.7282
solcap_snp_sl_3867	4	89.9994
solcap_snp_sl_3868	4	89.9994
solcap_snp_sl_47701	4	89.9994
solcap_snp_sl_47708	4	89.9994
solcap_snp_sl_3871	4	89.9994
solcap_snp_sl_3872	4	89.9994
solcap_snp_sl_3878	4	89.9994
solcap_snp_sl_3880	4	89.9994
solcap_snp_sl_3886	4	89.9994
solcap_snp_sl_3888	4	89.9994
solcap_snp_sl_3890	4	89.9994
solcap_snp_sl_47713	4	89.9994
solcap_snp_sl_3894	4	89.9994
solcap_snp_sl_3895	4	89.9994
solcap_snp_sl_3896	4	89.9994
SGN-U574978_snp62653	4	89.9994
solcap_snp_sl_3897	4	89.9994
solcap_snp_sl_3900	4	89.9994
solcap_snp_sl_3902	4	89.9994
solcap_snp_sl_3913	4	89.9994
solcap_snp_sl_3916	4	89.9994
solcap_snp_sl_3918	4	89.9994
solcap_snp_sl_3920	4	89.9994
SGN-U579811_snp2493	4	89.9994
solcap_snp_sl_3924	4	89.9994
solcap_snp_sl_3929	4	89.9994
CL017765-0127_solcap_snp_sl_47732	4	89.9994
solcap_snp_sl_47735	4	89.9994
solcap_snp_sl_47736	4	89.9994
solcap_snp_sl_47738	4	89.9994
solcap_snp_sl_3885	4	89.9994
solcap_snp_sl_3940	4	90.2737
solcap_snp_sl_47741	4	90.2737
solcap_snp_sl_3941	4	90.2737
solcap_snp_sl_47742	4	90.2737
solcap_snp_sl_3952	4	90.2737
solcap_snp_sl_3957	4	90.5464
solcap_snp_sl_3958	4	90.5464
solcap_snp_sl_3959	4	90.5464
solcap_snp_sl_3961	4	90.5464
solcap_snp_sl_47749	4	90.5464
solcap_snp_sl_3962	4	90.5464
solcap_snp_sl_3963	4	90.5464
solcap_snp_sl_3966	4	90.5464
SGN-U565045_snp130	4	90.5464
solcap_snp_sl_3967	4	90.5464
solcap_snp_sl_3968	4	90.5464
solcap_snp_sl_3969	4	90.5464
solcap_snp_sl_3970	4	90.5464
solcap_snp_sl_3975	4	90.5464
solcap_snp_sl_47762	4	90.5464
solcap_snp_sl_3955	4	90.5464
solcap_snp_sl_47766	4	90.8176
solcap_snp_sl_3976	4	90.8176
solcap_snp_sl_4000	4	91.0889
solcap_snp_sl_4002	4	91.0889
SL10184_638	4	91.3601
solcap_snp_sl_47782	4	91.3601
solcap_snp_sl_47783	4	91.3601
solcap_snp_sl_4011	4	91.3601
solcap_snp_sl_4005	4	91.3601
solcap_snp_sl_47780	4	91.3601
solcap_snp_sl_4004	4	91.3601
solcap_snp_sl_47781	4	91.3601
solcap_snp_sl_4017	4	91.6328
solcap_snp_sl_4021	4	91.6328
solcap_snp_sl_29322	4	91.6328
solcap_snp_sl_4024	4	91.6328
solcap_snp_sl_4026	4	91.6328
solcap_snp_sl_4027	4	91.6328
solcap_snp_sl_4028	4	91.6328
solcap_snp_sl_29326	4	91.6328
solcap_snp_sl_23589	4	91.904
solcap_snp_sl_4032	4	91.904
solcap_snp_sl_4034	4	91.904
solcap_snp_sl_23592	4	91.904
solcap_snp_sl_4036	4	91.904
2189_1_103_b	4	91.904
solcap_snp_sl_4038	4	91.904
solcap_snp_sl_4041	4	92.1753
solcap_snp_sl_4042	4	92.1753
CL015421-0322	4	92.1753
SGN-U579625_snp474	4	92.1753
solcap_snp_sl_23596	4	92.1753
solcap_snp_sl_4051	4	92.1753
solcap_snp_sl_4055	4	92.1753
solcap_snp_sl_47812	4	92.1753
solcap_snp_sl_4058	4	92.1753
solcap_snp_sl_4059	4	92.1753
solcap_snp_sl_4067	4	92.1753
solcap_snp_sl_4072	4	92.1753
solcap_snp_sl_4076	4	92.1753
CL009271-0329	4	92.1753
solcap_snp_sl_18055	4	92.1753
solcap_snp_sl_18056	4	92.1753
solcap_snp_sl_47842	4	92.1753
solcap_snp_sl_4096	4	92.1753
solcap_snp_sl_4099	4	92.1753
solcap_snp_sl_4100	4	92.1753
solcap_snp_sl_47843	4	92.1753
solcap_snp_sl_4101	4	92.1753
solcap_snp_sl_4103	4	92.4465
solcap_snp_sl_23601	4	92.4465
solcap_snp_sl_4110	4	92.4465
solcap_snp_sl_4112	4	92.4465
solcap_snp_sl_4113	4	92.4465
solcap_snp_sl_4114	4	92.4465
solcap_snp_sl_4116	4	92.4465
solcap_snp_sl_4118	4	92.4465
solcap_snp_sl_4120	4	92.4465
solcap_snp_sl_4124	4	92.7177
solcap_snp_sl_4125	4	92.7177
solcap_snp_sl_4126	4	92.9889
Le002822_199	4	92.9889
solcap_snp_sl_4133	4	92.9889
solcap_snp_sl_4135	4	92.9889
solcap_snp_sl_4137	4	92.9889
solcap_snp_sl_4139	4	92.9889
solcap_snp_sl_4140	4	92.9889
solcap_snp_sl_23604	4	92.9889
solcap_snp_sl_4144	4	92.9889
solcap_snp_sl_4147	4	92.9889
solcap_snp_sl_4148	4	92.9889
solcap_snp_sl_4152	4	92.9889
solcap_snp_sl_4164	4	92.9889
solcap_snp_sl_4173	4	92.9889
solcap_snp_sl_23608	4	92.9889
solcap_snp_sl_69219	5	0
CL015499-0120	5	0.2712
solcap_snp_sl_69165	5	0.2712
solcap_snp_sl_69104	5	1.6482
solcap_snp_sl_69081	5	1.9195
CL001269-0638	5	2.1907
solcap_snp_sl_15899	5	2.1907
solcap_snp_sl_69075	5	2.1907
solcap_snp_sl_15891	5	2.7423
solcap_snp_sl_15885	5	2.7423
solcap_snp_sl_15887	5	2.7423
solcap_snp_sl_15881	5	2.7423
solcap_snp_sl_15876	5	3.0136
solcap_snp_sl_69070	5	3.0136
solcap_snp_sl_69069	5	3.0136
solcap_snp_sl_15875	5	3.0136
solcap_snp_sl_69059	5	4.113
solcap_snp_sl_52676	5	6.0456
SGN-U577019_snp211_solcap_snp_sl_52680	5	6.0456
SGN-U565001_snp1586_solcap_snp_sl_52697	5	6.3168
solcap_snp_sl_52699	5	6.588
SGN-U567719_snp239_solcap_snp_sl_52710	5	6.588
SGN-U583136_snp1228_solcap_snp_sl_52714	5	7.1395
solcap_snp_sl_52718	5	7.4107
solcap_snp_sl_52731	5	7.4107
SGN-U563626_snp135_solcap_snp_sl_52738	5	8.234
solcap_snp_sl_52748	5	9.6102
solcap_snp_sl_52783	5	10.4334
solcap_snp_sl_52785	5	10.4334
solcap_snp_sl_52811	5	11.8099
solcap_snp_sl_19102	5	12.3615
solcap_snp_sl_49234	5	13.461
SGN-U604757_snp25016	5	14.5604
SGN-U604757_snp24952	5	14.5604
SGN-U604757_snp24792	5	14.5604
solcap_snp_sl_49216	5	14.5604
solcap_snp_sl_49215	5	14.5604
solcap_snp_sl_49212	5	14.5604
solcap_snp_sl_49210	5	14.5604
SGN-U566039_snp997	5	15.6598
solcap_snp_sl_49182	5	15.6598
solcap_snp_sl_49127	5	19.8571
solcap_snp_sl_49084	5	20.6802
SL10036_213	5	21.7789
solcap_snp_sl_49009	5	22.6019
solcap_snp_sl_49002	5	22.6019
CL017434-0125	5	22.6019
solcap_snp_sl_48974	5	23.1532
CL017464-0100	5	25.3638
solcap_snp_sl_23832	5	25.3638
CL016098-0151	5	25.3638
solcap_snp_sl_23831	5	25.3638
solcap_snp_sl_23830	5	25.6365
solcap_snp_sl_23829	5	25.6365
solcap_snp_sl_23827	5	25.6365
solcap_snp_sl_23826	5	25.9078
solcap_snp_sl_48924	5	25.9078
solcap_snp_sl_23823	5	25.9078
solcap_snp_sl_23820	5	25.9078
solcap_snp_sl_23817	5	25.9078
solcap_snp_sl_23814	5	25.9078
solcap_snp_sl_23813	5	25.9078
solcap_snp_sl_48922	5	25.9078
solcap_snp_sl_23812	5	25.9078
solcap_snp_sl_23810	5	25.9078
solcap_snp_sl_23808	5	26.4591
solcap_snp_sl_23807	5	26.4591
solcap_snp_sl_23806	5	26.4591
solcap_snp_sl_23805	5	26.4591
solcap_snp_sl_23803	5	26.4591
solcap_snp_sl_23797	5	27.0104
solcap_snp_sl_48918	5	27.0104
solcap_snp_sl_48917	5	27.0104
solcap_snp_sl_23796	5	27.0104
solcap_snp_sl_23795	5	27.0104
solcap_snp_sl_23794	5	27.0104
solcap_snp_sl_23793	5	27.0104
solcap_snp_sl_23790	5	27.0104
solcap_snp_sl_23785	5	27.0104
solcap_snp_sl_23783	5	27.8335
solcap_snp_sl_23782	5	27.8335
solcap_snp_sl_23781	5	27.8335
solcap_snp_sl_23780	5	27.8335
solcap_snp_sl_23778	5	27.8335
solcap_snp_sl_23777	5	27.8335
solcap_snp_sl_23776	5	27.8335
solcap_snp_sl_23775	5	27.8335
solcap_snp_sl_48914	5	27.8335
solcap_snp_sl_23774	5	27.8335
solcap_snp_sl_23772	5	27.8335
solcap_snp_sl_48911	5	27.8335
solcap_snp_sl_23769	5	27.8335
solcap_snp_sl_23768	5	27.8335
solcap_snp_sl_48909	5	27.8335
solcap_snp_sl_23766	5	27.8335
solcap_snp_sl_23765	5	27.8335
solcap_snp_sl_23764	5	27.8335
solcap_snp_sl_23763	5	27.8335
solcap_snp_sl_48912	5	27.8335
solcap_snp_sl_23757	5	28.1047
solcap_snp_sl_23756	5	28.6561
solcap_snp_sl_23755	5	28.6561
solcap_snp_sl_23751	5	28.6561
solcap_snp_sl_23750	5	28.6561
solcap_snp_sl_23749	5	28.6561
solcap_snp_sl_13482	5	28.6561
CL017677-0317	5	28.6561
solcap_snp_sl_23741	5	28.9273
solcap_snp_sl_23746	5	28.9274
solcap_snp_sl_48904	5	28.9274
solcap_snp_sl_23743	5	28.9274
solcap_snp_sl_23742	5	28.9274
solcap_snp_sl_13481	5	29.1986
solcap_snp_sl_48901	5	29.1986
solcap_snp_sl_23738	5	29.1986
solcap_snp_sl_23737	5	29.1986
solcap_snp_sl_23736	5	29.1986
solcap_snp_sl_48900	5	29.1986
solcap_snp_sl_48898	5	29.1986
solcap_snp_sl_23735	5	29.4698
solcap_snp_sl_23734	5	29.4698
solcap_snp_sl_23733	5	29.4698
solcap_snp_sl_23731	5	29.4698
solcap_snp_sl_29483	5	29.741
solcap_snp_sl_23726	5	29.741
solcap_snp_sl_23721	5	30.8522
solcap_snp_sl_29482	5	30.8522
solcap_snp_sl_23717	5	30.8522
solcap_snp_sl_29481	5	30.8522
solcap_snp_sl_23712	5	31.4035
solcap_snp_sl_29479	5	31.4035
solcap_snp_sl_48888	5	31.6747
solcap_snp_sl_23711	5	31.6747
solcap_snp_sl_23709	5	31.6747
solcap_snp_sl_23707	5	31.6747
solcap_snp_sl_23706	5	31.6747
solcap_snp_sl_23705	5	31.6747
solcap_snp_sl_23702	5	31.6747
solcap_snp_sl_23695	5	31.6747
solcap_snp_sl_23690	5	31.9459
solcap_snp_sl_23687	5	32.2172
solcap_snp_sl_25698	5	32.2172
solcap_snp_sl_25696	5	32.2172
SGN-U566706_snp619_solcap_snp_sl_48880	5	33.6
solcap_snp_sl_48843	5	34.4273
CL015710-0349	5	34.4273
solcap_snp_sl_48839	5	34.9784
solcap_snp_sl_29473	5	35.8012
solcap_snp_sl_48814	5	35.8012
solcap_snp_sl_50687	5	36.9
solcap_snp_sl_50701	5	37.9987
solcap_snp_sl_50718	5	38.8217
solcap_snp_sl_50722	5	38.8217
CL015186-0095	5	39.0929
solcap_snp_sl_50746	5	39.3641
solcap_snp_sl_50775	5	39.9154
solcap_snp_sl_50783	5	40.4667
solcap_snp_sl_50784	5	40.4667
solcap_snp_sl_50804	5	40.738
solcap_snp_sl_50819	5	42.114
CL017209-0588	5	42.3852
solcap_snp_sl_5050	5	42.3852
solcap_snp_sl_50844	5	42.3852
solcap_snp_sl_50851	5	42.3852
CL015295-0242	5	42.3852
CL017150-0184_solcap_snp_sl_50870	5	42.6564
solcap_snp_sl_50871	5	42.6564
solcap_snp_sl_50872	5	42.6564
solcap_snp_sl_50894	5	42.6564
solcap_snp_sl_50895	5	42.6564
solcap_snp_sl_50896	5	42.6564
solcap_snp_sl_50898	5	42.6564
solcap_snp_sl_50902	5	42.6564
CL016061-0368	5	42.6564
solcap_snp_sl_50925	5	43.4797
solcap_snp_sl_50932	5	43.7509
solcap_snp_sl_50940	5	44.574
SGN-U573807_snp385	5	45.9504
solcap_snp_sl_50974	5	45.9504
solcap_snp_sl_5086	5	45.9504
solcap_snp_sl_51002	5	45.9504
solcap_snp_sl_51007	5	45.9504
solcap_snp_sl_51015	5	45.9504
solcap_snp_sl_5092	5	45.9504
solcap_snp_sl_51043	5	45.9504
solcap_snp_sl_51061	5	45.9504
solcap_snp_sl_13798	5	47.05
SL10639_108	5	47.3212
solcap_snp_sl_51094	5	47.5925
solcap_snp_sl_5115	5	47.8637
solcap_snp_sl_51118	5	47.8637
solcap_snp_sl_51121	5	48.1349
solcap_snp_sl_51126	5	48.1349
solcap_snp_sl_51127	5	48.1349
solcap_snp_sl_51134	5	48.1349
solcap_snp_sl_51142	5	48.1349
solcap_snp_sl_51148	5	48.1349
CL016021-0379_solcap_snp_sl_51155	5	48.1349
solcap_snp_sl_51160	5	48.1349
solcap_snp_sl_51175	5	48.1349
solcap_snp_sl_51184	5	48.1349
solcap_snp_sl_51193	5	48.1349
solcap_snp_sl_51197	5	48.1349
solcap_snp_sl_51200	5	48.1349
solcap_snp_sl_51201	5	48.1349
SL10469_202_CL009113-0189	5	48.1349
solcap_snp_sl_51211	5	48.1349
solcap_snp_sl_51212	5	48.1349
solcap_snp_sl_51220	5	48.1349
solcap_snp_sl_51227	5	48.1349
solcap_snp_sl_51230	5	48.1349
solcap_snp_sl_51242	5	48.1349
solcap_snp_sl_51244	5	48.1349
solcap_snp_sl_51628	5	48.1349
solcap_snp_sl_51607	5	48.1349
solcap_snp_sl_51594	5	48.1349
solcap_snp_sl_51587	5	48.1349
solcap_snp_sl_51573	5	48.1349
solcap_snp_sl_51556	5	48.1349
solcap_snp_sl_51551	5	48.1349
solcap_snp_sl_51543	5	48.1349
solcap_snp_sl_51538	5	48.1349
solcap_snp_sl_67774	5	48.1349
solcap_snp_sl_51281	5	48.1349
solcap_snp_sl_52238	5	48.1349
CL015150-0478_solcap_snp_sl_52240	5	48.1349
solcap_snp_sl_52243	5	48.1349
solcap_snp_sl_52254	5	48.1349
solcap_snp_sl_52255	5	48.1349
solcap_snp_sl_52257	5	48.1349
solcap_snp_sl_52263	5	48.1349
solcap_snp_sl_52269	5	48.1349
solcap_snp_sl_52271	5	48.1349
solcap_snp_sl_52280	5	48.1349
solcap_snp_sl_55294	5	48.1349
solcap_snp_sl_55297	5	48.1349
solcap_snp_sl_55302	5	48.1349
solcap_snp_sl_55309	5	48.1349
solcap_snp_sl_55315	5	48.1349
solcap_snp_sl_55317	5	48.1349
solcap_snp_sl_55319	5	48.1349
solcap_snp_sl_55320	5	48.1349
solcap_snp_sl_55325	5	48.1349
solcap_snp_sl_55326	5	48.1349
solcap_snp_sl_55328	5	48.1349
solcap_snp_sl_55338	5	48.1349
[truncated: 2,493 more rows]
