# Supplementary material for: Development of a Large SNP Genotyping Array and Generation of High-Density Genetic Maps in Tomato
Source: PLoS One. 2012 Jul 10;7(7):e40563. doi: 10.1371/journal.pone.0040563 (PMC3393668; doi:10.1371/journal.pone.0040563)
Supplement: Table S5 — 3,149 SNP markers mapped on both the EXPEN 2000 and EXPEN 2012 linkage maps. (XLSX) [file pone.0040563.s005.xlsx]

## Sheet: Table S5
Table S5. 3,149 SNP markers mapped on both the EXPEN 2000 and EXPEN 2012 linkage maps
SNP Marker	EXPEN 2000		EXPEN 2012
	Chromosome	Position (cM)	Chromosome	Position (cM)
solcap_snp_sl_15058	1	0	1	0
CL004303-0524	1	0.6732	1	2.8566
solcap_snp_sl_15049	1	0.6732	1	2.8566
solcap_snp_sl_15050	1	0.6732	1	2.8566
solcap_snp_sl_15051	1	0.6732	1	2.8566
CL016197-0363_solcap_snp_sl_60559	1	1.3463	1	2.8566
solcap_snp_sl_60557	1	2.0194	1	3.1671
solcap_snp_sl_24799	1	14.7623	1	9.7719
solcap_snp_sl_60446	1	15.4739	1	10.4144
solcap_snp_sl_60417	1	16.1472	1	11.9882
solcap_snp_sl_60078	1	24.6026	1	20.8427
SGN-U573329_snp393	1	30.8253	1	20.8427
solcap_snp_sl_59975	1	30.8253	1	20.8427
solcap_snp_sl_60008	1	30.8253	1	20.8427
solcap_snp_sl_60043	1	30.8253	1	20.8427
solcap_snp_sl_60143	1	30.8253	1	20.8427
solcap_snp_sl_60227	1	30.8253	1	20.8427
solcap_snp_sl_60250	1	30.8253	1	20.8427
solcap_snp_sl_60276	1	30.8253	1	20.8427
solcap_snp_sl_60296	1	30.8253	1	20.8427
solcap_snp_sl_60303	1	30.8253	1	20.8427
solcap_snp_sl_60318	1	30.8253	1	20.8427
solcap_snp_sl_60360	1	30.8253	1	20.8427
solcap_snp_sl_59964	1	32.1679	1	22.7339
CL015771-0679	1	33.51	1	26.1951
solcap_snp_sl_20438	1	33.51	1	24.6211
solcap_snp_sl_59890	1	33.51	1	26.1951
solcap_snp_sl_59944	1	33.51	1	23.3641
solcap_snp_sl_59897	1	34.1827	1	26.1951
solcap_snp_sl_59817	1	36.8852	1	27.4471
solcap_snp_sl_59784	1	37.5579	1	28.6992
solcap_snp_sl_59801	1	37.5579	1	28.3887
CL009029-0054	1	42.9974	1	31.2163
hp2_exon2_11_b	1	42.9974	1	31.2163
solcap_snp_sl_38790	1	42.9974	1	31.2163
solcap_snp_sl_39021	1	42.9974	1	31.2163
solcap_snp_sl_41302	1	42.9974	1	30.9038
solcap_snp_sl_41433	1	42.9974	1	31.2163
solcap_snp_sl_41438	1	42.9974	1	31.2163
solcap_snp_sl_41445	1	42.9974	1	31.2163
solcap_snp_sl_51462	1	42.9974	1	31.2163
solcap_snp_sl_51990	1	42.9974	1	31.2163
solcap_snp_sl_52641	1	42.9974	1	31.2163
solcap_snp_sl_52646	1	42.9974	1	31.2163
solcap_snp_sl_59754	1	42.9974	1	30.2733
solcap_snp_sl_70309	1	42.9974	1	31.2163
solcap_snp_sl_70310	1	42.9974	1	31.2163
solcap_snp_sl_70312	1	42.9974	1	31.2163
solcap_snp_sl_70320	1	42.9974	1	31.2163
solcap_snp_sl_70331	1	42.9974	1	31.2163
solcap_snp_sl_70337	1	42.9974	1	31.2163
solcap_snp_sl_70344	1	42.9974	1	31.2163
solcap_snp_sl_70348	1	42.9974	1	31.2163
solcap_snp_sl_70365	1	42.9974	1	31.2163
solcap_snp_sl_70371	1	42.9974	1	31.2163
solcap_snp_sl_70374	1	42.9974	1	31.2163
CL015959-0346	1	43.6698	1	33.1086
solcap_snp_sl_50589	1	45.0109	1	34.3699
solcap_snp_sl_13762	1	49.0931	1	35.6357
solcap_snp_sl_50542	1	52.483	1	36.2704
CL016155-0185	1	55.1845	1	38.4826
solcap_snp_sl_30135	1	56.5261	1	38.4826
CL015442-1034	1	57.8677	1	40.3756
solcap_snp_sl_50464	1	57.8677	1	40.9966
solcap_snp_sl_50467	1	57.8677	1	40.9966
solcap_snp_sl_50477	1	57.8677	1	40.6861
solcap_snp_sl_50458	1	58.5403	1	41.3071
solcap_snp_sl_4963	1	59.8819	1	43.2004
solcap_snp_sl_50427	1	59.8819	1	43.2004
solcap_snp_sl_30111	1	61.9019	1	45.094
solcap_snp_sl_25914	1	65.343	1	46.3464
solcap_snp_sl_36902	1	65.343	1	46.3464
2325_3_363_b_2325_3_350_solcap_snp_sl_70013	1	72.1428	1	46.3464
CL009288-0542	1	72.1428	1	46.3464
Le010791_85_solcap_snp_sl_42212	1	72.1428	1	46.3464
solcap_snp_sl_25922	1	72.1428	1	46.3464
solcap_snp_sl_25926	1	72.1428	1	46.3464
solcap_snp_sl_25931	1	72.1428	1	46.3464
solcap_snp_sl_27382	1	72.1428	1	46.3464
solcap_snp_sl_27400	1	72.1428	1	46.3464
solcap_snp_sl_27588	1	72.1428	1	46.3464
solcap_snp_sl_36715	1	72.1428	1	46.3464
solcap_snp_sl_37999	1	72.1428	1	46.3464
solcap_snp_sl_38059	1	72.1428	1	46.3464
solcap_snp_sl_38078	1	72.1428	1	46.3464
solcap_snp_sl_38096	1	72.1428	1	46.3464
solcap_snp_sl_38126	1	72.1428	1	46.3464
solcap_snp_sl_38178	1	72.1428	1	46.3464
solcap_snp_sl_38243	1	72.1428	1	46.3464
solcap_snp_sl_38324	1	72.1428	1	46.3464
solcap_snp_sl_38390	1	72.1428	1	46.3464
solcap_snp_sl_38406	1	72.1428	1	46.3464
solcap_snp_sl_42191	1	72.1428	1	46.3464
solcap_snp_sl_42213	1	72.1428	1	46.3464
solcap_snp_sl_50373	1	72.1428	1	46.0359
solcap_snp_sl_530	1	72.1428	1	46.3464
SGN-U585636_snp200_solcap_snp_sl_26254	1	74.1634	1	47.9217
solcap_snp_sl_26248	1	74.8455	1	48.2372
solcap_snp_sl_16393	1	76.2066	1	50.7719
solcap_snp_sl_16390	1	76.8796	1	50.7718
SL10943_357	1	76.8797	1	51.0874
solcap_snp_sl_16389	1	76.8797	1	51.0874
solcap_snp_sl_34461	1	79.5843	1	54.2671
solcap_snp_sl_34484	1	79.5843	1	55.2091
solcap_snp_sl_34512	1	80.9446	1	59.0399
solcap_snp_sl_34513	1	80.9446	1	59.0399
solcap_snp_sl_34522	1	81.6173	1	59.3554
CL015901-0259	1	82.2901	1	59.3554
solcap_snp_sl_63558	1	82.2901	1	59.3554
CL016392-0070	1	82.9814	1	60.6171
solcap_snp_sl_34545	1	82.9814	1	59.9863
Cd2_2755_solcap_snp_sl_34581	1	93.9104	1	64.0858
solcap_snp_sl_27784	1	95.9339	1	64.7166
solcap_snp_sl_34622	1	95.9339	1	64.0858
SL10945_281	1	102.918	1	68.8229
solcap_snp_sl_27908	1	103.592	1	67.8811
CL016133-0426	1	113.371	1	69.7647
solcap_snp_sl_43655	1	113.371	1	70.0752
solcap_snp_sl_28023	1	116.123	1	70.7058
CL016805-0518	1	117.468	1	73.559
solcap_snp_sl_28099	1	117.468	1	73.559
solcap_snp_sl_28168	1	118.142	1	74.1896
solcap_snp_sl_28173	1	118.142	1	74.1896
solcap_snp_sl_28225	1	120.859	1	75.4473
CL016510-0445	1	121.534	1	77.02
solcap_snp_sl_28247	1	121.534	1	76.3892
solcap_snp_sl_43786	1	124.948	1	78.9137
solcap_snp_sl_43796	1	124.948	1	79.5446
CL000132-1036	1	128.363	1	80.4866
solcap_snp_sl_43902	1	129.038	1	81.1175
solcap_snp_sl_44009	1	132.507	1	84.2958
solcap_snp_sl_44147	1	134.719	1	86.5225
solcap_snp_sl_44190	1	141.108	1	87.7887
CL017666-0495	1	142.453	1	88.7351
solcap_snp_sl_44213	1	142.453	1	88.1042
solcap_snp_sl_44266	1	142.453	1	89.0506
solcap_snp_sl_44305	1	143.136	1	89.6815
CL015672-0280	1	143.819	1	90.0072
CL017306-0367_solcap_snp_sl_44383	1	143.819	1	90.0072
CL015829-0286_solcap_snp_sl_44451	1	145.164	1	90.6381
solcap_snp_sl_2452	1	145.164	1	90.0072
solcap_snp_sl_2455	1	145.164	1	90.0072
solcap_snp_sl_2457	1	145.164	1	90.0072
solcap_snp_sl_2508	1	146.508	1	90.6381
solcap_snp_sl_2510	1	146.508	1	90.6381
solcap_snp_sl_44465	1	146.508	1	90.6381
SGN-U571854_snp167_solcap_snp_sl_44482	1	147.191	1	90.9536
solcap_snp_sl_44470	1	147.874	1	90.9536
solcap_snp_sl_44461	1	148.548	1	90.6381
solcap_snp_sl_40011	1	152.719	1	91.6094
solcap_snp_sl_40076	1	156.887	1	91.9371
solcap_snp_sl_40154	1	157.561	1	92.568
solcap_snp_sl_40177	1	158.234	1	92.568
solcap_snp_sl_40199	1	159.578	1	92.568
CL015751-0365	1	160.922	1	93.5101
CL016719-0209_solcap_snp_sl_40301	1	162.946	1	94.4522
solcap_snp_sl_40303	1	162.946	1	94.4522
CL016500-0535	1	163.62	1	95.3944
solcap_snp_sl_40488	1	164.964	1	97.6082
CL015143-0314	1	166.307	1	99.181
solcap_snp_sl_40571	1	166.307	1	99.181
CL016564-0245	1	167.708	1	99.8588
solcap_snp_sl_40586	1	169.819	1	99.181
solcap_snp_sl_26879	1	170.492	1	98.5502
CL017342-0589	1	173.277	1	99.8588
solcap_snp_sl_42255	1	173.989	1	100.819
solcap_snp_sl_42259	1	173.989	1	100.819
solcap_snp_sl_54525	1	173.989	1	101.129
solcap_snp_sl_68771	1	173.989	1	100.819
3284_1_60_solcap_snp_sl_54547	1	176.013	1	101.129
CL016298-0380	1	176.013	1	101.129
solcap_snp_sl_54589	1	179.422	1	102.387
CL006477-0571	1	180.096	1	103.332
CL015970-0397_solcap_snp_sl_54631	1	180.096	1	103.015
CL017439-0390	1	180.096	1	102.697
solcap_snp_sl_54622	1	180.096	1	102.387
CL009293-0681	1	186.96	1	105.541
CL016668-0365	1	186.96	1	106.483
SGN-U580895_snp1396_solcap_snp_sl_54697	1	186.96	1	104.91
solcap_snp_sl_19481	1	186.96	1	104.279
solcap_snp_sl_54669	1	186.96	1	103.963
solcap_snp_sl_54685	1	186.96	1	104.594
solcap_snp_sl_54704	1	186.96	1	105.225
solcap_snp_sl_54758	1	186.96	1	106.483
solcap_snp_sl_54854	1	187.634	1	107.741
solcap_snp_sl_54883	1	187.634	1	108.056
C2_At2g15890_430_b	1	188.308	1	108.687
solcap_snp_sl_13401	1	189.653	1	109.629
solcap_snp_sl_13404	1	189.653	1	109.629
solcap_snp_sl_29388	1	189.653	1	109.629
solcap_snp_sl_13399	1	190.997	1	109.629
solcap_snp_sl_13398	1	191.671	1	109.629
solcap_snp_sl_48209	1	193.697	1	110.571
solcap_snp_sl_48179	1	195.059	1	111.202
solcap_snp_sl_48181	1	195.059	1	111.202
CL009031-0566	1	195.752	1	111.833
CL017046-0184	1	195.752	1	111.833
solcap_snp_sl_48097	1	195.752	1	111.833
solcap_snp_sl_48151	1	195.752	1	111.518
SGN-U573826_snp1014_solcap_snp_sl_53877	1	196.425	1	112.775
solcap_snp_sl_53870	1	196.425	1	112.775
CL015665-0595	1	197.099	1	113.091
SGN-U313729_snp305	1	197.099	1	113.091
solcap_snp_sl_53864	1	197.099	1	113.091
solcap_snp_sl_48077	1	197.772	1	111.833
solcap_snp_sl_50683	1	197.772	1	112.775
CL016082-0560	1	199.116	1	113.091
solcap_snp_sl_53846	1	199.116	1	113.722
CL016160-0228	1	199.789	1	115.613
SGN-U581283_snp1102_solcap_snp_sl_53749	1	199.789	1	115.613
solcap_snp_sl_53743	1	199.789	1	115.613
solcap_snp_sl_53812	1	199.789	1	114.037
SGN-U581138_snp1171_solcap_snp_sl_53721	1	200.462	1	116.555
CL015806-0417_solcap_snp_sl_53692	1	201.136	1	116.871
solcap_snp_sl_53671	1	201.136	1	117.186
solcap_snp_sl_53630	1	201.818	1	117.186
solcap_snp_sl_5293	2	0	2	1.2642
CL009078-0683	2	1.4379	2	0
solcap_snp_sl_11572	2	1.4379	2	1.2642
solcap_snp_sl_11804	2	1.4379	2	0
solcap_snp_sl_11805	2	1.4379	2	0
solcap_snp_sl_1380	2	1.4379	2	0.6331
solcap_snp_sl_1384	2	1.4379	2	0.6331
solcap_snp_sl_1385	2	1.4379	2	0.6331
solcap_snp_sl_1386	2	1.4379	2	0.6331
solcap_snp_sl_2118	2	1.4379	2	0
solcap_snp_sl_2561	2	1.4379	2	0
solcap_snp_sl_2563	2	1.4379	2	0
solcap_snp_sl_2564	2	1.4379	2	0
solcap_snp_sl_2565	2	1.4379	2	0
solcap_snp_sl_2570	2	1.4379	2	0
solcap_snp_sl_2572	2	1.4379	2	0
solcap_snp_sl_2575	2	1.4379	2	0
solcap_snp_sl_2600	2	1.4379	2	0
solcap_snp_sl_2607	2	1.4379	2	0
solcap_snp_sl_28320	2	1.4379	2	0
solcap_snp_sl_28329	2	1.4379	2	0
solcap_snp_sl_28335	2	1.4379	2	0
solcap_snp_sl_28343	2	1.4379	2	0
solcap_snp_sl_30408	2	1.4379	2	1.2642
solcap_snp_sl_31002	2	1.4379	2	0.9487
solcap_snp_sl_31190	2	1.4379	2	0
solcap_snp_sl_31191	2	1.4379	2	0
solcap_snp_sl_31193	2	1.4379	2	0
solcap_snp_sl_32184	2	1.4379	2	1.2642
solcap_snp_sl_36890	2	1.4379	2	0
solcap_snp_sl_40819	2	1.4379	2	0.6331
solcap_snp_sl_44555	2	1.4379	2	0
solcap_snp_sl_52608	2	1.4379	2	0.9487
solcap_snp_sl_52609	2	1.4379	2	0.9487
solcap_snp_sl_5268	2	1.4379	2	1.2642
solcap_snp_sl_5283	2	1.4379	2	1.2642
solcap_snp_sl_5299	2	1.4379	2	1.2642
solcap_snp_sl_5300	2	1.4379	2	1.2642
solcap_snp_sl_5305	2	1.4379	2	1.2642
solcap_snp_sl_56940	2	1.4379	2	0
solcap_snp_sl_56941	2	1.4379	2	0
solcap_snp_sl_56944	2	1.4379	2	1.2642
solcap_snp_sl_5872	2	1.4379	2	1.2642
solcap_snp_sl_5879	2	1.4379	2	1.2642
solcap_snp_sl_5881	2	1.4379	2	1.2642
solcap_snp_sl_5885	2	1.4379	2	0.9487
solcap_snp_sl_6177	2	1.4379	2	0.6331
solcap_snp_sl_6183	2	1.4379	2	0.6331
solcap_snp_sl_6185	2	1.4379	2	0.6331
solcap_snp_sl_6189	2	1.4379	2	0.3156
solcap_snp_sl_6192	2	1.4379	2	0.3156
solcap_snp_sl_6194	2	1.4379	2	0.3156
solcap_snp_sl_6199	2	1.4379	2	0.3156
solcap_snp_sl_6201	2	1.4379	2	0.3156
solcap_snp_sl_6206	2	1.4379	2	0
solcap_snp_sl_6227	2	1.4379	2	0
solcap_snp_sl_6239	2	1.4379	2	0
solcap_snp_sl_6240	2	1.4379	2	0
solcap_snp_sl_6247	2	1.4379	2	0
solcap_snp_sl_69274	2	1.4379	2	1.2642
solcap_snp_sl_69276	2	1.4379	2	1.2642
solcap_snp_sl_7398	2	1.4379	2	0
solcap_snp_sl_7413	2	1.4379	2	1.2642
solcap_snp_sl_7416	2	1.4379	2	1.2642
solcap_snp_sl_944	2	1.4379	2	0
solcap_snp_sl_1382	2	2.1487	2	0.6331
solcap_snp_sl_2559	2	2.1487	2	0
solcap_snp_sl_28338	2	2.1487	2	0
solcap_snp_sl_56943	2	2.1487	2	0
solcap_snp_sl_6226	2	2.1487	2	0
solcap_snp_sl_2037	2	2.8305	2	0
solcap_snp_sl_5256	2	4.1908	2	2.5271
solcap_snp_sl_5260	2	4.1908	2	2.5271
solcap_snp_sl_1388	2	4.8726	2	3.1582
solcap_snp_sl_1390	2	4.8726	2	3.1582
solcap_snp_sl_1391	2	4.8726	2	3.1582
solcap_snp_sl_1393	2	4.8726	2	2.8426
solcap_snp_sl_26923	2	4.8726	2	3.4757
solcap_snp_sl_26928	2	4.8726	2	3.1582
solcap_snp_sl_30473	2	4.8726	2	3.7912
solcap_snp_sl_30482	2	4.8726	2	4.4225
solcap_snp_sl_31751	2	4.8726	2	4.738
solcap_snp_sl_32196	2	4.8726	2	4.4225
solcap_snp_sl_56955	2	4.8726	2	4.4225
CL016852-0159	2	6.9054	2	6.3153
solcap_snp_sl_25971	2	6.9054	2	6.3153
solcap_snp_sl_25974	2	6.9054	2	6.3153
solcap_snp_sl_25987	2	7.6164	2	6.9469
Le006654_46	2	8.3175	2	8.2096
SGN-U600984_snp332	2	8.3175	2	7.2624
solcap_snp_sl_26022	2	8.3175	2	7.894
solcap_snp_sl_26072	2	11.7109	2	11.0736
solcap_snp_sl_26109	2	12.384	2	12.3332
solcap_snp_sl_26129	2	14.4063	2	14.5512
solcap_snp_sl_38456	2	14.4063	2	14.5512
solcap_snp_sl_26132	2	15.0887	2	14.5512
solcap_snp_sl_26134	2	15.0887	2	14.5512
solcap_snp_sl_38457	2	15.0887	2	14.5512
solcap_snp_sl_26168	2	16.45	2	15.4982
solcap_snp_sl_36484	2	16.45	2	16.1293
solcap_snp_sl_19576	2	17.1514	2	15.4982
solcap_snp_sl_22259	2	17.1514	2	15.8137
solcap_snp_sl_67542	2	17.1514	2	15.8137
solcap_snp_sl_36312	2	17.8432	2	15.8137
solcap_snp_sl_36448	2	19.1861	2	19.6423
Le009381_51	2	20.529	2	20.2734
solcap_snp_sl_15706	2	20.529	2	19.6423
solcap_snp_sl_15707	2	20.529	2	19.6423
solcap_snp_sl_36420	2	20.529	2	20.2734
solcap_snp_sl_36443	2	20.529	2	19.6423
solcap_snp_sl_36400	2	21.2021	2	20.9046
solcap_snp_sl_20325	2	23.2226	2	21.8513
CL016047-0333	2	25.9437	2	21.5358
CL017839-0338	2	25.9437	2	21.8513
SGN-U571208_snp268	2	25.9437	2	21.8513
solcap_snp_sl_15693	2	25.9437	2	21.5358
solcap_snp_sl_15696	2	25.9437	2	21.5358
solcap_snp_sl_15697	2	25.9437	2	21.5358
solcap_snp_sl_8386	2	25.9437	2	21.8513
solcap_snp_sl_8389	2	25.9437	2	21.8513
solcap_snp_sl_8393	2	25.9437	2	21.8513
solcap_snp_sl_8397	2	25.9437	2	21.8513
Le017925_27_solcap_snp_sl_33223	2	28.0189	2	21.8513
SGN-U578164_snp2086	2	28.0189	2	22.1668
solcap_snp_sl_33242	2	28.0189	2	22.1668
solcap_snp_sl_8423	2	28.0189	2	22.1668
solcap_snp_sl_8426	2	28.0189	2	22.1668
solcap_snp_sl_20340	2	29.3605	2	22.1668
solcap_snp_sl_8405	2	29.3605	2	22.1668
solcap_snp_sl_8408	2	29.3605	2	22.1668
solcap_snp_sl_8409	2	29.3605	2	22.1668
solcap_snp_sl_20344	2	30.0331	2	24.0627
solcap_snp_sl_20358	2	31.375	2	24.3783
solcap_snp_sl_20361	2	31.375	2	24.3783
solcap_snp_sl_8439	2	32.0568	2	24.6938
CL017477-0069	2	34.104	2	25.3251
CL017603-0474	2	34.104	2	25.6407
CL015942-0231_solcap_snp_sl_33337	2	34.7859	2	26.5832
CL016491-0436_solcap_snp_sl_33330	2	34.7859	2	26.5832
CL015849-0329	2	40.9827	2	29.1014
solcap_snp_sl_33416	2	40.9827	2	29.7326
solcap_snp_sl_8464	2	43.0293	2	30.3639
CL016463-0326_solcap_snp_sl_33432	2	43.711	2	30.3639
Le001778_68_solcap_snp_sl_33474	2	46.4488	2	32.2596
SGN-U315881_T1698_snp147	2	46.4488	2	32.2596
solcap_snp_sl_33469	2	46.4488	2	32.2596
CL017156-0308_solcap_snp_sl_33519	2	47.9071	2	33.846
SGN-U574493_snp71	2	47.9071	2	33.846
SGN-U586107_snp378_solcap_snp_sl_33547	2	48.5885	2	34.1615
CL009129-0182	2	48.5886	2	34.1615
CL015430-0435	2	48.5886	2	34.1615
SL20141_109_CL009129-0540_solcap_snp_sl_33558	2	48.5886	2	34.1615
solcap_snp_sl_33579	2	48.5886	2	36.057
solcap_snp_sl_8510	2	48.5886	2	36.3725
CL005464-0159	2	49.9475	2	37.6347
solcap_snp_sl_25470	2	64.988	2	46.7949
solcap_snp_sl_25472	2	64.988	2	46.7949
solcap_snp_sl_25473	2	64.988	2	46.7949
solcap_snp_sl_25475	2	64.988	2	46.4794
solcap_snp_sl_25477	2	64.988	2	46.4794
solcap_snp_sl_25482	2	64.988	2	46.1639
solcap_snp_sl_25422	2	65.6693	2	47.7413
solcap_snp_sl_25433	2	65.6693	2	47.7413
solcap_snp_sl_25440	2	65.6693	2	47.7413
solcap_snp_sl_25441	2	65.6693	2	47.7413
solcap_snp_sl_25442	2	65.6693	2	47.7413
solcap_snp_sl_25443	2	65.6693	2	47.7413
solcap_snp_sl_25453	2	65.6693	2	47.1104
solcap_snp_sl_25454	2	65.6693	2	47.1104
solcap_snp_sl_25460	2	65.6693	2	47.1104
solcap_snp_sl_25469	2	65.6693	2	47.1104
solcap_snp_sl_35771	2	65.6693	2	47.7413
solcap_snp_sl_35779	2	65.6693	2	47.7413
solcap_snp_sl_35784	2	65.6693	2	47.7413
solcap_snp_sl_35791	2	65.6693	2	47.1104
solcap_snp_sl_35797	2	65.6693	2	47.1104
solcap_snp_sl_35798	2	65.6693	2	47.1104
solcap_snp_sl_65976	2	65.6693	2	47.7413
CL015861-0082	2	66.3417	2	48.0568
solcap_snp_sl_25406	2	66.3417	2	48.0568
solcap_snp_sl_25414	2	66.3417	2	48.0568
solcap_snp_sl_25417	2	66.3417	2	48.0568
solcap_snp_sl_35764	2	66.3417	2	48.0568
solcap_snp_sl_25403	2	67.0233	2	48.3723
solcap_snp_sl_25405	2	67.0233	2	48.0568
solcap_snp_sl_35758	2	67.0233	2	48.6878
SGN-U149575_TG14_snp657	2	67.6958	2	48.0568
solcap_snp_sl_25418	2	67.6958	2	48.0568
solcap_snp_sl_35770	2	67.6958	2	48.0568
solcap_snp_sl_35759	2	68.3683	2	48.6878
SGN-U574837_snp399	2	69.7099	2	48.6878
SGN-U584790_snp107	2	69.7099	2	49.0033
solcap_snp_sl_13514	2	69.7099	2	49.9456
solcap_snp_sl_13516	2	69.7099	2	49.9456
solcap_snp_sl_13518	2	69.7099	2	49.9456
solcap_snp_sl_13526	2	69.7099	2	49.9456
solcap_snp_sl_13527	2	69.7099	2	49.9456
solcap_snp_sl_13530	2	69.7099	2	49.9456
solcap_snp_sl_13531	2	69.7099	2	49.9456
solcap_snp_sl_13545	2	69.7099	2	49.9456
solcap_snp_sl_13546	2	69.7099	2	49.9456
solcap_snp_sl_23850	2	69.7099	2	49.9456
solcap_snp_sl_29520	2	69.7099	2	49.9456
solcap_snp_sl_29523	2	69.7099	2	49.9456
solcap_snp_sl_13550	2	70.3825	2	49.9456
solcap_snp_sl_13552	2	70.3825	2	49.9456
solcap_snp_sl_13555	2	70.3825	2	49.9456
solcap_snp_sl_13556	2	70.3825	2	49.9456
solcap_snp_sl_13559	2	70.3825	2	49.9456
solcap_snp_sl_23856	2	70.3825	2	49.9456
solcap_snp_sl_29524	2	70.3825	2	49.9456
solcap_snp_sl_29526	2	71.0552	2	49.9456
SL10771_467	2	71.7369	2	51.8351
solcap_snp_sl_13567	2	71.7369	2	51.2041
solcap_snp_sl_13569	2	71.7369	2	51.8351
solcap_snp_sl_13574	2	71.7369	2	52.1506
solcap_snp_sl_13579	2	71.7369	2	52.1506
solcap_snp_sl_13580	2	71.7369	2	52.1506
solcap_snp_sl_13581	2	71.7369	2	52.1506
solcap_snp_sl_13582	2	71.7369	2	52.7816
solcap_snp_sl_13584	2	71.7369	2	52.7816
CL009035-0571	2	73.0791	2	52.7816
S_427	2	73.0791	2	52.7816
solcap_snp_sl_13595	2	73.0791	2	52.7816
solcap_snp_sl_13596	2	73.0791	2	52.7816
solcap_snp_sl_13599	2	73.0791	2	52.7816
solcap_snp_sl_13600	2	73.0791	2	52.7816
solcap_snp_sl_13603	2	73.0791	2	52.7816
solcap_snp_sl_13606	2	73.0791	2	52.7816
solcap_snp_sl_29541	2	73.0791	2	52.7816
solcap_snp_sl_29545	2	73.0791	2	52.7816
solcap_snp_sl_29546	2	73.0791	2	52.7816
solcap_snp_sl_4573	2	73.0791	2	52.7816
solcap_snp_sl_13616	2	73.7611	2	52.7816
solcap_snp_sl_13617	2	73.7611	2	52.7816
solcap_snp_sl_13618	2	73.7611	2	52.7816
solcap_snp_sl_13621	2	73.7611	2	53.0971
solcap_snp_sl_13622	2	73.7611	2	53.0971
solcap_snp_sl_13625	2	73.7611	2	53.0971
solcap_snp_sl_13631	2	73.7611	2	53.0971
solcap_snp_sl_13633	2	73.7611	2	53.0971
solcap_snp_sl_13634	2	73.7611	2	53.0971
solcap_snp_sl_13636	2	73.7611	2	53.0971
solcap_snp_sl_29547	2	73.7611	2	52.7816
solcap_snp_sl_29548	2	73.7611	2	53.0971
solcap_snp_sl_29549	2	73.7611	2	53.0971
solcap_snp_sl_49327	2	73.7611	2	53.0971
solcap_snp_sl_29565	2	74.4433	2	53.4126
solcap_snp_sl_29567	2	74.4433	2	53.4126
241_2F_264_241_2b_60_b	2	75.1256	2	55.3068
SGN-U313785_cLEF-41-C3_snp208	2	76.4689	2	55.6223
solcap_snp_sl_29602	2	76.4689	2	55.6223
solcap_snp_sl_29627	2	77.1516	2	56.2534
solcap_snp_sl_29658	2	77.8253	2	56.8844
CL009189-0414	2	81.2293	2	58.1426
CL016172-0092	2	82.5727	2	58.1426
CL015292-0316	2	85.9732	2	61.643
CL016725-0239	2	87.3163	2	60.07
SGN-U581277_snp815	2	87.3163	2	60.07
solcap_snp_sl_29766	2	87.3163	2	59.7485
solcap_snp_sl_29779	2	87.3163	2	60.07
solcap_snp_sl_29785	2	87.3163	2	60.07
solcap_snp_sl_29789	2	87.3163	2	60.07
CL009173-0541	2	96.1554	2	66.6974
CL016050-0434	2	96.1554	2	68.2742
CL017181-0258	2	96.1554	2	65.7509
CL017734-0752	2	96.1554	2	65.4353
SGN-U575324_snp56571	2	96.1554	2	66.3819
SGN-U575324_snp57048	2	96.1554	2	66.3819
solcap_snp_sl_49535	2	96.1554	2	65.1198
solcap_snp_sl_49579	2	96.1554	2	66.0664
solcap_snp_sl_49645	2	96.1554	2	68.2742
solcap_snp_sl_49664	2	96.1554	2	68.2742
solcap_snp_sl_49669	2	96.1554	2	68.2742
CL015261-0333	2	96.829	2	68.2742
solcap_snp_sl_49679	2	96.829	2	68.9054
solcap_snp_sl_49606	2	97.5025	2	66.6974
CL015119-0265_solcap_snp_sl_49752	2	98.8833	2	69.5367
CL015702-0287	2	98.8833	2	69.8522
CL015741-0547	2	98.8833	2	69.5367
CL016571-0142	2	98.8833	2	69.8522
solcap_snp_sl_49726	2	98.8833	2	69.5367
CL015133-0476	2	99.5567	2	70.4913
SGN-U584914_snp1830	2	99.5567	2	70.1758
solcap_snp_sl_49803	2	99.5567	2	70.4913
CL017414-0044	2	100.9	2	70.8068
CL015604-0460	2	101.574	2	72.0689
CL016721-0530	2	101.574	2	71.4378
SGN-U576591_snp67938	2	101.574	2	71.4378
SGN-U586520_snp61163	2	101.574	2	71.4378
solcap_snp_sl_29891	2	101.574	2	71.4378
solcap_snp_sl_49964	2	102.936	2	72.704
solcap_snp_sl_49965	2	102.936	2	72.704
CL015008-0195	2	103.609	2	74.2801
solcap_snp_sl_49992	2	104.956	2	73.0215
SGN-U576696_snp63412	2	104.956	2	73.0215
SGN-U589573_snp49325	2	104.956	2	73.0215
CL017838-0265	2	105.658	2	74.2801
solcap_snp_sl_42692	2	105.658	2	74.2801
SGN-U568929_snp230_solcap_snp_sl_42681	2	106.331	2	75.2222
CL017245-0136	2	107.005	2	76.1643
SGN-U320705_snp63	2	107.005	2	76.7953
SGN-U571023_snp534	2	107.005	2	75.2222
solcap_snp_sl_42625	2	107.005	2	76.4798
SGN-U568700_snp42655	2	107.678	2	76.7953
SGN-U568700_snp42664	2	107.678	2	76.7953
CL016442-0175	2	108.36	2	76.7953
CL015100-0473	2	109.042	2	78.0537
CT232_snp229	2	109.042	2	78.3692
SGN-U318040_U146494_snp347_solcap_snp_sl_42453	2	109.042	2	79.3157
SGN-U602949_snp105683	2	109.042	2	78.0537
solcap_snp_sl_42458	2	109.042	2	79.3157
solcap_snp_sl_42463	2	109.042	2	78.6847
CL016862-0381	2	109.734	2	79.6312
solcap_snp_sl_42411	2	110.426	2	79.9467
CL015021-0454	2	111.768	2	81.2043
SGN-U579752_snp292_solcap_snp_sl_42324	2	111.768	2	80.8888
SGN-U590370_snp65846	2	111.768	2	80.8888
SGN-U590370_snp65887	2	111.768	2	80.8888
solcap_snp_sl_42346	2	111.768	2	80.8888
solcap_snp_sl_50166	2	114.472	2	82.1465
CL015559-0344	2	114.472	2	82.1465
solcap_snp_sl_29920	2	115.814	2	82.1465
SGN-U572314_snp1007_solcap_snp_sl_29914	2	118.499	2	83.4046
solcap_snp_sl_50058	2	120.521	2	84.6629
solcap_snp_sl_50060	2	120.521	2	84.6629
CL009217-0844	2	121.194	2	86.5569
solcap_snp_sl_36297	2	122.537	2	87.1877
solcap_snp_sl_36287	2	123.879	2	88.1298
solcap_snp_sl_36273	2	126.584	2	90.6458
solcap_snp_sl_67311	2	126.584	2	89.3878
solcap_snp_sl_67183	2	129.362	2	91.904
CL017630-0504	2	130.74	2	92.535
solcap_snp_sl_67138	2	131.413	2	91.904
CL017715-0231	2	133.431	2	92.535
solcap_snp_sl_36232	2	133.431	2	92.535
ABA1_2029_solcap_snp_sl_67036	2	134.104	2	93.1661
ABA1_Promoter_SNP1	2	134.104	2	93.7972
ABA1_Promoter_SNP2_solcap_snp_sl_67034	2	134.104	2	93.7972
CL017806-0320_solcap_snp_sl_67017	2	134.104	2	94.4283
solcap_snp_sl_67032	2	134.104	2	93.7972
solcap_snp_sl_36221	2	134.776	2	95.0593
solcap_snp_sl_67010	2	134.776	2	94.7438
solcap_snp_sl_36203	2	138.166	2	96.6338
solcap_snp_sl_66953	2	138.166	2	96.3183
solcap_snp_sl_66955	2	138.166	2	96.3183
solcap_snp_sl_66965	2	138.166	2	96.3183
solcap_snp_sl_36202	2	138.839	2	96.9493
solcap_snp_sl_66904	2	138.839	2	97.8918
solcap_snp_sl_66878	2	139.512	2	98.8343
solcap_snp_sl_36188	2	140.185	2	101.361
solcap_snp_sl_36189	2	140.185	2	101.361
solcap_snp_sl_21862	2	140.886	2	101.361
solcap_snp_sl_21866	2	140.886	2	100.73
CL016371-0420	2	144.279	2	102.621
SGN-U315914_C2_At5g67370_snp371	2	145.622	2	103.563
solcap_snp_sl_58490	2	147.642	2	105.14
solcap_snp_sl_67551	2	148.315	2	105.14
solcap_snp_sl_20063	2	150.414	2	105.14
solcap_snp_sl_58447	2	154.559	2	105.772
solcap_snp_sl_20044	2	156.608	2	107.657
solcap_snp_sl_20049	2	157.968	2	106.715
solcap_snp_sl_20052	2	157.968	2	106.715
CL017436-0232	2	159.311	2	106.715
solcap_snp_sl_58414	2	159.311	2	106.715
CL016196-0121	2	162.017	2	107.973
SGN-U313919_snp500	2	162.017	2	107.973
solcap_snp_sl_32389	2	162.017	2	107.657
solcap_snp_sl_48033	2	162.017	2	108.915
solcap_snp_sl_48037	2	162.017	2	107.973
solcap_snp_sl_29351	2	163.377	2	110.174
CL016534-0109	2	165.484	2	110.174
CL017391-0390	2	165.484	2	110.174
solcap_snp_sl_47880	2	165.484	2	110.174
solcap_snp_sl_47897	2	165.484	2	110.174
solcap_snp_sl_47942	2	165.484	2	110.174
solcap_snp_sl_47977	2	165.484	2	110.174
CL017080-0343	3	0	3	0.9414
solcap_snp_sl_63114	3	0	3	0.9414
solcap_snp_sl_63184	3	5.5866	3	7.3957
solcap_snp_sl_63211	3	10.4444	3	11.8171
solcap_snp_sl_63240	3	14.5897	3	12.758
solcap_snp_sl_9681	3	17.3332	3	15.6101
solcap_snp_sl_63290	3	22.1922	3	18.1411
solcap_snp_sl_63301	3	25.6315	3	21.64
SGN-U569291_snp1086	3	26.9958	3	22.5817
CL017347-0198	3	29.0736	3	24.7929
solcap_snp_sl_63356	3	29.0736	3	24.7929
CL017009-0461	3	32.4687	3	28.2788
SL10790_382	3	32.4687	3	27.9683
solcap_snp_sl_63391	3	32.4687	3	28.2788
solcap_snp_sl_9928	3	32.4687	3	28.2788
solcap_snp_sl_9929	3	32.4687	3	28.2788
solcap_snp_sl_9703	3	35.9608	3	35.2309
CL015582-0113	3	38.6687	3	37.7976
solcap_snp_sl_14355	3	38.6687	3	38.4286
CL015436-0072	3	40.0116	3	38.7441
solcap_snp_sl_14353	3	40.0116	3	38.4286
solcap_snp_sl_14354	3	40.0116	3	38.4286
solcap_snp_sl_55107	3	40.0116	3	38.7441
CL015709-0329	3	41.3542	3	39.6983
CL016675-0242	3	41.3542	3	39.6983
Le000209_237_solcap_snp_sl_26315	3	41.3542	3	39.6983
SGN-U314429_snp100	3	41.3542	3	39.6983
SGN-U564013_snp1820_solcap_snp_sl_55020	3	41.3542	3	39.6983
SGN-U567178_snp438_solcap_snp_sl_31828	3	41.3542	3	39.6983
SGN-U585791_snp124_solcap_snp_sl_41379	3	41.3542	3	39.6983
solcap_snp_sl_12718	3	41.3542	3	39.6983
solcap_snp_sl_16433	3	41.3542	3	39.6983
solcap_snp_sl_19508	3	41.3542	3	39.6983
solcap_snp_sl_26323	3	41.3542	3	39.6983
solcap_snp_sl_27113	3	41.3542	3	39.6983
solcap_snp_sl_27130	3	41.3542	3	39.6983
solcap_snp_sl_27151	3	41.3542	3	39.6983
solcap_snp_sl_41324	3	41.3542	3	39.6983
solcap_snp_sl_54887	3	41.3542	3	39.6983
solcap_snp_sl_54950	3	41.3542	3	39.6983
solcap_snp_sl_55002	3	41.3542	3	39.6983
solcap_snp_sl_55037	3	41.3542	3	39.6983
solcap_snp_sl_55055	3	41.3542	3	39.6983
solcap_snp_sl_55072	3	41.3542	3	39.6983
solcap_snp_sl_26366	3	42.7342	3	40.9567
solcap_snp_sl_26387	3	42.7342	3	41.2723
Le004122_27_solcap_snp_sl_26398	3	43.4261	3	41.2723
solcap_snp_sl_26399	3	43.4261	3	41.2723
solcap_snp_sl_30106	3	43.4261	3	41.2723
solcap_snp_sl_30084	3	44.0994	3	41.2723
solcap_snp_sl_30074	3	46.8074	3	42.2145
CL015569-0389	3	47.499	3	45.0618
CL017725-0420	3	47.499	3	46.6144
SGN-U564058_snp1352_solcap_snp_sl_29940	3	47.499	3	45.0618
SGN-U582610_snp835_solcap_snp_sl_35344	3	47.499	3	45.9933
SGN-U604433_snp183_solcap_snp_sl_29934	3	47.499	3	45.0618
SL10910_315	3	47.499	3	45.9933
solcap_snp_sl_10377	3	47.499	3	45.9933
solcap_snp_sl_18581	3	47.499	3	42.8535
solcap_snp_sl_18582	3	47.499	3	42.8535
solcap_snp_sl_18590	3	47.499	3	42.8535
solcap_snp_sl_18943	3	47.499	3	45.9933
solcap_snp_sl_18949	3	47.499	3	45.9933
solcap_snp_sl_18952	3	47.499	3	45.9933
solcap_snp_sl_18967	3	47.499	3	45.9933
solcap_snp_sl_21683	3	47.499	3	46.6144
solcap_snp_sl_21684	3	47.499	3	46.6144
solcap_snp_sl_27238	3	47.499	3	45.0618
solcap_snp_sl_30024	3	47.499	3	44.1155
solcap_snp_sl_30035	3	47.499	3	44.1155
solcap_snp_sl_30354	3	47.499	3	45.0618
solcap_snp_sl_30532	3	47.499	3	45.0618
solcap_snp_sl_30552	3	47.499	3	45.0618
solcap_snp_sl_30559	3	47.499	3	45.0618
solcap_snp_sl_30593	3	47.499	3	45.0618
solcap_snp_sl_30657	3	47.499	3	45.9933
solcap_snp_sl_30776	3	47.499	3	45.9933
solcap_snp_sl_30819	3	47.499	3	45.9933
solcap_snp_sl_30833	3	47.499	3	45.9933
solcap_snp_sl_32530	3	47.499	3	45.0618
solcap_snp_sl_33651	3	47.499	3	45.9933
solcap_snp_sl_35335	3	47.499	3	45.9933
solcap_snp_sl_35382	3	47.499	3	45.9933
solcap_snp_sl_35413	3	47.499	3	45.9933
solcap_snp_sl_35443	3	47.499	3	45.9933
solcap_snp_sl_35459	3	47.499	3	45.9933
solcap_snp_sl_35540	3	47.499	3	46.3038
solcap_snp_sl_36307	3	47.499	3	45.0618
solcap_snp_sl_42160	3	47.499	3	45.3723
solcap_snp_sl_4937	3	47.499	3	44.1155
solcap_snp_sl_50305	3	47.499	3	45.0618
solcap_snp_sl_50307	3	47.499	3	45.0618
solcap_snp_sl_50331	3	47.499	3	42.8535
solcap_snp_sl_52143	3	47.499	3	45.0618
solcap_snp_sl_52337	3	47.499	3	45.9933
solcap_snp_sl_5722	3	47.499	3	45.9933
solcap_snp_sl_5764	3	47.499	3	45.9933
solcap_snp_sl_5769	3	47.499	3	45.9933
solcap_snp_sl_65736	3	47.499	3	45.9933
solcap_snp_sl_30774	3	48.21	3	45.9933
solcap_snp_sl_35601	3	48.8924	3	47.5562
CL008836-0249	3	49.5748	3	42.8535
CL008836-0339	3	49.5748	3	42.8535
CL016166-0053	3	49.5748	3	45.0618
CL016221-0325	3	49.5748	3	45.9933
CL016760-0427	3	49.5748	3	45.9933
CL016938-0536	3	49.5748	3	46.6144
CL017533-0189	3	49.5748	3	46.6144
Le004377_94	3	49.5748	3	45.0618
SGN-U576317_snp104_solcap_snp_sl_32529	3	49.5748	3	45.0618
solcap_snp_sl_1772	3	49.5748	3	45.0618
solcap_snp_sl_18585	3	49.5748	3	42.8535
solcap_snp_sl_18981	3	49.5748	3	45.9933
solcap_snp_sl_18982	3	49.5748	3	45.9933
solcap_snp_sl_21682	3	49.5748	3	46.6144
solcap_snp_sl_27243	3	49.5748	3	45.0618
solcap_snp_sl_28569	3	49.5748	3	45.0618
solcap_snp_sl_28574	3	49.5748	3	45.0618
solcap_snp_sl_28586	3	49.5748	3	45.0618
solcap_snp_sl_29975	3	49.5748	3	45.0618
solcap_snp_sl_30006	3	49.5748	3	45.0618
solcap_snp_sl_30015	3	49.5748	3	44.7463
solcap_snp_sl_30031	3	49.5748	3	44.1155
solcap_snp_sl_30033	3	49.5748	3	44.1155
solcap_snp_sl_30038	3	49.5748	3	43.8
solcap_snp_sl_30046	3	49.5748	3	43.1691
solcap_snp_sl_30553	3	49.5748	3	45.0618
solcap_snp_sl_30556	3	49.5748	3	45.0618
solcap_snp_sl_30587	3	49.5748	3	45.0618
solcap_snp_sl_30589	3	49.5748	3	45.0618
solcap_snp_sl_30678	3	49.5748	3	45.9933
solcap_snp_sl_30763	3	49.5748	3	45.9933
solcap_snp_sl_30821	3	49.5748	3	45.9933
solcap_snp_sl_30825	3	49.5748	3	45.9933
solcap_snp_sl_30839	3	49.5748	3	45.9933
solcap_snp_sl_30857	3	49.5748	3	45.9933
solcap_snp_sl_30918	3	49.5748	3	45.9933
solcap_snp_sl_30945	3	49.5748	3	45.9933
solcap_snp_sl_31646	3	49.5748	3	45.0618
solcap_snp_sl_31648	3	49.5748	3	45.0618
solcap_snp_sl_31653	3	49.5748	3	45.0618
solcap_snp_sl_31655	3	49.5748	3	45.0618
solcap_snp_sl_35299	3	49.5748	3	45.9933
solcap_snp_sl_35331	3	49.5748	3	45.9933
solcap_snp_sl_35345	3	49.5748	3	45.9933
solcap_snp_sl_36308	3	49.5748	3	45.0618
solcap_snp_sl_36309	3	49.5748	3	45.0618
solcap_snp_sl_36888	3	49.5748	3	45.0618
solcap_snp_sl_50318	3	49.5748	3	44.7463
solcap_snp_sl_52371	3	49.5748	3	45.9933
solcap_snp_sl_52395	3	49.5748	3	45.9933
solcap_snp_sl_5766	3	49.5748	3	45.9933
solcap_snp_sl_5771	3	49.5748	3	45.9933
solcap_snp_sl_5774	3	49.5748	3	45.9933
solcap_snp_sl_65758	3	49.5748	3	45.9933
solcap_snp_sl_21694	3	50.248	3	47.5562
solcap_snp_sl_35619	3	50.248	3	47.5562
solcap_snp_sl_35650	3	51.6096	3	47.5562
CL009162-0240	3	52.2828	3	47.8667
solcap_snp_sl_25390	3	52.2828	3	48.8086
solcap_snp_sl_35693	3	52.2828	3	48.8086
solcap_snp_sl_35697	3	52.2828	3	48.8086
solcap_snp_sl_65873	3	53.6257	3	49.4393
CL015971-0443	3	54.9686	3	50.07
solcap_snp_sl_65880	3	54.9686	3	50.07
solcap_snp_sl_19657	3	56.3115	3	51.3277
solcap_snp_sl_55790	3	56.3115	3	51.3277
solcap_snp_sl_19654	3	56.9846	3	51.3277
solcap_snp_sl_55754	3	57.6762	3	51.3277
solcap_snp_sl_20088	3	58.3774	3	51.9487
solcap_snp_sl_58651	3	58.3774	3	51.6382
solcap_snp_sl_14714	3	59.0503	3	51.9487
solcap_snp_sl_7940	3	59.7232	3	52.8905
solcap_snp_sl_7942	3	59.7232	3	52.8905
solcap_snp_sl_58584	3	60.3959	3	52.8905
solcap_snp_sl_58550	3	61.1065	3	53.201
solcap_snp_sl_58518	3	62.5447	3	53.201
solcap_snp_sl_7919	3	62.5447	3	53.201
CL017449-0340	3	64.5913	3	54.1426
solcap_snp_sl_15960	3	64.5913	3	54.1426
solcap_snp_sl_69353	3	64.5913	3	54.4531
solcap_snp_sl_62520	3	67.3665	3	57.9757
solcap_snp_sl_9382	3	67.3665	3	57.9757
solcap_snp_sl_9383	3	67.3665	3	57.9757
CL015346-0143_solcap_snp_sl_62495	3	68.039	3	59.551
CL015346-0229	3	68.039	3	59.551
CL015371-0327	3	68.039	3	61.1268
CL015455-0169	3	68.039	3	62.0732
CL016891-0194	3	68.039	3	61.7577
CL016891-0260	3	68.039	3	61.7577
SGN-U565563_snp1042_solcap_snp_sl_62467	3	68.039	3	61.1268
solcap_snp_sl_62377	3	70.0856	3	63.9576
CL017416-0406	3	70.0857	3	63.0154
CL015860-0475	3	70.7581	3	63.9576
CL017298-0054_solcap_snp_sl_62362	3	70.7581	3	63.9576
CL017298-0393	3	70.7581	3	63.9576
solcap_snp_sl_62348	3	70.7581	3	65.5435
SL10450_71	3	71.4308	3	67.1299
solcap_snp_sl_62336	3	71.4308	3	67.1299
CL004545-0306	3	72.1034	3	68.389
solcap_snp_sl_62270	3	72.1034	3	68.389
solcap_snp_sl_62245	3	72.7759	3	69.0203
solcap_snp_sl_62209	3	74.1175	3	69.6516
CL015369-0414	3	74.7901	3	71.5418
solcap_snp_sl_62180	3	74.7901	3	70.9106
CL017463-0220_solcap_snp_sl_62120	3	75.4626	3	72.8007
solcap_snp_sl_9260	3	75.4626	3	72.8007
solcap_snp_sl_9252	3	76.1351	3	72.8007
CL015171-0072	3	77.4767	3	74.3775
CL016051-0063	3	80.8666	3	75.32
solcap_snp_sl_62008	3	80.8666	3	75.6356
solcap_snp_sl_34165	3	83.5702	3	77.2124
CL017760-0099	3	84.2432	3	78.4704
CL017760-0371_solcap_snp_sl_61928	3	84.2432	3	78.4704
SGN-U584349_snp118	3	84.2432	3	78.1548
SGN-U579212_snp23699	3	84.9163	3	80.6862
SGN-U579212_snp24949	3	84.9163	3	80.6862
SGN-U579212_snp25451	3	84.9163	3	80.6862
solcap_snp_sl_61886	3	85.5984	3	80.6862
CL015521-0417	3	88.3397	3	82.9021
solcap_snp_sl_61847	3	90.4457	3	83.2216
solcap_snp_sl_61820	3	91.157	3	83.8609
CL009124-0423	3	92.5188	3	85.119
solcap_snp_sl_61803	3	92.5188	3	84.8035
solcap_snp_sl_9131	3	92.5188	3	84.8035
solcap_snp_sl_9134	3	92.5188	3	84.8035
solcap_snp_sl_9116	3	93.1924	3	85.119
solcap_snp_sl_9127	3	93.1924	3	85.119
solcap_snp_sl_20801	3	93.8661	3	85.75
solcap_snp_sl_34125	3	93.8661	3	86.0655
CL009269-0272	3	95.892	3	87.6399
solcap_snp_sl_20760	3	95.892	3	87.6399
solcap_snp_sl_20762	3	95.892	3	87.6399
solcap_snp_sl_20765	3	95.892	3	87.6399
solcap_snp_sl_20772	3	95.892	3	87.6399
solcap_snp_sl_20773	3	95.892	3	87.6399
solcap_snp_sl_20776	3	95.892	3	87.3244
solcap_snp_sl_20743	3	96.566	3	87.6399
solcap_snp_sl_20751	3	96.566	3	87.6399
solcap_snp_sl_20752	3	96.566	3	87.6399
solcap_snp_sl_20757	3	96.566	3	87.6399
solcap_snp_sl_34115	3	96.566	3	87.9554
solcap_snp_sl_20710	3	97.24	3	87.9554
solcap_snp_sl_20721	3	97.24	3	87.9554
solcap_snp_sl_20723	3	97.24	3	87.9554
solcap_snp_sl_20702	3	97.9138	3	87.9554
CL015122-0237	3	98.5875	3	87.9554
CL015880-0286	3	98.5875	3	87.9554
solcap_snp_sl_20690	3	98.5875	3	87.9554
solcap_snp_sl_34105	3	98.5875	3	87.9554
CL015004-0267	3	99.9314	3	88.2709
CL015004-0352	3	99.9314	3	88.2709
solcap_snp_sl_61634	3	99.9314	3	89.8477
solcap_snp_sl_34048	3	102.644	3	94.3583
solcap_snp_sl_34013	3	103.318	3	95.617
solcap_snp_sl_33975	3	107.429	3	96.2483
SL20050_135	3	108.773	3	97.1909
solcap_snp_sl_33948	3	108.773	3	97.1909
solcap_snp_sl_33968	3	108.773	3	96.2483
CL017699-0108_solcap_snp_sl_61460	3	110.137	3	99.0873
solcap_snp_sl_61437	3	112.191	3	99.7187
CL000226-0238	3	112.865	3	100.35
solcap_snp_sl_33838	3	112.865	3	101.296
solcap_snp_sl_33855	3	112.865	3	101.296
solcap_snp_sl_33877	3	112.865	3	100.665
solcap_snp_sl_33905	3	112.865	3	100.034
solcap_snp_sl_61411	3	112.865	3	100.35
solcap_snp_sl_33829	3	114.211	3	102.239
solcap_snp_sl_33819	3	115.556	3	102.87
solcap_snp_sl_33815	3	118.969	3	103.812
solcap_snp_sl_61238	3	118.969	3	104.128
CL016304-0420	3	120.314	3	104.443
CL017330-0389	3	120.314	3	105.078
solcap_snp_sl_22017	3	120.314	3	105.078
solcap_snp_sl_36544	3	120.314	3	105.078
solcap_snp_sl_67705	3	120.314	3	105.078
solcap_snp_sl_36532	3	120.997	3	105.078
solcap_snp_sl_67663	3	120.997	3	105.078
CL017732-0293	3	121.68	3	105.394
solcap_snp_sl_67626	3	121.68	3	105.394
solcap_snp_sl_45224	4	0	4	0
solcap_snp_sl_45232	4	0	4	0.3105
SL10952_387	4	0.6734	4	0.9411
CL016772-0147_solcap_snp_sl_45273	4	2.0168	4	0.9411
solcap_snp_sl_45276	4	2.0168	4	0.9411
solcap_snp_sl_45301	4	2.6992	4	1.9391
solcap_snp_sl_15357	4	4.8066	4	9.3476
solcap_snp_sl_63761	4	4.8066	4	8.4101
solcap_snp_sl_63775	4	4.8066	4	9.3476
solcap_snp_sl_9832	4	4.8066	4	8.7226
solcap_snp_sl_9837	4	4.8066	4	9.3476
solcap_snp_sl_9856	4	6.8265	4	10.6127
solcap_snp_sl_21320	4	7.5082	4	12.8235
solcap_snp_sl_21321	4	7.5082	4	12.8235
solcap_snp_sl_63814	4	7.5082	4	12.8235
CL016869-0318	4	9.527	4	15.6772
solcap_snp_sl_63852	4	9.527	4	15.6772
solcap_snp_sl_63870	4	11.6316	4	16.3119
SGN-U581496_snp423	4	14.4092	4	18.538
solcap_snp_sl_63976	4	16.4292	4	19.4797
CL016761-0264	4	19.8156	4	22.9701
solcap_snp_sl_64053	4	19.8156	4	22.9701
175_1_73	4	20.4879	4	24.8609
solcap_snp_sl_21335	4	20.4879	4	24.5454
solcap_snp_sl_21339	4	23.1861	4	26.119
solcap_snp_sl_21341	4	23.1861	4	26.119
solcap_snp_sl_21345	4	23.1861	4	26.4295
solcap_snp_sl_21347	4	23.1861	4	27.3758
solcap_snp_sl_21351	4	23.1861	4	27.3758
solcap_snp_sl_21352	4	23.1861	4	27.3758
solcap_snp_sl_21353	4	23.1861	4	27.3758
solcap_snp_sl_21354	4	23.1861	4	27.6913
solcap_snp_sl_34668	4	23.1861	4	27.0603
solcap_snp_sl_34669	4	23.1861	4	27.3758
solcap_snp_sl_21372	4	25.8843	4	33.3951
solcap_snp_sl_21374	4	25.8843	4	33.3951
solcap_snp_sl_21376	4	25.8843	4	33.3951
CL016111-0414	4	27.902	4	30.8587
solcap_snp_sl_64250	4	28.5834	4	33.3951
CL017226-0032	4	29.2649	4	33.7106
solcap_snp_sl_64272	4	29.2649	4	33.7106
CL017682-0376	4	35.4829	4	36.8932
solcap_snp_sl_25082	4	36.8242	4	36.8932
solcap_snp_sl_27161	4	40.9064	4	44.311
solcap_snp_sl_27162	4	40.9064	4	44.311
solcap_snp_sl_41523	4	42.285	4	44.311
solcap_snp_sl_41510	4	42.976	4	43.0527
CL017744-0091_solcap_snp_sl_41575	4	47.2274	4	45.5694
solcap_snp_sl_41552	4	47.2274	4	45.5694
SGN-U563666_snp169	4	47.9094	4	47.1454
solcap_snp_sl_41609	4	49.9584	4	47.4609
solcap_snp_sl_16978	4	50.6408	4	47.7764
solcap_snp_sl_16983	4	51.3327	4	47.7764
solcap_snp_sl_41679	4	51.3327	4	47.7764
solcap_snp_sl_1698	4	52.6753	4	49.9849
CL015762-0109	4	56.0854	4	50.9374
CL016011-0235	4	56.0854	4	51.2529
SGN-U574577_snp856_solcap_snp_sl_41764	4	56.0854	4	49.9849
solcap_snp_sl_41739	4	56.0854	4	49.9849
solcap_snp_sl_41751	4	56.0854	4	49.9849
solcap_snp_sl_57877	4	56.0854	4	52.5107
solcap_snp_sl_16993	4	56.7768	4	48.7229
solcap_snp_sl_41683	4	56.7768	4	48.0919
solcap_snp_sl_41710	4	56.7768	4	49.0384
solcap_snp_sl_41723	4	56.7768	4	49.0384
CL015494-0453	4	57.4588	4	51.2529
CL016171-0335	4	57.4588	4	50.9374
CL017213-0095	4	57.4588	4	49.9849
CL017504-0348	4	57.4588	4	52.8262
solcap_snp_sl_41738	4	57.4588	4	49.6694
solcap_snp_sl_42930	4	58.1409	4	53.1417
solcap_snp_sl_42936	4	58.1409	4	53.1417
solcap_snp_sl_42940	4	58.1409	4	53.1417
solcap_snp_sl_42906	4	59.5205	4	53.7727
solcap_snp_sl_42926	4	59.5205	4	53.4572
solcap_snp_sl_42872	4	60.1936	4	54.0882
CL016982-0105	4	60.8667	4	54.7193
SGN-U327596_C2_At1g05055_snp79_solcap_snp_sl_42867	4	60.8667	4	54.0882
solcap_snp_sl_42850	4	60.8667	4	54.7193
CL015342-0145	4	62.2094	4	55.3543
CL015899-0460_solcap_snp_sl_42811	4	62.2094	4	55.0348
SGN-U585500_snp277	4	62.2094	4	55.3543
solcap_snp_sl_42809	4	62.2094	4	55.0348
CL016247-0419_solcap_snp_sl_42805	4	63.5704	4	55.3543
solcap_snp_sl_42792	4	64.9135	4	55.3543
solcap_snp_sl_14103	4	66.2569	4	55.3543
solcap_snp_sl_24150	4	66.2569	4	55.9853
solcap_snp_sl_24151	4	66.2569	4	55.9853
solcap_snp_sl_24579	4	66.2569	4	56.6163
solcap_snp_sl_24580	4	66.2569	4	56.6163
solcap_snp_sl_24581	4	66.2569	4	56.6163
solcap_snp_sl_24584	4	66.2569	4	56.6163
solcap_snp_sl_24585	4	66.2569	4	56.6163
solcap_snp_sl_24591	4	66.2569	4	56.6163
solcap_snp_sl_24605	4	66.2569	4	56.3008
solcap_snp_sl_24608	4	66.2569	4	55.9853
solcap_snp_sl_24609	4	66.2569	4	55.9853
solcap_snp_sl_24610	4	66.2569	4	55.9853
solcap_snp_sl_53139	4	66.2569	4	55.3543
solcap_snp_sl_58927	4	66.2569	4	56.6163
solcap_snp_sl_58929	4	66.2569	4	56.6163
solcap_snp_sl_58934	4	66.2569	4	56.6163
solcap_snp_sl_58944	4	66.2569	4	55.9853
solcap_snp_sl_58945	4	66.2569	4	55.9853
solcap_snp_sl_8079	4	66.2569	4	56.6163
Le011123_364	4	66.9304	4	56.6163
solcap_snp_sl_24558	4	66.9304	4	56.6163
solcap_snp_sl_24561	4	66.9304	4	56.6163
solcap_snp_sl_24562	4	66.9304	4	56.6163
solcap_snp_sl_24564	4	66.9304	4	56.6163
solcap_snp_sl_24565	4	66.9304	4	56.6163
solcap_snp_sl_24568	4	66.9304	4	56.6163
solcap_snp_sl_24572	4	66.9304	4	56.6163
solcap_snp_sl_24575	4	66.9304	4	56.6163
solcap_snp_sl_24577	4	66.9304	4	56.6163
solcap_snp_sl_58920	4	66.9304	4	56.6163
solcap_snp_sl_58921	4	66.9304	4	56.6163
solcap_snp_sl_58924	4	66.9304	4	56.6163
SGN-U566573_snp105987	4	67.6038	4	55.3543
solcap_snp_sl_14104	4	67.6038	4	55.3543
solcap_snp_sl_24133	4	67.6038	4	55.3543
solcap_snp_sl_24135	4	67.6038	4	55.3543
solcap_snp_sl_24148	4	67.6038	4	55.6698
solcap_snp_sl_24152	4	67.6038	4	55.9853
solcap_snp_sl_24592	4	67.6038	4	56.6163
solcap_snp_sl_53154	4	67.6038	4	55.6698
solcap_snp_sl_3065	4	72.3398	4	59.1552
solcap_snp_sl_8223	4	72.3398	4	58.2067
solcap_snp_sl_3066	4	73.0131	4	59.1552
solcap_snp_sl_23453	4	75.0354	4	58.5242
solcap_snp_sl_23457	4	75.0354	4	58.5242
solcap_snp_sl_23459	4	75.0354	4	58.5242
solcap_snp_sl_23462	4	75.0354	4	58.5242
solcap_snp_sl_23464	4	75.0354	4	58.5242
solcap_snp_sl_23467	4	75.0354	4	58.5242
solcap_snp_sl_23469	4	75.0354	4	59.1552
solcap_snp_sl_23471	4	75.0354	4	59.1552
solcap_snp_sl_24638	4	75.0354	4	58.5242
solcap_snp_sl_24648	4	75.0354	4	58.2067
solcap_snp_sl_24649	4	75.0354	4	58.2067
solcap_snp_sl_45595	4	75.0354	4	58.5242
solcap_snp_sl_24655	4	75.767	4	56.9318
solcap_snp_sl_24665	4	75.767	4	56.9318
solcap_snp_sl_58916	4	75.767	4	56.6163
solcap_snp_sl_23454	4	76.4402	4	58.5242
solcap_snp_sl_23456	4	76.4402	4	58.5242
solcap_snp_sl_24644	4	76.4402	4	58.2067
solcap_snp_sl_23476	4	77.1133	4	59.1552
solcap_snp_sl_3067	4	77.8048	4	59.1552
solcap_snp_sl_3068	4	77.8048	4	59.1552
solcap_snp_sl_3069	4	77.8048	4	59.1552
solcap_snp_sl_23480	4	78.4779	4	59.1552
solcap_snp_sl_3071	4	78.4779	4	59.1552
solcap_snp_sl_3073	4	78.4779	4	59.1552
solcap_snp_sl_3074	4	78.4779	4	59.1552
solcap_snp_sl_3075	4	78.4779	4	59.1552
solcap_snp_sl_3076	4	78.4779	4	59.1552
solcap_snp_sl_3080	4	78.4779	4	59.1552
solcap_snp_sl_3099	4	79.151	4	59.7862
CL015209-0303	4	79.8242	4	60.7326
solcap_snp_sl_43581	4	79.8242	4	60.7326
solcap_snp_sl_13133	4	80.4974	4	59.7862
solcap_snp_sl_2174	4	80.4974	4	60.1017
solcap_snp_sl_2175	4	80.4974	4	60.1017
solcap_snp_sl_2178	4	80.4974	4	60.1017
solcap_snp_sl_23303	4	80.4974	4	60.1017
solcap_snp_sl_3096	4	80.4974	4	59.7862
solcap_snp_sl_3098	4	80.4974	4	59.7862
solcap_snp_sl_43589	4	80.4974	4	60.1017
solcap_snp_sl_43569	4	81.1989	4	60.7326
solcap_snp_sl_13134	4	81.8813	4	59.7862
solcap_snp_sl_2176	4	81.8813	4	60.1017
solcap_snp_sl_2189	4	81.8813	4	59.7862
solcap_snp_sl_2191	4	81.8813	4	59.7862
solcap_snp_sl_3110	4	81.8813	4	59.7862
solcap_snp_sl_28824	4	83.2244	4	59.7862
solcap_snp_sl_12913	4	88.0247	4	62.6241
solcap_snp_sl_43402	4	89.386	4	63.5706
solcap_snp_sl_43439	4	89.386	4	63.5706
CL016342-0280	4	90.0591	4	62.3086
solcap_snp_sl_43455	4	90.7322	4	62.9396
solcap_snp_sl_58717	4	90.7322	4	63.2551
solcap_snp_sl_58718	4	91.4053	4	63.2551
solcap_snp_sl_12905	4	94.8022	4	66.09
solcap_snp_sl_43331	4	94.8022	4	65.1474
CL017373-0593	4	95.4752	4	66.09
solcap_snp_sl_43302	4	97.4958	4	66.7295
solcap_snp_sl_69262	4	97.4958	4	68.3068
solcap_snp_sl_12902	4	98.2171	4	66.7295
CL016202-0393	4	98.9181	4	66.7295
CL017208-0401	4	98.9181	4	68.3068
solcap_snp_sl_11563	4	98.9181	4	68.3068
solcap_snp_sl_11564	4	98.9181	4	68.3068
solcap_snp_sl_25693	4	98.9181	4	68.3068
solcap_snp_sl_69260	4	98.9181	4	68.3068
CL017501-0255	4	99.591	4	69.5734
solcap_snp_sl_11512	4	99.591	4	69.5734
solcap_snp_sl_11514	4	99.591	4	68.9419
solcap_snp_sl_11517	4	99.591	4	68.9419
solcap_snp_sl_11522	4	99.591	4	68.9419
solcap_snp_sl_11525	4	99.591	4	68.6263
solcap_snp_sl_11532	4	99.591	4	68.6263
solcap_snp_sl_11533	4	99.591	4	68.3068
solcap_snp_sl_25690	4	99.591	4	68.6263
solcap_snp_sl_36806	4	99.591	4	69.5734
solcap_snp_sl_69253	4	99.591	4	68.9419
solcap_snp_sl_36809	4	102.489	4	68.9419
solcap_snp_sl_11543	4	103.991	4	68.3068
solcap_snp_sl_36796	4	108.977	4	71.1507
CL017229-0321	4	111.718	4	73.7345
solcap_snp_sl_17921	4	112.4	4	73.7345
CL017137-0413	4	113.073	4	75.6196
CL017841-0157	4	113.073	4	74.677
solcap_snp_sl_17936	4	113.785	4	75.6196
solcap_snp_sl_29243	4	115.127	4	76.2509
solcap_snp_sl_17956	4	116.489	4	77.1935
solcap_snp_sl_3687	4	116.489	4	77.1935
CL009086-0314	4	117.85	4	78.453
solcap_snp_sl_47004	4	117.85	4	78.453
CL009046-0635	4	118.562	4	79.4002
CL016270-0334	4	118.562	4	81.6024
solcap_snp_sl_47019	4	118.562	4	79.0846
solcap_snp_sl_47026	4	118.562	4	79.4002
solcap_snp_sl_47050	4	118.562	4	80.6597
solcap_snp_sl_3729	4	119.244	4	79.4002
solcap_snp_sl_3746	4	120.605	4	84.7565
solcap_snp_sl_3748	4	120.605	4	85.0721
CL017798-0849	4	121.948	4	81.918
solcap_snp_sl_47079	4	121.948	4	82.8606
CL015283-0166_solcap_snp_sl_47165	4	122.621	4	85.0721
SGN-U594049_snp94598	4	122.621	4	85.0721
solcap_snp_sl_47259	4	126.163	4	88.5442
solcap_snp_sl_47229	4	126.163	4	86.9678
CL017321-0298_solcap_snp_sl_47277	4	127.506	4	89.8029
CL017321-0352	4	127.506	4	89.8029
CL009183-0232	4	128.178	4	90.1184
CL016705-0146	4	128.178	4	90.1184
CL016705-0314	4	128.178	4	90.1184
solcap_snp_sl_47298	4	128.178	4	90.1184
solcap_snp_sl_47397	4	128.851	4	92.0129
CL015472-0201	4	132.941	4	93.2713
CL015472-0519	4	132.941	4	93.2713
solcap_snp_sl_47487	4	134.283	4	94.8467
solcap_snp_sl_47540	4	136.987	4	95.7946
solcap_snp_sl_47590	4	141.13	4	97.3799
solcap_snp_sl_47615	4	141.812	4	98.322
solcap_snp_sl_47629	4	143.172	4	98.953
solcap_snp_sl_3827	4	144.514	4	100.529
solcap_snp_sl_3828	4	144.514	4	100.529
solcap_snp_sl_3829	4	144.514	4	100.529
solcap_snp_sl_3832	4	144.514	4	100.844
solcap_snp_sl_3838	4	144.514	4	101.16
solcap_snp_sl_3841	4	144.514	4	102.108
solcap_snp_sl_3846	4	144.514	4	102.108
solcap_snp_sl_3847	4	144.514	4	102.108
solcap_snp_sl_3848	4	144.514	4	102.108
solcap_snp_sl_3849	4	144.514	4	102.108
solcap_snp_sl_3852	4	144.514	4	102.108
solcap_snp_sl_3853	4	144.514	4	102.108
solcap_snp_sl_3854	4	144.514	4	102.108
solcap_snp_sl_3855	4	144.514	4	102.108
solcap_snp_sl_3857	4	144.514	4	102.108
solcap_snp_sl_3859	4	144.514	4	102.108
solcap_snp_sl_3860	4	144.514	4	102.108
solcap_snp_sl_47661	4	144.514	4	100.529
solcap_snp_sl_47662	4	144.514	4	100.529
solcap_snp_sl_3871	4	145.857	4	102.739
solcap_snp_sl_3878	4	145.857	4	103.055
solcap_snp_sl_3880	4	145.857	4	103.055
solcap_snp_sl_47697	4	145.857	4	102.108
solcap_snp_sl_47701	4	145.857	4	102.424
solcap_snp_sl_3885	4	148.025	4	103.055
solcap_snp_sl_3886	4	148.025	4	103.055
solcap_snp_sl_3888	4	148.025	4	103.055
solcap_snp_sl_3894	4	148.025	4	103.055
solcap_snp_sl_3896	4	148.025	4	103.055
solcap_snp_sl_3897	4	148.025	4	103.055
solcap_snp_sl_3900	4	148.025	4	103.38
solcap_snp_sl_3902	4	148.025	4	103.38
solcap_snp_sl_3918	4	148.698	4	104.015
solcap_snp_sl_3920	4	148.698	4	104.015
CL017765-0127_solcap_snp_sl_47732	4	149.372	4	104.962
SGN-U579811_snp2493	4	149.372	4	104.646
solcap_snp_sl_3924	4	149.372	4	104.962
solcap_snp_sl_47735	4	149.372	4	104.962
solcap_snp_sl_47738	4	149.372	4	104.962
solcap_snp_sl_3955	4	150.046	4	105.91
solcap_snp_sl_3959	4	150.046	4	105.91
solcap_snp_sl_47742	4	150.046	4	104.962
solcap_snp_sl_47749	4	150.046	4	105.91
solcap_snp_sl_3977	4	151.389	4	106.541
solcap_snp_sl_3976	4	152.072	4	106.225
solcap_snp_sl_47762	4	152.072	4	106.225
solcap_snp_sl_47766	4	152.072	4	106.225
CL009261-0270	4	152.755	4	105.91
solcap_snp_sl_3940	4	152.755	4	104.962
solcap_snp_sl_3941	4	152.755	4	104.962
solcap_snp_sl_3950	4	152.755	4	105.593
solcap_snp_sl_3957	4	152.755	4	105.91
solcap_snp_sl_3968	4	152.755	4	105.91
solcap_snp_sl_3969	4	152.755	4	105.91
CL005964-0702	4	154.117	4	106.541
CL015882-0227	4	154.117	4	106.541
solcap_snp_sl_4000	4	154.117	4	106.541
solcap_snp_sl_4002	4	154.117	4	106.541
SL10184_638	4	154.8	4	106.856
solcap_snp_sl_4005	4	154.8	4	106.541
solcap_snp_sl_4011	4	154.8	4	106.856
solcap_snp_sl_4042	4	155.474	4	107.172
solcap_snp_sl_4058	4	155.474	4	107.487
solcap_snp_sl_4059	4	155.474	4	107.487
solcap_snp_sl_4096	4	155.474	4	107.803
solcap_snp_sl_4100	4	155.474	4	107.803
solcap_snp_sl_4112	4	155.474	4	107.803
solcap_snp_sl_4113	4	155.474	4	107.803
solcap_snp_sl_4135	4	155.474	4	107.803
solcap_snp_sl_4140	4	155.474	4	107.803
solcap_snp_sl_4173	4	155.474	4	108.119
solcap_snp_sl_47819	4	155.474	4	107.803
solcap_snp_sl_47842	4	155.474	4	107.803
solcap_snp_sl_18055	4	156.156	4	107.803
solcap_snp_sl_18056	4	156.156	4	107.803
CL009271-0329	4	156.839	4	107.803
CL015421-0322	4	156.839	4	107.172
solcap_snp_sl_4032	4	156.839	4	107.172
solcap_snp_sl_4038	4	156.839	4	107.172
solcap_snp_sl_4041	4	156.839	4	107.172
solcap_snp_sl_4072	4	156.839	4	107.803
solcap_snp_sl_4076	4	156.839	4	107.803
solcap_snp_sl_4093	4	156.839	4	107.803
solcap_snp_sl_4094	4	156.839	4	107.803
solcap_snp_sl_4095	4	156.839	4	107.803
solcap_snp_sl_4116	4	156.839	4	107.803
solcap_snp_sl_4125	4	156.839	4	107.803
solcap_snp_sl_4126	4	156.839	4	107.803
solcap_snp_sl_4144	4	156.839	4	107.803
solcap_snp_sl_4164	4	156.839	4	107.803
solcap_snp_sl_47843	4	156.839	4	107.803
solcap_snp_sl_4139	4	158.182	4	107.803
solcap_snp_sl_23604	4	158.855	4	107.803
solcap_snp_sl_23608	4	158.855	4	108.119
CL015995-0443	5	0	5	0
CL015678-0316	5	0.6732	5	0
solcap_snp_sl_69219	5	0.6732	5	0
CL015499-0120	5	1.3466	5	0.3156
solcap_snp_sl_69165	5	1.3466	5	0.3156
solcap_snp_sl_69104	5	3.3975	5	1.2585
CL001269-0981	5	4.0801	5	2.2013
solcap_snp_sl_15885	5	4.0801	5	2.2013
solcap_snp_sl_15887	5	4.0801	5	2.2013
solcap_snp_sl_15889	5	4.0801	5	2.2013
solcap_snp_sl_69075	5	4.0801	5	2.2013
solcap_snp_sl_69059	5	5.424	5	3.7936
SGN-U577019_snp211_solcap_snp_sl_52680	5	6.7679	5	8.9616
SGN-U565001_snp1586_solcap_snp_sl_52697	5	7.4415	5	8.9616
SGN-U567719_snp239_solcap_snp_sl_52710	5	7.4415	5	9.593
solcap_snp_sl_52699	5	7.4415	5	8.9616
SGN-U583136_snp1228_solcap_snp_sl_52714	5	8.1151	5	10.2243
solcap_snp_sl_52731	5	9.4775	5	11.4833
solcap_snp_sl_52783	5	13.6393	5	13.374
solcap_snp_sl_52785	5	13.6393	5	13.374
solcap_snp_sl_52811	5	15.0009	5	15.5909
solcap_snp_sl_19102	5	17.0518	5	15.5909
solcap_snp_sl_49234	5	18.3954	5	17.1682
solcap_snp_sl_49230	5	21.1045	5	18.7455
SGN-U604757_snp24792	5	21.7964	5	18.7455
SGN-U604757_snp25016	5	21.7964	5	18.7455
solcap_snp_sl_49210	5	21.7964	5	18.7455
solcap_snp_sl_49212	5	21.7964	5	18.7455
solcap_snp_sl_49215	5	21.7964	5	18.7455
solcap_snp_sl_49216	5	21.7964	5	18.7455
SGN-U566039_snp997	5	23.8199	5	19.688
solcap_snp_sl_49127	5	27.2221	5	23.5284
CL009010-0352	5	31.3174	5	25.1021
solcap_snp_sl_49009	5	33.3391	5	26.6786
CL017434-0104	5	34.0125	5	26.9941
solcap_snp_sl_48962	5	35.3556	5	28.8891
CL016098-0151	5	36.0287	5	30.465
solcap_snp_sl_23765	5	36.0287	5	32.0382
solcap_snp_sl_23766	5	36.0287	5	32.0382
solcap_snp_sl_23769	5	36.0287	5	32.0382
solcap_snp_sl_23772	5	36.0287	5	32.0382
solcap_snp_sl_23775	5	36.0287	5	32.0382
solcap_snp_sl_23776	5	36.0287	5	32.0382
solcap_snp_sl_23777	5	36.0287	5	32.0382
solcap_snp_sl_23778	5	36.0287	5	32.0382
solcap_snp_sl_23782	5	36.0287	5	32.0382
solcap_snp_sl_23787	5	36.0287	5	32.0382
solcap_snp_sl_23790	5	36.0287	5	32.0382
solcap_snp_sl_23793	5	36.0287	5	32.0382
solcap_snp_sl_23795	5	36.0287	5	31.7227
solcap_snp_sl_23797	5	36.0287	5	31.7227
solcap_snp_sl_23800	5	36.0287	5	31.4072
solcap_snp_sl_23801	5	36.0287	5	31.4072
solcap_snp_sl_23803	5	36.0287	5	31.4072
solcap_snp_sl_23813	5	36.0287	5	30.465
solcap_snp_sl_23817	5	36.0287	5	30.465
solcap_snp_sl_23820	5	36.0287	5	30.465
solcap_snp_sl_23823	5	36.0287	5	30.465
solcap_snp_sl_23827	5	36.0287	5	30.465
solcap_snp_sl_23829	5	36.0287	5	30.465
solcap_snp_sl_23832	5	36.0287	5	30.465
solcap_snp_sl_48909	5	36.0287	5	32.0382
solcap_snp_sl_48911	5	36.0287	5	32.0382
solcap_snp_sl_48912	5	36.0287	5	32.0382
solcap_snp_sl_48914	5	36.0287	5	32.0382
solcap_snp_sl_48922	5	36.0287	5	30.465
CL017677-0317	5	36.7018	5	32.3537
solcap_snp_sl_13482	5	36.7018	5	32.3537
solcap_snp_sl_23741	5	36.7018	5	32.9747
solcap_snp_sl_23742	5	36.7018	5	32.9747
solcap_snp_sl_23743	5	36.7018	5	32.9747
solcap_snp_sl_23744	5	36.7018	5	32.9747
solcap_snp_sl_23746	5	36.7018	5	32.6642
solcap_snp_sl_23749	5	36.7018	5	32.3537
solcap_snp_sl_23751	5	36.7018	5	32.3537
solcap_snp_sl_23756	5	36.7018	5	32.3537
solcap_snp_sl_48904	5	36.7018	5	32.6642
solcap_snp_sl_13481	5	37.3749	5	32.9747
solcap_snp_sl_23734	5	37.3749	5	34.2264
solcap_snp_sl_23735	5	37.3749	5	34.2264
solcap_snp_sl_23736	5	37.3749	5	33.2853
solcap_snp_sl_48898	5	37.3749	5	33.5958
solcap_snp_sl_48900	5	37.3749	5	33.2853
solcap_snp_sl_23717	5	38.7175	5	35.7991
solcap_snp_sl_23721	5	40.0637	5	35.7991
solcap_snp_sl_23722	5	40.0637	5	35.7991
solcap_snp_sl_23726	5	40.0637	5	35.1683
CL016863-0418	5	40.7367	5	36.7402
SGN-U566706_snp619_solcap_snp_sl_48880	5	40.7367	5	37.3707
solcap_snp_sl_23687	5	40.7367	5	36.7402
solcap_snp_sl_23690	5	40.7367	5	36.1096
solcap_snp_sl_23695	5	40.7367	5	36.1096
solcap_snp_sl_23700	5	40.7367	5	35.7991
solcap_snp_sl_23702	5	40.7367	5	35.7991
solcap_snp_sl_23709	5	40.7367	5	35.7991
solcap_snp_sl_23711	5	40.7367	5	35.7991
solcap_snp_sl_23712	5	40.7367	5	35.7991
solcap_snp_sl_25698	5	40.7367	5	36.7402
solcap_snp_sl_48886	5	40.7367	5	35.7991
solcap_snp_sl_48888	5	40.7367	5	35.7991
CL015710-0349	5	42.7858	5	40.8567
solcap_snp_sl_48839	5	42.7858	5	41.1672
solcap_snp_sl_48843	5	42.7858	5	40.5462
solcap_snp_sl_50687	5	44.8342	5	44.317
CL015186-0203	5	46.1761	5	46.2075
CL017651-0163	5	46.1761	5	45.892
solcap_snp_sl_50718	5	46.1761	5	45.892
solcap_snp_sl_50722	5	46.1761	5	45.892
solcap_snp_sl_50746	5	46.1761	5	46.8383
solcap_snp_sl_50775	5	48.956	5	47.4691
solcap_snp_sl_50783	5	50.2986	5	47.7796
solcap_snp_sl_50804	5	50.2986	5	48.7215
solcap_snp_sl_50819	5	50.2986	5	48.7215
CL017209-0588	5	50.981	5	49.032
C2_At1g14000_530_b	5	51.6543	5	50.3676
C2_At1g14000_657_b	5	51.6543	5	50.3676
CL015295-0367	5	51.6543	5	49.3425
CL016061-0368	5	51.6543	5	50.3676
CL017150-0184_solcap_snp_sl_50870	5	51.6543	5	50.3676
Le013904_140	5	51.6543	5	49.3425
solcap_snp_sl_5050	5	51.6543	5	49.032
solcap_snp_sl_5052	5	51.6543	5	49.3425
solcap_snp_sl_5053	5	51.6543	5	49.3425
solcap_snp_sl_5054	5	51.6543	5	49.3425
solcap_snp_sl_5055	5	51.6543	5	49.3425
solcap_snp_sl_50844	5	51.6543	5	49.3425
solcap_snp_sl_50845	5	51.6543	5	49.3425
solcap_snp_sl_50872	5	51.6543	5	50.3676
solcap_snp_sl_50895	5	52.3274	5	50.3676
solcap_snp_sl_50902	5	52.3274	5	50.6781
solcap_snp_sl_50925	5	53.0095	5	51.62
SGN-U573807_snp385	5	53.6825	5	52.5619
solcap_snp_sl_50974	5	53.6825	5	52.5619
solcap_snp_sl_51002	5	54.4041	5	53.5031
solcap_snp_sl_51015	5	54.4041	5	53.5031
solcap_snp_sl_51043	5	55.0958	5	53.5031
solcap_snp_sl_13798	5	55.7874	5	53.5031
solcap_snp_sl_51094	5	56.4789	5	53.8136
solcap_snp_sl_51098	5	56.4789	5	53.8136
CL009113-0687	5	65.4535	5	54.1281
CL015150-0287	5	65.4535	5	54.1281
CL015150-0478_solcap_snp_sl_52240	5	65.4535	5	54.1281
CL015639-0197	5	65.4535	5	54.1281
CL016021-0083	5	65.4535	5	54.1281
CL016021-0379_solcap_snp_sl_51155	5	65.4535	5	54.1281
CL017400-0148	5	65.4535	5	54.1281
CL017400-0465	5	65.4535	5	54.1281
CL017625-0427	5	65.4535	5	54.1281
CL017638-0440	5	65.4535	5	54.1281
SL10469_202_CL009113-0189	5	65.4535	5	54.1281
solcap_snp_sl_38795	5	65.4535	5	54.1281
solcap_snp_sl_40832	5	65.4535	5	54.1281
solcap_snp_sl_40839	5	65.4535	5	54.1281
solcap_snp_sl_40841	5	65.4535	5	54.1281
solcap_snp_sl_45340	5	65.4535	5	54.4386
solcap_snp_sl_51103	5	65.4535	5	54.1281
solcap_snp_sl_51118	5	65.4535	5	54.1281
solcap_snp_sl_51121	5	65.4535	5	54.1281
solcap_snp_sl_51126	5	65.4535	5	54.1281
solcap_snp_sl_51127	5	65.4535	5	54.1281
solcap_snp_sl_5115	5	65.4535	5	54.1281
solcap_snp_sl_51160	5	65.4535	5	54.1281
solcap_snp_sl_51175	5	65.4535	5	54.1281
solcap_snp_sl_51181	5	65.4535	5	54.1281
solcap_snp_sl_51184	5	65.4535	5	54.1281
solcap_snp_sl_51193	5	65.4535	5	54.1281
solcap_snp_sl_51197	5	65.4535	5	54.1281
solcap_snp_sl_51200	5	65.4535	5	54.1281
solcap_snp_sl_51201	5	65.4535	5	54.1281
solcap_snp_sl_51211	5	65.4535	5	54.1281
solcap_snp_sl_51212	5	65.4535	5	54.1281
solcap_snp_sl_51220	5	65.4535	5	54.1281
solcap_snp_sl_51227	5	65.4535	5	54.1281
solcap_snp_sl_51242	5	65.4535	5	54.1281
solcap_snp_sl_51244	5	65.4535	5	54.1281
solcap_snp_sl_51551	5	65.4535	5	54.1281
solcap_snp_sl_51556	5	65.4535	5	54.1281
solcap_snp_sl_51587	5	65.4535	5	54.1281
solcap_snp_sl_51594	5	65.4535	5	54.1281
solcap_snp_sl_51628	5	65.4535	5	54.1281
solcap_snp_sl_52238	5	65.4535	5	54.1281
solcap_snp_sl_52243	5	65.4535	5	54.1281
solcap_snp_sl_52254	5	65.4535	5	54.1281
solcap_snp_sl_52255	5	65.4535	5	54.1281
solcap_snp_sl_52269	5	65.4535	5	54.1281
solcap_snp_sl_52280	5	65.4535	5	54.1281
solcap_snp_sl_55309	5	65.4535	5	54.1281
solcap_snp_sl_55315	5	65.4535	5	54.1281
solcap_snp_sl_55328	5	65.4535	5	54.1281
solcap_snp_sl_55338	5	65.4535	5	54.1281
solcap_snp_sl_55344	5	65.4535	5	54.1281
solcap_snp_sl_55367	5	65.4535	5	54.1281
solcap_snp_sl_56068	5	65.4535	5	54.4386
solcap_snp_sl_56083	5	65.4535	5	54.4386
solcap_snp_sl_56091	5	65.4535	5	54.4386
solcap_snp_sl_67804	5	65.4535	5	54.4386
solcap_snp_sl_69382	5	65.4535	5	54.4386
solcap_snp_sl_69385	5	65.4535	5	54.4386
CL017527-0194	5	66.1355	5	54.4386
CL017527-0380	5	66.1355	5	54.4386
solcap_snp_sl_67790	5	66.1355	5	54.4386
solcap_snp_sl_67793	5	66.1355	5	54.4386
solcap_snp_sl_51459	5	67.4963	5	54.7491
CL009279-0240	5	68.1784	5	55.3797
solcap_snp_sl_51461	5	68.1784	5	55.3797
solcap_snp_sl_22560	5	68.8699	5	56.0104
solcap_snp_sl_22562	5	68.8699	5	56.3209
solcap_snp_sl_37116	5	68.8699	5	56.3209
solcap_snp_sl_37122	5	68.8699	5	56.6364
3155_3_488_b_3155_3_479	5	69.5521	5	56.9519
3155_3_523_b_3155_3_514	5	69.5521	5	56.9519
solcap_snp_sl_22565	5	69.5521	5	56.6364
solcap_snp_sl_22566	5	69.5521	5	56.6364
solcap_snp_sl_22571	5	69.5521	5	56.6364
solcap_snp_sl_25829	5	69.5521	5	56.9519
solcap_snp_sl_37126	5	69.5521	5	56.6364
solcap_snp_sl_37127	5	69.5521	5	56.6364
solcap_snp_sl_29	5	70.225	5	59.7925
solcap_snp_sl_16140	5	70.9165	5	60.108
solcap_snp_sl_37	5	70.9165	5	60.4235
solcap_snp_sl_38	5	70.9165	5	60.4235
solcap_snp_sl_12187	5	71.5987	5	61.0544
solcap_snp_sl_16141	5	71.5987	5	60.4235
solcap_snp_sl_16142	5	71.5987	5	60.4235
solcap_snp_sl_16145	5	71.5987	5	61.0544
solcap_snp_sl_22584	5	71.5987	5	61.3699
solcap_snp_sl_22587	5	71.5987	5	61.3699
solcap_snp_sl_22591	5	71.5987	5	61.3699
solcap_snp_sl_22593	5	71.5987	5	61.3699
solcap_snp_sl_22594	5	71.5987	5	61.3699
solcap_snp_sl_22597	5	71.5987	5	61.6874
solcap_snp_sl_22598	5	71.5987	5	61.6874
solcap_snp_sl_22602	5	71.5987	5	61.6874
solcap_snp_sl_22603	5	71.5987	5	61.6874
solcap_snp_sl_22607	5	71.5987	5	62.3184
solcap_snp_sl_25842	5	71.5987	5	61.0544
solcap_snp_sl_37184	5	71.5987	5	61.3699
solcap_snp_sl_40	5	71.5987	5	60.4235
solcap_snp_sl_42	5	71.5987	5	60.4235
solcap_snp_sl_47	5	71.5987	5	60.4235
solcap_snp_sl_53	5	71.5987	5	61.0544
solcap_snp_sl_57	5	71.5987	5	61.0544
solcap_snp_sl_60	5	71.5987	5	61.0544
solcap_snp_sl_63	5	71.5987	5	61.0544
solcap_snp_sl_64	5	71.5987	5	61.3699
solcap_snp_sl_66	5	71.5987	5	61.3699
solcap_snp_sl_68	5	71.5987	5	61.3699
solcap_snp_sl_39	5	72.3096	5	60.4235
Le001857_68	5	73.7081	5	56.6364
solcap_snp_sl_15	5	73.7081	5	56.6364
solcap_snp_sl_22567	5	73.7081	5	56.6364
solcap_snp_sl_22573	5	73.7081	5	56.6364
solcap_snp_sl_16137	5	77.1492	5	57.8982
solcap_snp_sl_22623	5	89.1104	5	63.8917
solcap_snp_sl_37191	5	89.1104	5	63.2606
solcap_snp_sl_37199	5	89.1104	5	64.2072
solcap_snp_sl_37209	5	90.4707	5	64.8383
solcap_snp_sl_37251	5	94.6132	5	66.7953
SGN-U576433_snp130498_solcap_snp_sl_37266	5	95.974	5	66.7953
solcap_snp_sl_12205	5	95.974	5	66.7953
solcap_snp_sl_12208	5	95.974	5	66.7953
solcap_snp_sl_22629	5	95.974	5	66.7953
solcap_snp_sl_37265	5	95.974	5	66.7953
solcap_snp_sl_12212	5	96.6659	5	66.7953
U221402_454_b	5	96.6659	5	66.7953
U221402_480_b	5	96.6659	5	66.7953
solcap_snp_sl_12213	5	97.3392	5	66.7953
solcap_snp_sl_37366	5	112.021	5	69.6314
2719_1_118_b	5	114.767	5	70.2627
solcap_snp_sl_12232	5	116.817	5	70.894
solcap_snp_sl_12233	5	117.491	5	72.1609
solcap_snp_sl_12244	5	118.834	5	72.1609
solcap_snp_sl_12245	5	118.834	5	72.1609
solcap_snp_sl_12252	5	120.178	5	72.792
solcap_snp_sl_12256	5	120.178	5	73.1075
solcap_snp_sl_12260	5	120.178	5	73.1075
solcap_snp_sl_12264	5	120.178	5	73.1075
solcap_snp_sl_12265	5	120.178	5	73.1075
solcap_snp_sl_12266	5	120.178	5	73.1075
solcap_snp_sl_12268	5	120.178	5	73.423
solcap_snp_sl_12270	5	120.178	5	73.7385
solcap_snp_sl_12274	5	120.178	5	73.7386
solcap_snp_sl_12276	5	120.178	5	74.0541
solcap_snp_sl_12277	5	120.178	5	74.0541
solcap_snp_sl_12279	5	120.178	5	74.0541
solcap_snp_sl_12286	5	120.178	5	74.0541
solcap_snp_sl_158	5	120.178	5	74.3696
solcap_snp_sl_22642	5	120.178	5	73.1075
solcap_snp_sl_22646	5	120.178	5	73.1075
solcap_snp_sl_22649	5	120.178	5	73.423
solcap_snp_sl_37386	5	120.178	5	73.1075
solcap_snp_sl_12290	5	120.87	5	75.0009
solcap_snp_sl_236	5	128.692	5	81.6678
solcap_snp_sl_37524	5	128.692	5	80.0773
solcap_snp_sl_37577	5	128.692	5	81.6678
solcap_snp_sl_231	5	128.692	5	81.0363
solcap_snp_sl_181	5	129.384	5	78.4781
solcap_snp_sl_193	5	129.384	5	78.7937
solcap_snp_sl_194	5	129.384	5	78.7937
solcap_snp_sl_195	5	129.384	5	78.7937
solcap_snp_sl_224	5	130.058	5	80.7208
solcap_snp_sl_227	5	130.058	5	80.7208
solcap_snp_sl_229	5	130.058	5	81.0363
solcap_snp_sl_37588	5	131.402	5	82.2993
solcap_snp_sl_37589	5	131.402	5	82.6149
solcap_snp_sl_11567	5	132.095	5	83.2464
solcap_snp_sl_249	5	132.095	5	83.2464
solcap_snp_sl_251	5	132.095	5	83.2464
solcap_snp_sl_252	5	132.095	5	83.2464
solcap_snp_sl_37604	5	132.095	5	83.2464
solcap_snp_sl_37612	5	132.769	5	83.2464
solcap_snp_sl_37626	5	133.443	5	83.562
solcap_snp_sl_37620	5	134.141	5	83.562
solcap_snp_sl_258	5	134.858	5	84.8216
solcap_snp_sl_297	5	134.858	5	86.396
solcap_snp_sl_37673	5	134.858	5	85.4531
solcap_snp_sl_37688	5	134.858	5	86.396
solcap_snp_sl_37689	5	134.858	5	86.396
CL016753-0425	5	140.365	5	87.6558
solcap_snp_sl_280	5	140.365	5	85.4531
solcap_snp_sl_37684	5	140.365	5	86.396
solcap_snp_sl_306	5	141.728	5	88.2874
solcap_snp_sl_329	5	143.809	5	89.8652
solcap_snp_sl_330	5	143.809	5	89.8652
solcap_snp_sl_335	5	143.809	5	89.8652
solcap_snp_sl_337	5	143.809	5	89.8652
solcap_snp_sl_339	5	143.809	5	89.8652
solcap_snp_sl_343	5	143.809	5	89.8652
solcap_snp_sl_37763	5	143.809	5	89.8652
solcap_snp_sl_37784	5	143.809	5	89.8652
solcap_snp_sl_37787	5	143.809	5	89.8652
solcap_snp_sl_345	5	144.483	5	89.8652
solcap_snp_sl_352	5	144.483	5	90.4967
solcap_snp_sl_353	5	144.483	5	90.4967
solcap_snp_sl_354	5	144.483	5	90.4967
solcap_snp_sl_37793	5	144.483	5	89.8652
solcap_snp_sl_357	5	145.845	5	90.4967
solcap_snp_sl_360	5	145.845	5	90.8123
solcap_snp_sl_362	5	145.845	5	90.8123
solcap_snp_sl_369	5	145.845	5	90.8123
solcap_snp_sl_37812	5	146.538	5	91.755
solcap_snp_sl_37819	5	146.538	5	91.755
CL015213-0163	5	147.212	5	92.3865
CL016702-0316	5	147.886	5	93.3291
SGN-U580266_snp391_solcap_snp_sl_37888	5	149.248	5	93.6446
solcap_snp_sl_37896	5	149.94	5	93.9602
solcap_snp_sl_55435	5	149.94	5	93.9602
solcap_snp_sl_37979	5	153.593	5	95.5373
solcap_snp_sl_37971	5	154.284	5	95.5373
CL015215-0121	6	0	6	0
CL016793-0298	6	0	6	0
CL017502-0724	6	0	6	0
Le011957_235	6	0	6	0
solcap_snp_sl_22846	6	0	6	0
solcap_snp_sl_22851	6	0	6	0
solcap_snp_sl_22860	6	0	6	0
solcap_snp_sl_22861	6	0	6	0
solcap_snp_sl_22867	6	0	6	0
solcap_snp_sl_22868	6	0	6	0
solcap_snp_sl_22877	6	0	6	0
solcap_snp_sl_22878	6	0	6	0
solcap_snp_sl_22880	6	0	6	0
solcap_snp_sl_22882	6	0	6	0
solcap_snp_sl_22885	6	0	6	0
solcap_snp_sl_22895	6	0	6	0
solcap_snp_sl_22898	6	0	6	0
solcap_snp_sl_22904	6	0	6	0
solcap_snp_sl_22909	6	0	6	0
solcap_snp_sl_22914	6	0	6	0
solcap_snp_sl_22916	6	0	6	0
solcap_snp_sl_22919	6	0	6	0
solcap_snp_sl_22925	6	0	6	0
solcap_snp_sl_22928	6	0	6	0
solcap_snp_sl_22929	6	0	6	0
solcap_snp_sl_22934	6	0	6	0
solcap_snp_sl_22940	6	0	6	0
solcap_snp_sl_22942	6	0	6	0
solcap_snp_sl_22946	6	0	6	0
solcap_snp_sl_22948	6	0	6	0
solcap_snp_sl_22957	6	0	6	0
solcap_snp_sl_22960	6	0	6	0
solcap_snp_sl_22965	6	0	6	0
solcap_snp_sl_22976	6	0	6	0
solcap_snp_sl_22978	6	0	6	0
solcap_snp_sl_22980	6	0	6	0
solcap_snp_sl_22989	6	0	6	0
solcap_snp_sl_22990	6	0	6	0
solcap_snp_sl_22995	6	0	6	0
solcap_snp_sl_22997	6	0	6	0
solcap_snp_sl_23007	6	0	6	0
solcap_snp_sl_23010	6	0	6	0
solcap_snp_sl_23011	6	0	6	0
solcap_snp_sl_23013	6	0	6	0
solcap_snp_sl_23014	6	0	6	0
solcap_snp_sl_23015	6	0	6	0
solcap_snp_sl_23019	6	0	6	0
solcap_snp_sl_23028	6	0	6	0
solcap_snp_sl_23040	6	0	6	0
solcap_snp_sl_23041	6	0	6	0
solcap_snp_sl_23044	6	0	6	0
solcap_snp_sl_23045	6	0	6	0
solcap_snp_sl_23048	6	0	6	0
solcap_snp_sl_23049	6	0	6	0
solcap_snp_sl_23051	6	0	6	0
solcap_snp_sl_23052	6	0	6	0
solcap_snp_sl_23053	6	0	6	0
solcap_snp_sl_23054	6	0	6	0
solcap_snp_sl_23057	6	0	6	0
solcap_snp_sl_23061	6	0	6	0
solcap_snp_sl_23065	6	0	6	0
solcap_snp_sl_23066	6	0	6	0
solcap_snp_sl_23068	6	0	6	0
solcap_snp_sl_23069	6	0	6	0
solcap_snp_sl_23077	6	0	6	0
solcap_snp_sl_23096	6	0	6	0
solcap_snp_sl_23098	6	0	6	0
solcap_snp_sl_23099	6	0	6	0
solcap_snp_sl_25277	6	0	6	0.3105
solcap_snp_sl_25278	6	0	6	0
solcap_snp_sl_25290	6	0	6	0
solcap_snp_sl_25292	6	0	6	0
solcap_snp_sl_25293	6	0	6	0
solcap_snp_sl_25294	6	0	6	0
solcap_snp_sl_25298	6	0	6	0
solcap_snp_sl_25311	6	0	6	0
solcap_snp_sl_25312	6	0	6	0
solcap_snp_sl_25318	6	0	6	0
solcap_snp_sl_25322	6	0	6	0
solcap_snp_sl_25325	6	0	6	0
solcap_snp_sl_25327	6	0	6	0
solcap_snp_sl_25334	6	0	6	0
solcap_snp_sl_25335	6	0	6	0
solcap_snp_sl_25342	6	0	6	0
solcap_snp_sl_25355	6	0	6	0
solcap_snp_sl_25359	6	0	6	0
solcap_snp_sl_25362	6	0	6	0
solcap_snp_sl_25368	6	0	6	0
solcap_snp_sl_26719	6	0	6	0
solcap_snp_sl_26730	6	0	6	0
solcap_snp_sl_26731	6	0	6	0
solcap_snp_sl_26747	6	0	6	0
solcap_snp_sl_26761	6	0	6	0
solcap_snp_sl_26767	6	0	6	0
solcap_snp_sl_26768	6	0	6	0
solcap_snp_sl_26771	6	0	6	0
solcap_snp_sl_26780	6	0	6	0
solcap_snp_sl_26803	6	0	6	0
solcap_snp_sl_26804	6	0	6	0
solcap_snp_sl_26810	6	0	6	0
solcap_snp_sl_26826	6	0	6	0
solcap_snp_sl_35251	6	0	6	0
solcap_snp_sl_35252	6	0	6	0
solcap_snp_sl_35255	6	0	6	0
solcap_snp_sl_35256	6	0	6	0
solcap_snp_sl_35274	6	0	6	0
solcap_snp_sl_35284	6	0	6	0
solcap_snp_sl_39937	6	0	6	0
solcap_snp_sl_39953	6	0	6	0
solcap_snp_sl_39957	6	0	6	0
solcap_snp_sl_39959	6	0	6	0
solcap_snp_sl_39981	6	0	6	0
solcap_snp_sl_65693	6	0	6	0
solcap_snp_sl_65703	6	0	6	0
solcap_snp_sl_25258	6	1.3411	6	0.3105
solcap_snp_sl_25259	6	1.3411	6	0.3105
solcap_snp_sl_25262	6	1.3411	6	0.3105
CL009061-0349	6	2.0135	6	0.621
Le005230_165	6	2.0135	6	1.5625
Le007276_150	6	2.0135	6	0.9315
solcap_snp_sl_25167	6	2.0135	6	1.5625
solcap_snp_sl_25168	6	2.0135	6	1.5625
solcap_snp_sl_25193	6	2.0135	6	1.247
solcap_snp_sl_25199	6	2.0135	6	0.9315
solcap_snp_sl_25202	6	2.0135	6	0.9315
solcap_snp_sl_25205	6	2.0135	6	0.9315
solcap_snp_sl_25213	6	2.0135	6	0.621
solcap_snp_sl_25215	6	2.0135	6	0.621
solcap_snp_sl_25217	6	2.0135	6	0.621
solcap_snp_sl_25223	6	2.0135	6	0.3105
solcap_snp_sl_25225	6	2.0135	6	0.3105
solcap_snp_sl_25227	6	2.0135	6	0.3105
solcap_snp_sl_25230	6	2.0135	6	0.3105
solcap_snp_sl_25244	6	2.0135	6	0.3105
solcap_snp_sl_25245	6	2.0135	6	0.3105
solcap_snp_sl_35197	6	2.0135	6	1.5625
solcap_snp_sl_35208	6	2.0135	6	1.5625
solcap_snp_sl_35225	6	2.0135	6	0.3105
solcap_snp_sl_35227	6	2.0135	6	0.3105
solcap_snp_sl_65686	6	2.0135	6	0.3105
solcap_snp_sl_25250	6	2.6859	6	0.3105
solcap_snp_sl_25251	6	2.6859	6	0.3105
solcap_snp_sl_25252	6	2.6859	6	0.3105
solcap_snp_sl_25260	6	2.6859	6	0.3105
solcap_snp_sl_25263	6	2.6859	6	0.3105
solcap_snp_sl_25265	6	2.6859	6	0.3105
solcap_snp_sl_25266	6	2.6859	6	0.3105
solcap_snp_sl_25267	6	2.6859	6	0.3105
solcap_snp_sl_25268	6	2.6859	6	0.3105
solcap_snp_sl_35232	6	2.6859	6	0.3105
solcap_snp_sl_35235	6	2.6859	6	0.3105
solcap_snp_sl_35237	6	2.6859	6	0.3105
solcap_snp_sl_25160	6	3.3582	6	4.079
solcap_snp_sl_25201	6	3.3582	6	0.9315
solcap_snp_sl_15515	6	4.6994	6	0.621
solcap_snp_sl_21621	6	4.6994	6	0.9315
solcap_snp_sl_21622	6	4.6994	6	0.9315
solcap_snp_sl_65677	6	4.6994	6	0.9315
CL015629-0205	6	6.0405	6	2.5044
solcap_snp_sl_25166	6	6.0405	6	1.5625
solcap_snp_sl_25172	6	6.0405	6	1.5625
solcap_snp_sl_25182	6	6.0405	6	1.5625
solcap_snp_sl_25188	6	6.0405	6	1.5625
solcap_snp_sl_25189	6	6.0405	6	1.247
solcap_snp_sl_25204	6	6.0405	6	0.9315
solcap_snp_sl_25221	6	6.0405	6	0.3105
solcap_snp_sl_25234	6	6.0405	6	0.3105
solcap_snp_sl_35210	6	6.0405	6	1.5625
solcap_snp_sl_35211	6	6.0405	6	1.5625
solcap_snp_sl_65675	6	6.0405	6	0.9315
CL002276-0216	6	6.713	6	5.3306
solcap_snp_sl_35125	6	6.713	6	5.0201
solcap_snp_sl_35133	6	6.713	6	4.3895
solcap_snp_sl_35135	6	6.713	6	4.3895
solcap_snp_sl_35139	6	6.713	6	4.3895
solcap_snp_sl_35094	6	8.0732	6	5.9612
CL017423-0090_solcap_snp_sl_35068	6	8.7551	6	7.2188
Le001897_200	6	8.7551	6	7.2188
solcap_snp_sl_35063	6	8.7551	6	7.2188
CL017069-0086	6	10.0972	6	8.4762
solcap_snp_sl_34975	6	10.0972	6	8.4762
solcap_snp_sl_35001	6	10.0972	6	8.4762
CL009069-0442	6	10.7702	6	10.05
CL015079-0293	6	10.7702	6	10.05
CL017429-0041	6	10.7702	6	10.05
solcap_snp_sl_29455	6	10.7702	6	10.05
solcap_snp_sl_30498	6	10.7702	6	10.05
solcap_snp_sl_31209	6	10.7702	6	10.05
solcap_snp_sl_32320	6	10.7702	6	10.05
solcap_snp_sl_32425	6	10.7702	6	10.05
solcap_snp_sl_32455	6	10.7702	6	10.05
solcap_snp_sl_32490	6	10.7702	6	10.05
solcap_snp_sl_34430	6	10.7702	6	10.05
solcap_snp_sl_36659	6	10.7702	6	10.3605
solcap_snp_sl_36675	6	10.7702	6	10.3605
solcap_snp_sl_36778	6	10.7702	6	10.05
solcap_snp_sl_58701	6	10.7702	6	10.05
SL10401_823	6	11.4432	6	8.4762
CL009290-0188	6	12.1161	6	10.3605
Le004790_246	6	12.1161	6	10.05
SL10187_425	6	12.1161	6	10.05
solcap_snp_sl_27091	6	12.1161	6	10.05
solcap_snp_sl_29444	6	12.1161	6	10.05
solcap_snp_sl_31156	6	12.1161	6	10.05
solcap_snp_sl_31170	6	12.1161	6	10.05
solcap_snp_sl_31901	6	12.1161	6	10.05
solcap_snp_sl_32214	6	12.1161	6	10.05
solcap_snp_sl_32429	6	12.1161	6	10.05
solcap_snp_sl_32465	6	12.1161	6	10.05
solcap_snp_sl_32474	6	12.1161	6	10.05
solcap_snp_sl_32499	6	12.1161	6	10.05
solcap_snp_sl_32501	6	12.1161	6	10.05
solcap_snp_sl_32502	6	12.1161	6	10.05
solcap_snp_sl_32504	6	12.1161	6	10.05
solcap_snp_sl_32521	6	12.1161	6	10.05
solcap_snp_sl_36765	6	12.1161	6	10.05
solcap_snp_sl_63527	6	12.1161	6	10.05
solcap_snp_sl_68757	6	15.5113	6	11.3014
solcap_snp_sl_28348	6	16.1935	6	11.9318
solcap_snp_sl_36713	6	16.1935	6	11.9318
solcap_snp_sl_28388	6	18.2272	6	12.2423
solcap_snp_sl_28389	6	18.2272	6	12.2423
CL016669-0383	6	19.6257	6	12.8728
CL015748-0159	6	20.9857	6	14.1337
solcap_snp_sl_44591	6	20.9857	6	13.5033
CL017355-0321	6	22.3276	6	15.7075
solcap_snp_sl_44625	6	22.3276	6	15.7075
solcap_snp_sl_44650	6	24.3481	6	16.0181
CL016203-0105	6	25.0303	6	16.6484
solcap_snp_sl_44670	6	25.0303	6	16.6484
CL017517-0405	6	25.7034	6	19.7891
solcap_snp_sl_44686	6	25.7034	6	16.9589
solcap_snp_sl_44694	6	25.7034	6	18.2159
solcap_snp_sl_44721	6	25.7034	6	19.7891
solcap_snp_sl_44733	6	25.7034	6	20.0996
solcap_snp_sl_44736	6	25.7034	6	20.0996
solcap_snp_sl_44742	6	25.7034	6	20.7298
CL016144-0169	6	27.7257	6	22.9309
CL017670-0525	6	27.7257	6	22.6204
solcap_snp_sl_68830	6	27.7257	6	22.9309
CL015076-0365	6	32.526	6	24.5021
CL015816-0100	6	32.526	6	24.5021
CL015823-0533	6	32.526	6	25.7586
CL016853-0349	6	32.526	6	23.8721
solcap_snp_sl_68887	6	32.526	6	23.8721
solcap_snp_sl_68935	6	32.526	6	26.0691
CL015763-0127	6	33.1993	6	26.6992
solcap_snp_sl_68943	6	33.1993	6	27.6403
solcap_snp_sl_68976	6	33.1993	6	30.1534
solcap_snp_sl_25660	6	33.8816	6	27.6403
solcap_snp_sl_68954	6	34.5734	6	28.8968
CL009178-0553	6	35.9539	6	30.1534
CL016124-0483	6	35.9539	6	30.1534
solcap_snp_sl_69004	6	35.9539	6	30.1534
solcap_snp_sl_55902	6	39.3986	6	31.7367
solcap_snp_sl_55906	6	39.3986	6	32.0472
solcap_snp_sl_24361	6	41.4198	6	32.9887
C2_At1g44575_632c	6	42.0927	6	32.9887
CL015317-0204	6	42.0927	6	33.2992
solcap_snp_sl_55941	6	42.0927	6	32.9887
solcap_snp_sl_55950	6	42.0927	6	32.9887
solcap_snp_sl_55958	6	42.0927	6	32.9887
solcap_snp_sl_55978	6	42.7657	6	33.6097
CL017831-0408	6	43.4387	6	33.6097
solcap_snp_sl_14458	6	44.1117	6	33.9202
solcap_snp_sl_1342	6	45.4663	6	35.4876
CL016867-0381	6	46.812	6	35.4876
solcap_snp_sl_1319	6	46.812	6	35.4876
solcap_snp_sl_1341	6	46.812	6	35.4876
solcap_snp_sl_1345	6	46.812	6	35.4876
solcap_snp_sl_1349	6	46.812	6	35.4876
solcap_snp_sl_1350	6	46.812	6	35.4876
solcap_snp_sl_1355	6	46.812	6	35.4876
solcap_snp_sl_1356	6	46.812	6	35.4876
solcap_snp_sl_1361	6	46.812	6	35.4876
solcap_snp_sl_17024	6	46.812	6	35.4876
solcap_snp_sl_40699	6	46.812	6	35.4876
solcap_snp_sl_40727	6	46.812	6	35.4876
solcap_snp_sl_40775	6	46.812	6	35.4876
solcap_snp_sl_40788	6	46.812	6	35.4876
solcap_snp_sl_40811	6	46.812	6	35.4876
solcap_snp_sl_41811	6	46.812	6	35.4876
solcap_snp_sl_41830	6	46.812	6	35.4876
solcap_snp_sl_41840	6	46.812	6	35.4876
solcap_snp_sl_56058	6	46.812	6	35.1771
solcap_snp_sl_39159	6	51.536	6	41.4559
solcap_snp_sl_39163	6	51.536	6	41.4559
solcap_snp_sl_39246	6	52.2082	6	42.3976
solcap_snp_sl_39312	6	54.9043	6	44.9455
solcap_snp_sl_57866	6	56.9196	6	46.53
solcap_snp_sl_57810	6	57.5913	6	48.7422
solcap_snp_sl_57766	6	58.2632	6	50.0163
solcap_snp_sl_57714	6	59.6036	6	51.612
solcap_snp_sl_24454	6	64.3415	6	56.4619
solcap_snp_sl_57607	6	64.3415	6	56.4619
SL10882_924	6	66.3574	6	56.7774
solcap_snp_sl_24449	6	66.3574	6	56.7774
solcap_snp_sl_24450	6	66.3574	6	56.7774
solcap_snp_sl_57593	6	66.3574	6	56.7774
solcap_snp_sl_57594	6	66.3574	6	56.7774
solcap_snp_sl_24440	6	67.0293	6	57.7359
solcap_snp_sl_24445	6	67.0293	6	57.4204
solcap_snp_sl_57533	6	67.7012	6	58.0514
CL015545-0057_solcap_snp_sl_57521	6	69.0596	6	58.9935
solcap_snp_sl_57455	6	69.0596	6	60.5672
solcap_snp_sl_57465	6	69.0596	6	60.2517
solcap_snp_sl_57398	6	73.1344	6	63.1014
solcap_snp_sl_57435	6	73.1344	6	63.1014
Bcyc_868	6	73.8158	6	63.4169
CL016102-0429_solcap_snp_sl_57352	6	73.8158	6	63.7324
solcap_snp_sl_57377	6	73.8158	6	63.1014
solcap_snp_sl_57228	6	77.2532	6	70.9088
solcap_snp_sl_57217	6	78.5959	6	72.1668
CL015955-0552	6	80.6176	6	72.7976
CL017643-0357	6	80.6176	6	73.4283
solcap_snp_sl_57093	6	88.8995	6	74.4511
solcap_snp_sl_54500	6	93.0448	6	77.2936
solcap_snp_sl_32223	6	94.3869	6	76.6629
solcap_snp_sl_31729	6	95.7287	6	78.8618
CL015627-0229	6	96.4014	6	78.5513
CL016876-0144	6	97.743	6	80.7538
SGN-U578566_snp704_solcap_snp_sl_54417	6	97.743	6	80.7538
solcap_snp_sl_31719	6	97.743	6	80.7538
SGN-U567706_snp723_solcap_snp_sl_31712	6	98.4153	6	81.0643
C2_At1g20050_230_b	6	99.0877	6	82.3163
C2_At1g20050_577_b	6	99.0877	6	82.3163
SGN-U579138_snp745	6	99.0877	6	81.3749
solcap_snp_sl_31701	6	99.0877	6	81.3749
solcap_snp_sl_31708	6	99.0877	6	81.3749
solcap_snp_sl_24250	6	100.429	6	85.1491
solcap_snp_sl_24255	6	100.429	6	84.2077
solcap_snp_sl_24258	6	100.429	6	84.2077
solcap_snp_sl_54339	6	100.429	6	85.1491
solcap_snp_sl_54214	6	105.155	6	87.6784
U146140_177c	6	106.497	6	85.1491
U146140_369c	6	106.497	6	85.1491
U146140_479c	6	106.497	6	85.1491
solcap_snp_sl_24256	6	107.179	6	84.2077
2819_5_183_b	6	109.88	6	80.7538
2819_5_442_b	6	111.296	6	80.7538
CL015333-0048	7	4.2074	7	74.1164
CL017868-0344	7	5.5495	7	72.8569
solcap_snp_sl_70496	7	5.5495	7	72.8569
solcap_snp_sl_70564	7	7.5701	7	70.316
solcap_snp_sl_70608	7	8.9122	7	70.0004
solcap_snp_sl_70629	7	8.9122	7	70.0004
solcap_snp_sl_70636	7	9.6327	7	69.6808
CL015683-0220	7	13.0738	7	68.5006
solcap_snp_sl_37060	7	20.8705	7	64.6569
CL017605-0415	7	22.8923	7	64.6569
solcap_snp_sl_70781	7	24.2349	7	63.7144
solcap_snp_sl_70808	7	25.5957	7	63.0831
CL009012-0525	7	26.2777	7	61.506
CL017692-0398_solcap_snp_sl_70925	7	28.9846	7	57.3328
CL017397-0332_solcap_snp_sl_70973	7	29.6579	7	56.0736
CL015287-0263	7	30.3313	7	55.4425
CL015502-0666	7	30.3313	7	55.4425
SL20074_501	7	30.3313	7	55.4425
solcap_snp_sl_16096	7	30.3313	7	55.4425
solcap_snp_sl_70992	7	30.3313	7	55.758
solcap_snp_sl_71011	7	30.3313	7	55.4425
SL10197_1376	7	33.7335	7	52.9213
solcap_snp_sl_12137	7	33.7335	7	52.9213
solcap_snp_sl_12139	7	33.7335	7	52.9213
solcap_snp_sl_12140	7	33.7335	7	52.9213
solcap_snp_sl_12146	7	33.7335	7	52.9213
solcap_snp_sl_37085	7	33.7335	7	54.4998
solcap_snp_sl_71085	7	33.7335	7	53.5528
solcap_snp_sl_71098	7	33.7335	7	52.9213
solcap_snp_sl_71099	7	33.7335	7	52.9213
solcap_snp_sl_71103	7	33.7335	7	52.9213
solcap_snp_sl_37097	7	35.0771	7	53.8684
CL015239-0564	7	36.421	7	52.6057
solcap_snp_sl_12150	7	36.421	7	52.6057
solcap_snp_sl_12153	7	36.421	7	52.6057
solcap_snp_sl_12157	7	36.421	7	52.2902
solcap_snp_sl_12158	7	36.421	7	52.2902
solcap_snp_sl_71106	7	36.421	7	52.9213
solcap_snp_sl_71142	7	39.8286	7	51.3475
solcap_snp_sl_71135	7	40.5025	7	51.3475
solcap_snp_sl_71138	7	40.5025	7	51.3475
solcap_snp_sl_71171	7	41.8466	7	50.0882
solcap_snp_sl_55376	7	43.191	7	49.7726
solcap_snp_sl_55399	7	44.5537	7	49.4551
solcap_snp_sl_55410	7	44.5537	7	49.4551
SGN-U564051_snp225	7	47.2682	7	46.9151
CL017588-0132_solcap_snp_sl_55475	7	47.9517	7	45.3407
CL015706-0234	7	48.6351	7	45.3407
CL017480-0094	7	49.998	7	44.3687
solcap_snp_sl_7028	7	49.998	7	44.3687
CL015198-0299	7	51.3988	7	43.4198
CL016543-0744_solcap_snp_sl_53433	7	51.3988	7	43.4198
CL017131-0118	7	51.3988	7	43.4198
solcap_snp_sl_14155	7	51.3988	7	43.4198
solcap_snp_sl_14159	7	51.3988	7	43.4198
solcap_snp_sl_14160	7	51.3988	7	43.4198
solcap_snp_sl_14164	7	51.3988	7	43.4198
solcap_snp_sl_53267	7	51.3988	7	43.4198
solcap_snp_sl_53566	7	51.3988	7	43.4198
solcap_snp_sl_53585	7	51.3988	7	43.4198
solcap_snp_sl_53591	7	51.3988	7	43.4198
solcap_snp_sl_53552	7	52.1011	7	43.4198
CL002649-1087_solcap_snp_sl_53237	7	52.7749	7	43.7354
CL015083-0490	7	52.7749	7	43.4198
CL016023-0709	7	52.7749	7	43.7354
CL016778-0295	7	52.7749	7	43.4198
CL017521-0306	7	52.7749	7	43.4198
solcap_snp_sl_14158	7	52.7749	7	43.4198
solcap_snp_sl_14166	7	52.7749	7	43.4198
solcap_snp_sl_14172	7	52.7749	7	43.4198
solcap_snp_sl_14173	7	52.7749	7	43.4198
solcap_snp_sl_53288	7	52.7749	7	43.4198
solcap_snp_sl_53298	7	52.7749	7	43.4198
solcap_snp_sl_53335	7	52.7749	7	43.4198
solcap_snp_sl_53378	7	52.7749	7	43.4198
solcap_snp_sl_53558	7	52.7749	7	43.4198
solcap_snp_sl_53597	7	52.7749	7	43.4198
solcap_snp_sl_53598	7	52.7749	7	43.4198
CL016815-0132	7	53.4676	7	42.1563
solcap_snp_sl_14023	7	53.4676	7	42.1563
solcap_snp_sl_14035	7	53.4676	7	42.1563
solcap_snp_sl_14182	7	53.4676	7	42.7881
solcap_snp_sl_14183	7	53.4676	7	42.7881
solcap_snp_sl_52557	7	53.4676	7	42.1563
solcap_snp_sl_52561	7	53.4676	7	41.5245
solcap_snp_sl_5850	7	53.4676	7	41.5245
solcap_snp_sl_5851	7	53.4676	7	41.5245
solcap_snp_sl_5858	7	53.4676	7	41.2007
solcap_snp_sl_5861	7	53.4676	7	41.2007
solcap_snp_sl_5863	7	54.8153	7	41.2007
CL015078-0371	7	55.5076	7	41.2007
solcap_snp_sl_52568	7	55.5076	7	41.2007
CL016209-0167_solcap_snp_sl_66737	7	57.5623	7	38.6644
CL017617-0913	7	57.5623	7	38.9801
[truncated: 1,152 more rows]
