# Supplementary material for: Development of a Large SNP Genotyping Array and Generation of High-Density Genetic Maps in Tomato
Source: PLoS One. 2012 Jul 10;7(7):e40563. doi: 10.1371/journal.pone.0040563 (PMC3393668; doi:10.1371/journal.pone.0040563)
Supplement: Table S7 — 2,841 SNP markers mapped on both the EXPEN 2012 and EXPIM 2012 linkage maps. (XLSX) [file pone.0040563.s007.xlsx]

## Sheet: Table S7
Table S7. 2,841 SNP markers mapped on both the EXPEN 2012 and EXPIM 2012 linkage maps
SNP Marker	EXPEN 2012		EXPIM 2012
	Chromosome	Position (cM)	Chromosome	Position (cM)
solcap_snp_sl_15058	1	0	1	0
solcap_snp_sl_15051	1	2.8566	1	0.5425
solcap_snp_sl_60557	1	3.1671	1	0.5425
solcap_snp_sl_15050	1	2.8566	1	0.5425
solcap_snp_sl_15049	1	2.8566	1	0.5425
CL004303-0524	1	2.8566	1	0.5425
solcap_snp_sl_24809	1	2.8566	1	0.5425
CL016197-0363_solcap_snp_sl_60559	1	2.8566	1	0.5425
solcap_snp_sl_24799	1	9.7719	1	3.3219
solcap_snp_sl_33737	1	10.4144	1	4.1455
solcap_snp_sl_60417	1	11.9882	1	4.6974
solcap_snp_sl_60360	1	20.8427	1	7.7585
solcap_snp_sl_8704	1	20.8427	1	8.5818
solcap_snp_sl_60318	1	20.8427	1	9.9568
solcap_snp_sl_60303	1	20.8427	1	10.7804
solcap_snp_sl_60296	1	20.8427	1	12.1578
solcap_snp_sl_60276	1	20.8427	1	13.5353
solcap_snp_sl_60250	1	20.8427	1	19.5054
solcap_snp_sl_60227	1	20.8427	1	19.5054
solcap_snp_sl_8669	1	20.8427	1	19.5054
solcap_snp_sl_8668	1	20.8427	1	19.5054
solcap_snp_sl_8667	1	20.8427	1	19.5054
solcap_snp_sl_24787	1	20.8427	1	19.5054
solcap_snp_sl_8656	1	20.8427	1	20.0572
solcap_snp_sl_8655	1	20.8427	1	20.0572
solcap_snp_sl_8651	1	20.8427	1	20.3284
SGN-U573329_snp393	1	20.8427	1	20.3284
solcap_snp_sl_60143	1	20.8427	1	20.8801
solcap_snp_sl_8640	1	20.8427	1	21.98
solcap_snp_sl_8639	1	20.8427	1	22.2512
solcap_snp_sl_60043	1	20.8427	1	27.2831
solcap_snp_sl_60008	1	20.8427	1	29.4999
solcap_snp_sl_59975	1	20.8427	1	30.6003
solcap_snp_sl_59964	1	22.7339	1	31.9787
solcap_snp_sl_59944	1	23.3641	1	33.3573
solcap_snp_sl_20438	1	24.6211	1	34.7361
solcap_snp_sl_59890	1	26.1951	1	36.9556
solcap_snp_sl_33677	1	26.5056	1	38.3321
solcap_snp_sl_59817	1	27.4471	1	39.4615
solcap_snp_sl_59801	1	28.3887	1	40.2858
solcap_snp_sl_59784	1	28.6992	1	40.8382
solcap_snp_sl_59754	1	30.2733	1	40.8382
solcap_snp_sl_59748	1	30.9038	1	40.8382
solcap_snp_sl_16925	1	31.2163	1	40.8382
solcap_snp_sl_41302	1	30.9038	1	40.8382
solcap_snp_sl_51462	1	31.2163	1	40.8382
solcap_snp_sl_51990	1	31.2163	1	40.8382
solcap_snp_sl_56061	1	31.2163	1	40.8382
solcap_snp_sl_19068	1	31.2163	1	40.8382
solcap_snp_sl_52641	1	31.2163	1	40.8382
solcap_snp_sl_52646	1	31.2163	1	40.8382
solcap_snp_sl_41433	1	31.2163	1	40.8382
solcap_snp_sl_41438	1	31.2163	1	40.8382
solcap_snp_sl_41445	1	31.2163	1	40.8382
solcap_snp_sl_39021	1	31.2163	1	40.8382
solcap_snp_sl_70309	1	31.2163	1	40.8382
solcap_snp_sl_70310	1	31.2163	1	40.8382
solcap_snp_sl_70312	1	31.2163	1	40.8382
solcap_snp_sl_70320	1	31.2163	1	40.8382
solcap_snp_sl_70337	1	31.2163	1	40.8382
solcap_snp_sl_70344	1	31.2163	1	40.8382
solcap_snp_sl_70345	1	31.2163	1	40.8382
solcap_snp_sl_70348	1	31.2163	1	40.8382
solcap_snp_sl_70365	1	31.2163	1	40.8382
solcap_snp_sl_70371	1	31.2163	1	40.8382
solcap_snp_sl_38790	1	31.2163	1	40.8382
solcap_snp_sl_16466	1	31.2163	1	40.8382
solcap_snp_sl_70331	1	31.2163	1	40.8382
solcap_snp_sl_18635	1	33.7392	1	41.1144
solcap_snp_sl_50589	1	34.3699	1	41.3907
solcap_snp_sl_18627	1	34.3699	1	41.3907
solcap_snp_sl_13762	1	35.6357	1	41.6669
solcap_snp_sl_50542	1	36.2704	1	42.2192
solcap_snp_sl_30135	1	38.4826	1	43.8773
solcap_snp_sl_50477	1	40.6861	1	44.7014
solcap_snp_sl_50467	1	40.9966	1	45.2536
solcap_snp_sl_50464	1	40.9966	1	45.8057
solcap_snp_sl_50458	1	41.3071	1	46.0769
solcap_snp_sl_50427	1	43.2004	1	46.9009
solcap_snp_sl_30111	1	45.094	1	47.7247
solcap_snp_sl_50373	1	46.0359	1	47.9959
solcap_snp_sl_37999	1	46.3464	1	48.5478
solcap_snp_sl_25914	1	46.3464	1	50.4828
solcap_snp_sl_38059	1	46.3464	1	50.4828
solcap_snp_sl_38078	1	46.3464	1	50.754
solcap_snp_sl_456	1	46.3464	1	51.0252
solcap_snp_sl_457	1	46.3464	1	51.8488
solcap_snp_sl_25922	1	46.3464	1	52.4005
solcap_snp_sl_38126	1	46.3464	1	52.4005
solcap_snp_sl_25926	1	46.3464	1	52.6717
solcap_snp_sl_25931	1	46.3464	1	53.2234
solcap_snp_sl_38178	1	46.3464	1	54.0468
solcap_snp_sl_38243	1	46.3464	1	55.9803
solcap_snp_sl_12350	1	46.3464	1	57.6343
solcap_snp_sl_12352	1	46.3464	1	57.6343
solcap_snp_sl_12355	1	46.3464	1	57.6343
solcap_snp_sl_38324	1	46.3464	1	57.6343
solcap_snp_sl_16331	1	46.3464	1	58.4576
solcap_snp_sl_12359	1	46.3464	1	58.4576
solcap_snp_sl_530	1	46.3464	1	58.7288
solcap_snp_sl_38390	1	46.3464	1	59
solcap_snp_sl_38406	1	46.3464	1	59.2713
solcap_snp_sl_36902	1	46.3464	1	60.3706
solcap_snp_sl_36715	1	46.3464	1	61.1933
solcap_snp_sl_27345	1	46.3464	1	62.579
solcap_snp_sl_42191	1	46.3464	1	65.3844
solcap_snp_sl_27382	1	46.3464	1	65.3844
solcap_snp_sl_27400	1	46.3464	1	65.3844
Le010791_85_solcap_snp_sl_42212	1	46.3464	1	67.0291
solcap_snp_sl_42213	1	46.3464	1	67.0291
solcap_snp_sl_17063	1	46.3464	1	67.0291
solcap_snp_sl_17072	1	46.3464	1	67.8523
solcap_snp_sl_17073	1	46.3464	1	68.4037
solcap_snp_sl_17076	1	46.3464	1	68.4037
solcap_snp_sl_17080	1	46.3464	1	68.4037
solcap_snp_sl_27588	1	46.3464	1	69.5127
SGN-U585636_snp200_solcap_snp_sl_26254	1	47.9217	1	71.7062
solcap_snp_sl_26248	1	48.2372	1	71.7062
solcap_snp_sl_16390	1	50.7718	1	72.2576
solcap_snp_sl_16393	1	50.7719	1	72.2576
solcap_snp_sl_16389	1	51.0874	1	72.2576
SL10943_357	1	51.0874	1	72.2576
solcap_snp_sl_34461	1	54.2671	1	75.8488
solcap_snp_sl_34512	1	59.0399	1	77.2245
solcap_snp_sl_34513	1	59.0399	1	77.2245
solcap_snp_sl_34522	1	59.3554	1	77.4972
solcap_snp_sl_63558	1	59.3554	1	77.4972
solcap_snp_sl_34545	1	59.9863	1	78.3202
solcap_snp_sl_9755	1	62.5107	1	78.5914
solcap_snp_sl_9756	1	62.5107	1	78.5914
solcap_snp_sl_9758	1	62.5107	1	78.5914
Cd2_2755_solcap_snp_sl_34581	1	64.0858	1	79.1458
solcap_snp_sl_34622	1	64.0858	1	79.9683
solcap_snp_sl_27784	1	64.7166	1	80.2396
solcap_snp_sl_2202	1	67.2503	1	82.7093
solcap_snp_sl_27908	1	67.8811	1	82.9806
SL10945_281	1	68.8229	1	82.9806
solcap_snp_sl_2218	1	69.7647	1	83.5245
solcap_snp_sl_43655	1	70.0752	1	83.5245
solcap_snp_sl_2234	1	70.7058	1	83.5245
solcap_snp_sl_28023	1	70.7058	1	84.3476
solcap_snp_sl_28099	1	73.559	1	85.713
solcap_snp_sl_28168	1	74.1896	1	86.812
solcap_snp_sl_28173	1	74.1896	1	86.812
solcap_snp_sl_28225	1	75.4473	1	87.3634
solcap_snp_sl_28247	1	76.3892	1	87.6346
CL016510-0445	1	77.02	1	87.6346
solcap_snp_sl_43786	1	78.9137	1	89.5661
solcap_snp_sl_43796	1	79.5446	1	89.8373
solcap_snp_sl_43902	1	81.1175	1	91.213
solcap_snp_sl_44009	1	84.2958	1	93.4177
solcap_snp_sl_44147	1	86.5225	1	95.0639
solcap_snp_sl_44190	1	87.7887	1	95.0639
solcap_snp_sl_44213	1	88.1042	1	95.6153
CL017666-0495	1	88.7351	1	96.4385
solcap_snp_sl_44266	1	89.0506	1	96.4385
solcap_snp_sl_44305	1	89.6815	1	96.7097
solcap_snp_sl_2438	1	89.6815	1	97.5329
solcap_snp_sl_2452	1	90.0072	1	98.0843
solcap_snp_sl_2455	1	90.0072	1	98.0843
solcap_snp_sl_2457	1	90.0072	1	98.0843
CL017306-0367_solcap_snp_sl_44383	1	90.0072	1	98.0843
CL015829-0286_solcap_snp_sl_44451	1	90.6381	1	98.6357
solcap_snp_sl_44461	1	90.6381	1	98.6357
solcap_snp_sl_2508	1	90.6381	1	99.1871
solcap_snp_sl_44465	1	90.6381	1	99.1871
solcap_snp_sl_2510	1	90.6381	1	99.1871
solcap_snp_sl_44470	1	90.9536	1	99.4583
SGN-U571854_snp167_solcap_snp_sl_44482	1	90.9536	1	100.558
solcap_snp_sl_40011	1	91.6094	1	101.942
solcap_snp_sl_40076	1	91.9371	1	102.214
solcap_snp_sl_40154	1	92.568	1	102.487
solcap_snp_sl_40177	1	92.568	1	103.587
solcap_snp_sl_40199	1	92.568	1	103.587
CL015751-0365	1	93.5101	1	104.129
CL016719-0209_solcap_snp_sl_40301	1	94.4522	1	104.952
solcap_snp_sl_40303	1	94.4522	1	104.952
SGN-U576068_snp460_solcap_snp_sl_40366	1	95.3944	1	106.052
solcap_snp_sl_40488	1	97.6082	1	107.975
solcap_snp_sl_26879	1	98.5502	1	107.975
solcap_snp_sl_40571	1	99.181	1	108.799
solcap_snp_sl_40586	1	99.181	1	109.07
solcap_snp_sl_36725	1	99.8588	1	109.622
solcap_snp_sl_68771	1	100.819	1	110.717
solcap_snp_sl_54525	1	101.129	1	112.094
3284_1_60_solcap_snp_sl_54547	1	101.129	1	112.365
solcap_snp_sl_54589	1	102.387	1	114.02
solcap_snp_sl_6718	1	102.697	1	115.125
CL015970-0397_solcap_snp_sl_54631	1	103.015	1	115.125
solcap_snp_sl_54622	1	102.387	1	115.125
solcap_snp_sl_54669	1	103.963	1	115.68
solcap_snp_sl_19481	1	104.279	1	115.951
solcap_snp_sl_54685	1	104.594	1	115.951
SGN-U580895_snp1396_solcap_snp_sl_54697	1	104.91	1	116.222
solcap_snp_sl_54704	1	105.225	1	116.222
CL009293-0681	1	105.541	1	116.222
solcap_snp_sl_54758	1	106.483	1	117.045
CL016668-0365	1	106.483	1	117.045
solcap_snp_sl_54854	1	107.741	1	118.416
solcap_snp_sl_54883	1	108.056	1	118.416
C2_At2g15890_430_b	1	108.687	1	120.344
solcap_snp_sl_13404	1	109.629	1	120.896
solcap_snp_sl_29388	1	109.629	1	120.896
solcap_snp_sl_13399	1	109.629	1	121.167
solcap_snp_sl_13398	1	109.629	1	121.167
solcap_snp_sl_48209	1	110.571	1	121.438
solcap_snp_sl_48181	1	111.202	1	122.261
solcap_snp_sl_48179	1	111.202	1	122.533
solcap_snp_sl_48151	1	111.518	1	124.187
solcap_snp_sl_48097	1	111.833	1	125.286
solcap_snp_sl_48077	1	111.833	1	125.286
solcap_snp_sl_50683	1	112.775	1	125.838
solcap_snp_sl_53864	1	113.091	1	125.838
solcap_snp_sl_53846	1	113.722	1	125.838
SGN-U573826_snp1014_solcap_snp_sl_53877	1	112.775	1	125.838
solcap_snp_sl_53870	1	112.775	1	125.838
solcap_snp_sl_53862	1	113.091	1	125.838
SGN-U313729_snp305	1	113.091	1	125.838
CL016082-0560	1	113.091	1	125.838
solcap_snp_sl_53812	1	114.037	1	126.389
SGN-U581283_snp1102_solcap_snp_sl_53749	1	115.613	1	126.66
SGN-U581138_snp1171_solcap_snp_sl_53721	1	116.555	1	126.66
solcap_snp_sl_53743	1	115.613	1	126.66
CL015806-0417_solcap_snp_sl_53692	1	116.871	1	126.932
solcap_snp_sl_53671	1	117.186	1	127.483
solcap_snp_sl_53630	1	117.186	1	127.483
solcap_snp_sl_7398	2	0	2	0
solcap_snp_sl_6201	2	0.3156	2	0
solcap_snp_sl_6185	2	0.6331	2	0
solcap_snp_sl_5885	2	0.9487	2	0
solcap_snp_sl_5881	2	1.2642	2	0
solcap_snp_sl_51532	2	1.8957	2	0
solcap_snp_sl_5260	2	2.5271	2	0
solcap_snp_sl_1393	2	2.8426	2	0
solcap_snp_sl_1391	2	3.1582	2	0
solcap_snp_sl_56941	2	0	2	0
solcap_snp_sl_56943	2	0	2	0
solcap_snp_sl_28320	2	0	2	0
solcap_snp_sl_2559	2	0	2	0
solcap_snp_sl_2561	2	0	2	0
solcap_snp_sl_2563	2	0	2	0
solcap_snp_sl_2564	2	0	2	0
solcap_snp_sl_2565	2	0	2	0
solcap_snp_sl_2570	2	0	2	0
solcap_snp_sl_2572	2	0	2	0
solcap_snp_sl_44555	2	0	2	0
solcap_snp_sl_2575	2	0	2	0
solcap_snp_sl_28329	2	0	2	0
solcap_snp_sl_28335	2	0	2	0
solcap_snp_sl_28338	2	0	2	0
solcap_snp_sl_2600	2	0	2	0
solcap_snp_sl_28343	2	0	2	0
solcap_snp_sl_2607	2	0	2	0
solcap_snp_sl_6247	2	0	2	0
solcap_snp_sl_6240	2	0	2	0
solcap_snp_sl_6239	2	0	2	0
solcap_snp_sl_31193	2	0	2	0
solcap_snp_sl_31191	2	0	2	0
solcap_snp_sl_31190	2	0	2	0
solcap_snp_sl_6232	2	0	2	0
solcap_snp_sl_6228	2	0	2	0
solcap_snp_sl_6227	2	0	2	0
solcap_snp_sl_6226	2	0	2	0
solcap_snp_sl_6206	2	0	2	0
solcap_snp_sl_944	2	0	2	0
solcap_snp_sl_2037	2	0	2	0
solcap_snp_sl_36890	2	0	2	0
solcap_snp_sl_11804	2	0	2	0
solcap_snp_sl_11805	2	0	2	0
solcap_snp_sl_2118	2	0	2	0
solcap_snp_sl_6199	2	0.3156	2	0
solcap_snp_sl_6194	2	0.3156	2	0
solcap_snp_sl_6192	2	0.3156	2	0
solcap_snp_sl_6189	2	0.3156	2	0
solcap_snp_sl_6183	2	0.6331	2	0
solcap_snp_sl_6177	2	0.6331	2	0
solcap_snp_sl_1380	2	0.6331	2	0
solcap_snp_sl_40819	2	0.6331	2	0
solcap_snp_sl_1382	2	0.6331	2	0
solcap_snp_sl_1383	2	0.6331	2	0
solcap_snp_sl_1384	2	0.6331	2	0
solcap_snp_sl_1385	2	0.6331	2	0
solcap_snp_sl_1386	2	0.6331	2	0
solcap_snp_sl_27108	2	0.6331	2	0
solcap_snp_sl_31002	2	0.9487	2	0
solcap_snp_sl_52609	2	0.9487	2	0
solcap_snp_sl_52608	2	0.9487	2	0
solcap_snp_sl_5879	2	1.2642	2	0
solcap_snp_sl_5872	2	1.2642	2	0
solcap_snp_sl_11572	2	1.2642	2	0
solcap_snp_sl_7416	2	1.2642	2	0
solcap_snp_sl_56944	2	1.2642	2	0
solcap_snp_sl_7413	2	1.2642	2	0
solcap_snp_sl_5305	2	1.2642	2	0
solcap_snp_sl_5300	2	1.2642	2	0
solcap_snp_sl_5299	2	1.2642	2	0
solcap_snp_sl_30408	2	1.2642	2	0
solcap_snp_sl_5293	2	1.2642	2	0
solcap_snp_sl_5283	2	1.2642	2	0
solcap_snp_sl_5268	2	1.2642	2	0
solcap_snp_sl_5256	2	2.5271	2	0
solcap_snp_sl_12647	2	3.1582	2	0
solcap_snp_sl_1390	2	3.1582	2	0
solcap_snp_sl_1388	2	3.1582	2	0
solcap_snp_sl_26928	2	3.1582	2	0
solcap_snp_sl_26923	2	3.4757	2	0.2712
solcap_snp_sl_30473	2	3.7912	2	0.2712
solcap_snp_sl_30482	2	4.4225	2	0.2712
solcap_snp_sl_31751	2	4.738	2	0.5425
solcap_snp_sl_56955	2	4.4225	2	0.5425
solcap_snp_sl_32196	2	4.4225	2	0.5425
solcap_snp_sl_25971	2	6.3153	2	1.0938
solcap_snp_sl_25974	2	6.3153	2	1.0938
SGN-U600984_snp332	2	7.2624	2	1.365
solcap_snp_sl_26072	2	11.0736	2	2.188
solcap_snp_sl_26022	2	7.894	2	2.188
Le006654_46	2	8.2096	2	2.188
solcap_snp_sl_38456	2	14.5512	2	3.5633
solcap_snp_sl_26129	2	14.5512	2	3.5633
solcap_snp_sl_26132	2	14.5512	2	3.5633
solcap_snp_sl_38457	2	14.5512	2	3.5633
solcap_snp_sl_26134	2	14.5512	2	3.5633
solcap_snp_sl_26168	2	15.4982	2	4.9421
solcap_snp_sl_36312	2	15.8137	2	4.9421
solcap_snp_sl_36484	2	16.1293	2	4.9421
solcap_snp_sl_19576	2	15.4982	2	4.9421
solcap_snp_sl_22259	2	15.8137	2	4.9421
solcap_snp_sl_67542	2	15.8137	2	4.9421
solcap_snp_sl_36448	2	19.6423	2	7.9911
solcap_snp_sl_15707	2	19.6423	2	8.5421
solcap_snp_sl_36443	2	19.6423	2	8.8133
solcap_snp_sl_15706	2	19.6423	2	8.8133
Le009381_51	2	20.2734	2	9.0845
solcap_snp_sl_36420	2	20.2734	2	10.183
solcap_snp_sl_36400	2	20.9046	2	10.734
SGN-U571208_snp268	2	21.8513	2	11.285
solcap_snp_sl_8386	2	21.8513	2	11.5563
solcap_snp_sl_8389	2	21.8513	2	11.5563
solcap_snp_sl_8393	2	21.8513	2	11.5563
solcap_snp_sl_8397	2	21.8513	2	11.5563
solcap_snp_sl_20325	2	21.8513	2	11.5563
solcap_snp_sl_8405	2	22.1668	2	12.1073
Le017925_27_solcap_snp_sl_33223	2	21.8513	2	12.1073
solcap_snp_sl_8408	2	22.1668	2	12.1073
solcap_snp_sl_8409	2	22.1668	2	12.1073
SGN-U578164_snp2086	2	22.1668	2	12.1073
solcap_snp_sl_33242	2	22.1668	2	12.1073
solcap_snp_sl_8426	2	22.1668	2	12.1073
solcap_snp_sl_20340	2	22.1668	2	12.6584
solcap_snp_sl_20344	2	24.0627	2	12.9296
solcap_snp_sl_24721	2	24.3783	2	13.7573
solcap_snp_sl_20358	2	24.3783	2	14.0285
solcap_snp_sl_20361	2	24.3783	2	14.0285
solcap_snp_sl_8439	2	24.6938	2	14.8563
solcap_snp_sl_33302	2	24.6938	2	15.4074
CL016491-0436_solcap_snp_sl_33330	2	26.5832	2	15.6786
solcap_snp_sl_14951	2	27.8424	2	16.7772
solcap_snp_sl_33416	2	29.7326	2	20.397
CL016463-0326_solcap_snp_sl_33432	2	30.3639	2	20.9482
solcap_snp_sl_8464	2	30.3639	2	20.9482
SGN-U315881_T1698_snp147	2	32.2596	2	21.2194
solcap_snp_sl_33469	2	32.2596	2	21.2194
Le001778_68_solcap_snp_sl_33474	2	32.2596	2	21.4907
SGN-U574493_snp71	2	33.846	2	21.7619
CL017156-0308_solcap_snp_sl_33519	2	33.846	2	21.7619
SGN-U586107_snp378_solcap_snp_sl_33547	2	34.1615	2	22.0331
SL20141_109_CL009129-0540_solcap_snp_sl_33558	2	34.1615	2	22.0331
solcap_snp_sl_33579	2	36.057	2	22.5843
solcap_snp_sl_8505	2	36.3725	2	22.857
solcap_snp_sl_33595	2	36.3725	2	23.1298
solcap_snp_sl_8512	2	37.0036	2	23.6809
solcap_snp_sl_33636	2	37.0036	2	24.7799
solcap_snp_sl_10567	2	39.5297	2	26.7061
solcap_snp_sl_10564	2	39.5297	2	26.7061
solcap_snp_sl_10563	2	39.5297	2	26.9773
solcap_snp_sl_10557	2	39.5297	2	26.9773
solcap_snp_sl_66052	2	41.1056	2	28.0759
CL009018-1241	2	41.1056	2	28.0759
solcap_snp_sl_35956	2	41.4211	2	29.7258
solcap_snp_sl_35868	2	44.2746	2	30.8243
solcap_snp_sl_35844	2	44.5901	2	30.8243
CL016680-0509	2	44.9056	2	31.9229
solcap_snp_sl_25482	2	46.1639	2	32.1941
solcap_snp_sl_25473	2	46.7949	2	32.1941
solcap_snp_sl_35798	2	47.1104	2	32.1941
solcap_snp_sl_25472	2	46.7949	2	32.1941
solcap_snp_sl_25469	2	47.1104	2	32.1941
solcap_snp_sl_25454	2	47.1104	2	32.1941
solcap_snp_sl_25453	2	47.1104	2	32.4654
solcap_snp_sl_35791	2	47.1104	2	32.4654
solcap_snp_sl_25443	2	47.7413	2	32.7366
solcap_snp_sl_25441	2	47.7413	2	32.7366
solcap_snp_sl_25433	2	47.7413	2	32.7366
solcap_snp_sl_35784	2	47.7413	2	32.7366
solcap_snp_sl_35779	2	47.7413	2	32.7366
solcap_snp_sl_25422	2	47.7413	2	32.7366
solcap_snp_sl_65976	2	47.7413	2	32.7366
solcap_snp_sl_35771	2	47.7413	2	32.7366
solcap_snp_sl_25418	2	48.0568	2	33.0078
solcap_snp_sl_25417	2	48.0568	2	33.0078
solcap_snp_sl_25403	2	48.3723	2	33.5588
solcap_snp_sl_35759	2	48.6878	2	33.5588
solcap_snp_sl_35770	2	48.0568	2	33.5588
SGN-U149575_TG14_snp657	2	48.0568	2	33.5588
solcap_snp_sl_25414	2	48.0568	2	33.5588
solcap_snp_sl_35764	2	48.0568	2	33.5588
solcap_snp_sl_25406	2	48.0568	2	33.5588
solcap_snp_sl_25405	2	48.0568	2	33.5588
solcap_snp_sl_35758	2	48.6878	2	33.5588
SGN-U574837_snp399	2	48.6878	2	33.5588
SGN-U584790_snp107	2	49.0033	2	34.1098
solcap_snp_sl_23850	2	49.9456	2	34.1098
solcap_snp_sl_13514	2	49.9456	2	34.1098
solcap_snp_sl_13516	2	49.9456	2	34.1098
solcap_snp_sl_13518	2	49.9456	2	34.1098
solcap_snp_sl_13526	2	49.9456	2	34.1098
solcap_snp_sl_13527	2	49.9456	2	34.1098
solcap_snp_sl_13528	2	49.9456	2	34.1098
solcap_snp_sl_13530	2	49.9456	2	34.1098
solcap_snp_sl_13531	2	49.9456	2	34.1098
solcap_snp_sl_29520	2	49.9456	2	34.1098
solcap_snp_sl_13545	2	49.9456	2	34.1098
solcap_snp_sl_29523	2	49.9456	2	34.1098
solcap_snp_sl_13546	2	49.9456	2	34.1098
solcap_snp_sl_13550	2	49.9456	2	34.6609
solcap_snp_sl_23856	2	49.9456	2	34.6609
solcap_snp_sl_29524	2	49.9456	2	34.6609
solcap_snp_sl_13555	2	49.9456	2	34.6609
solcap_snp_sl_13559	2	49.9456	2	34.6609
solcap_snp_sl_13552	2	49.9456	2	34.6609
solcap_snp_sl_29526	2	49.9456	2	34.9322
solcap_snp_sl_13567	2	51.2041	2	35.2049
SL10771_467	2	51.8351	2	35.4776
solcap_snp_sl_13574	2	52.1506	2	35.4776
solcap_snp_sl_13582	2	52.7816	2	35.7488
solcap_snp_sl_13584	2	52.7816	2	35.7488
S_427	2	52.7816	2	35.7488
solcap_snp_sl_4573	2	52.7816	2	35.7488
solcap_snp_sl_13595	2	52.7816	2	35.7488
solcap_snp_sl_13596	2	52.7816	2	35.7488
solcap_snp_sl_13599	2	52.7816	2	35.7488
solcap_snp_sl_13600	2	52.7816	2	35.7488
solcap_snp_sl_13603	2	52.7816	2	35.7488
solcap_snp_sl_29541	2	52.7816	2	35.7488
solcap_snp_sl_29545	2	52.7816	2	35.7488
solcap_snp_sl_29546	2	52.7816	2	35.7488
solcap_snp_sl_13621	2	53.0971	2	36.0201
solcap_snp_sl_13616	2	52.7816	2	36.0201
solcap_snp_sl_13617	2	52.7816	2	36.0201
solcap_snp_sl_13618	2	52.7816	2	36.0201
solcap_snp_sl_29547	2	52.7816	2	36.0201
solcap_snp_sl_13622	2	53.0971	2	36.0201
solcap_snp_sl_13625	2	53.0971	2	36.0201
solcap_snp_sl_29548	2	53.0971	2	36.0201
solcap_snp_sl_13631	2	53.0971	2	36.0201
solcap_snp_sl_29549	2	53.0971	2	36.0201
solcap_snp_sl_13633	2	53.0971	2	36.0201
solcap_snp_sl_13634	2	53.0971	2	36.0201
solcap_snp_sl_13636	2	53.0971	2	36.0201
solcap_snp_sl_29565	2	53.4126	2	36.2913
241_2F_264_241_2b_60_b	2	55.3068	2	36.2913
solcap_snp_sl_49327	2	53.0971	2	36.2913
solcap_snp_sl_29567	2	53.4126	2	36.2913
solcap_snp_sl_29602	2	55.6223	2	36.5625
SGN-U313785_cLEF-41-C3_snp208	2	55.6223	2	37.1138
solcap_snp_sl_29627	2	56.2534	2	37.385
CL009189-0414	2	58.1426	2	37.6562
solcap_snp_sl_29766	2	59.7485	2	38.7411
solcap_snp_sl_29779	2	60.07	2	39.5641
solcap_snp_sl_29785	2	60.07	2	39.5641
solcap_snp_sl_29789	2	60.07	2	39.8353
SGN-U581277_snp815	2	60.07	2	40.1096
solcap_snp_sl_29840	2	61.0121	2	41.4841
solcap_snp_sl_18401	2	61.6429	2	42.0354
CL017742-0462	2	61.643	2	42.0354
CL015542-0573	2	61.643	2	42.0354
solcap_snp_sl_49458	2	63.5463	2	43.4114
solcap_snp_sl_49480	2	64.1774	2	43.6826
solcap_snp_sl_49490	2	64.1774	2	43.9539
SGN-U313245_T0562_snp547	2	64.1774	2	44.5053
solcap_snp_sl_49497	2	64.1774	2	44.5053
solcap_snp_sl_49500	2	64.1774	2	44.5053
SGN-U574334_snp341_solcap_snp_sl_49507	2	64.1774	2	44.5053
solcap_snp_sl_49498	2	64.1774	2	44.5053
solcap_snp_sl_49535	2	65.1198	2	45.3331
solcap_snp_sl_49579	2	66.0664	2	45.8771
SGN-U575324_snp56571	2	66.3819	2	45.8771
SGN-U575324_snp57048	2	66.3819	2	45.8771
CL009173-0541	2	66.6974	2	46.1483
solcap_snp_sl_49645	2	68.2742	2	46.4256
CL016050-0434	2	68.2742	2	46.4256
solcap_snp_sl_49664	2	68.2742	2	46.4256
solcap_snp_sl_49669	2	68.2742	2	46.977
solcap_snp_sl_49679	2	68.9054	2	47.5284
solcap_snp_sl_49726	2	69.5367	2	47.5284
CL015741-0547	2	69.5367	2	47.5284
CL015119-0265_solcap_snp_sl_49752	2	69.5367	2	48.3516
SGN-U584914_snp1830	2	70.1758	2	50.2792
solcap_snp_sl_49803	2	70.4913	2	50.2792
solcap_snp_sl_29891	2	71.4378	2	51.1019
SGN-U576591_snp67938	2	71.4378	2	51.1019
SGN-U586520_snp61163	2	71.4378	2	51.1019
solcap_snp_sl_17161	2	74.2801	2	54.69
solcap_snp_sl_42411	2	79.9467	2	58.8372
solcap_snp_sl_42346	2	80.8888	2	60.4838
CL015021-0454	2	81.2043	2	61.0353
SGN-U590370_snp65805	2	80.8888	2	61.0353
SGN-U590370_snp65846	2	80.8888	2	61.0353
SGN-U590370_snp65887	2	80.8888	2	61.0353
SGN-U579752_snp292_solcap_snp_sl_42324	2	80.8888	2	61.0353
solcap_snp_sl_50166	2	82.1465	2	62.4116
CL015559-0344	2	82.1465	2	62.6829
solcap_snp_sl_29920	2	82.1465	2	62.9541
SGN-U572314_snp1007_solcap_snp_sl_29914	2	83.4046	2	63.5056
solcap_snp_sl_50060	2	84.6629	2	63.7768
solcap_snp_sl_50058	2	84.6629	2	63.7768
solcap_snp_sl_36232	2	92.535	2	71.3601
ABA1_2029_solcap_snp_sl_67036	2	93.1661	2	71.9117
ABA1_Promoter_SNP2_solcap_snp_sl_67034	2	93.7972	2	71.9117
solcap_snp_sl_67032	2	93.7972	2	71.9117
ABA1_Promoter_SNP1	2	93.7972	2	71.9117
CL017806-0320_solcap_snp_sl_67017	2	94.4283	2	72.4695
solcap_snp_sl_67010	2	94.7438	2	72.7407
solcap_snp_sl_36221	2	95.0593	2	73.5642
solcap_snp_sl_66965	2	96.3183	2	73.8354
solcap_snp_sl_66955	2	96.3183	2	73.8354
solcap_snp_sl_66953	2	96.3183	2	73.8354
solcap_snp_sl_36202	2	96.9493	2	74.659
solcap_snp_sl_66904	2	97.8918	2	74.9302
solcap_snp_sl_66878	2	98.8343	2	75.2015
solcap_snp_sl_21867	2	100.73	2	75.4852
solcap_snp_sl_21862	2	101.361	2	75.4852
solcap_snp_sl_21866	2	100.73	2	75.4852
solcap_snp_sl_36189	2	101.361	2	75.4852
solcap_snp_sl_36188	2	101.361	2	75.4852
solcap_snp_sl_67551	2	105.14	2	76.3087
solcap_snp_sl_58490	2	105.14	2	76.3087
solcap_snp_sl_20063	2	105.14	2	76.3087
solcap_snp_sl_58447	2	105.772	2	77.9556
solcap_snp_sl_20052	2	106.715	2	77.9556
solcap_snp_sl_20044	2	107.657	2	78.2268
solcap_snp_sl_20049	2	106.715	2	78.2268
solcap_snp_sl_58414	2	106.715	2	78.2268
solcap_snp_sl_32389	2	107.657	2	78.2268
CL016196-0121	2	107.973	2	78.7784
SGN-U313919_snp500	2	107.973	2	78.7784
solcap_snp_sl_47977	2	110.174	2	79.0496
solcap_snp_sl_47942	2	110.174	2	79.6012
CL017391-0390	2	110.174	2	79.6012
solcap_snp_sl_47897	2	110.174	2	79.6012
solcap_snp_sl_47880	2	110.174	2	79.6012
solcap_snp_sl_48033	2	108.915	2	80.1528
solcap_snp_sl_48037	2	107.973	2	80.1528
solcap_snp_sl_29351	2	110.174	2	80.1528
solcap_snp_sl_63048	3	0	3	0
solcap_snp_sl_63114	3	0.9414	3	0.5425
solcap_snp_sl_63184	3	7.3957	3	2.4644
solcap_snp_sl_9663	3	9.6063	3	3.016
solcap_snp_sl_21215	3	12.4475	3	3.8394
solcap_snp_sl_9666	3	12.4475	3	3.8394
solcap_snp_sl_9667	3	12.4475	3	3.8394
solcap_snp_sl_21216	3	12.4475	3	3.8394
solcap_snp_sl_63240	3	12.758	3	4.1106
solcap_snp_sl_9681	3	15.6101	3	6.3242
SGN-U569291_snp1086	3	22.5817	3	9.9125
solcap_snp_sl_63356	3	24.7929	3	14.6942
SL10790_382	3	27.9683	3	16.639
solcap_snp_sl_63391	3	28.2788	3	16.639
CL017009-0461	3	28.2788	3	16.639
solcap_snp_sl_9928	3	28.2788	3	16.639
solcap_snp_sl_9929	3	28.2788	3	16.639
solcap_snp_sl_9703	3	35.2309	3	22.3004
solcap_snp_sl_14355	3	38.4286	3	24.7852
solcap_snp_sl_55107	3	38.7441	3	25.0564
solcap_snp_sl_14354	3	38.4286	3	25.0564
solcap_snp_sl_14353	3	38.4286	3	25.0564
solcap_snp_sl_55055	3	39.6983	3	26.4314
solcap_snp_sl_55037	3	39.6983	3	26.4314
SGN-U564013_snp1820_solcap_snp_sl_55020	3	39.6983	3	28.0867
solcap_snp_sl_55002	3	39.6983	3	29.4641
SGN-U567178_snp438_solcap_snp_sl_31828	3	39.6983	3	30.5642
solcap_snp_sl_31826	3	39.6983	3	30.5642
solcap_snp_sl_54950	3	39.6983	3	32.2299
solcap_snp_sl_31817	3	39.6983	3	32.2299
solcap_snp_sl_19508	3	39.6983	3	32.2299
CL016675-0242	3	39.6983	3	33.3303
solcap_snp_sl_1599	3	39.6983	3	33.3303
SGN-U585791_snp124_solcap_snp_sl_41379	3	39.6983	3	34.7019
solcap_snp_sl_27113	3	39.6983	3	36.625
solcap_snp_sl_27130	3	39.6983	3	37.1768
solcap_snp_sl_27151	3	39.6983	3	37.7286
solcap_snp_sl_16433	3	39.6983	3	39.9322
Le000209_237_solcap_snp_sl_26315	3	39.6983	3	41.3093
solcap_snp_sl_26323	3	39.6983	3	42.6806
solcap_snp_sl_26327	3	39.6983	3	43.5043
solcap_snp_sl_26366	3	40.9567	3	44.8817
solcap_snp_sl_26387	3	41.2723	3	45.153
Le004122_27_solcap_snp_sl_26398	3	41.2723	3	45.153
solcap_snp_sl_26399	3	41.2723	3	45.153
solcap_snp_sl_30106	3	41.2723	3	45.153
solcap_snp_sl_30084	3	41.2723	3	45.4288
solcap_snp_sl_30074	3	42.2145	3	45.7
solcap_snp_sl_18588	3	42.8535	3	45.7
solcap_snp_sl_18585	3	42.8535	3	45.7
solcap_snp_sl_18582	3	42.8535	3	45.7
solcap_snp_sl_18581	3	42.8535	3	45.7
solcap_snp_sl_50331	3	42.8535	3	45.7
solcap_snp_sl_18590	3	42.8535	3	45.7
solcap_snp_sl_30046	3	43.1691	3	45.9712
solcap_snp_sl_30038	3	43.8	3	45.9712
solcap_snp_sl_4937	3	44.1155	3	45.9712
solcap_snp_sl_50318	3	44.7463	3	45.9712
solcap_snp_sl_28569	3	45.0618	3	45.9712
solcap_snp_sl_30033	3	44.1155	3	45.9712
solcap_snp_sl_30031	3	44.1155	3	45.9712
solcap_snp_sl_30024	3	44.1155	3	45.9712
solcap_snp_sl_30035	3	44.1155	3	45.9712
solcap_snp_sl_30015	3	44.7463	3	45.9712
solcap_snp_sl_28574	3	45.0618	3	45.9712
solcap_snp_sl_30006	3	45.0618	3	45.9712
solcap_snp_sl_31646	3	45.0618	3	45.9712
solcap_snp_sl_31648	3	45.0618	3	45.9712
solcap_snp_sl_31653	3	45.0618	3	45.9712
solcap_snp_sl_31655	3	45.0618	3	45.9712
solcap_snp_sl_28586	3	45.0618	3	45.9712
solcap_snp_sl_36888	3	45.0618	3	45.9712
SGN-U576317_snp104_solcap_snp_sl_32529	3	45.0618	3	45.9712
solcap_snp_sl_32530	3	45.0618	3	45.9712
SGN-U604433_snp183_solcap_snp_sl_29934	3	45.0618	3	45.9712
SGN-U564058_snp1352_solcap_snp_sl_29940	3	45.0618	3	45.9712
solcap_snp_sl_50305	3	45.0618	3	45.9712
solcap_snp_sl_50307	3	45.0618	3	45.9712
solcap_snp_sl_29975	3	45.0618	3	45.9712
solcap_snp_sl_30528	3	45.0618	3	45.9712
solcap_snp_sl_30532	3	45.0618	3	45.9712
solcap_snp_sl_52143	3	45.0618	3	45.9712
Le004377_94	3	45.0618	3	45.9712
solcap_snp_sl_30552	3	45.0618	3	45.9712
solcap_snp_sl_30553	3	45.0618	3	45.9712
solcap_snp_sl_30556	3	45.0618	3	45.9712
solcap_snp_sl_30559	3	45.0618	3	45.9712
solcap_snp_sl_30587	3	45.0618	3	45.9712
solcap_snp_sl_30589	3	45.0618	3	45.9712
solcap_snp_sl_30593	3	45.0618	3	45.9712
solcap_snp_sl_36307	3	45.0618	3	45.9712
solcap_snp_sl_36308	3	45.0618	3	45.9712
solcap_snp_sl_36309	3	45.0618	3	45.9712
solcap_snp_sl_30354	3	45.0618	3	45.9712
solcap_snp_sl_27243	3	45.0618	3	45.9712
solcap_snp_sl_27238	3	45.0618	3	45.9712
solcap_snp_sl_1772	3	45.0618	3	45.9712
solcap_snp_sl_42160	3	45.3723	3	46.2424
solcap_snp_sl_30945	3	45.9933	3	46.2424
solcap_snp_sl_5764	3	45.9933	3	46.5137
solcap_snp_sl_5769	3	45.9933	3	46.5137
solcap_snp_sl_5771	3	45.9933	3	46.5137
solcap_snp_sl_5774	3	45.9933	3	46.5137
solcap_snp_sl_30657	3	45.9933	3	47.889
solcap_snp_sl_30678	3	45.9933	3	47.889
solcap_snp_sl_18943	3	45.9933	3	49.5374
CL016221-0325	3	45.9933	3	49.8086
solcap_snp_sl_30763	3	45.9933	3	49.8086
solcap_snp_sl_30774	3	45.9933	3	50.0798
solcap_snp_sl_30776	3	45.9933	3	50.0798
solcap_snp_sl_18949	3	45.9933	3	50.0798
solcap_snp_sl_18952	3	45.9933	3	50.0798
SL10910_315	3	45.9933	3	50.0798
solcap_snp_sl_18967	3	45.9933	3	50.351
solcap_snp_sl_30821	3	45.9933	3	50.351
solcap_snp_sl_30825	3	45.9933	3	50.351
solcap_snp_sl_30918	3	45.9933	3	50.6223
solcap_snp_sl_52395	3	45.9933	3	50.6223
solcap_snp_sl_5722	3	45.9933	3	51.717
solcap_snp_sl_30857	3	45.9933	3	52.2687
solcap_snp_sl_18982	3	45.9933	3	52.8266
solcap_snp_sl_18981	3	45.9933	3	52.8266
solcap_snp_sl_30839	3	45.9933	3	52.8266
solcap_snp_sl_30833	3	45.9933	3	53.0978
solcap_snp_sl_52371	3	45.9933	3	53.0978
solcap_snp_sl_35299	3	45.9933	3	53.0978
solcap_snp_sl_35331	3	45.9933	3	53.6496
SGN-U582610_snp835_solcap_snp_sl_35344	3	45.9933	3	53.6496
solcap_snp_sl_35345	3	45.9933	3	53.6496
solcap_snp_sl_65736	3	45.9933	3	54.2014
solcap_snp_sl_65758	3	45.9933	3	54.4726
solcap_snp_sl_35382	3	45.9933	3	54.4726
solcap_snp_sl_35407	3	45.9933	3	55.0243
solcap_snp_sl_35413	3	45.9933	3	55.2955
solcap_snp_sl_35443	3	45.9933	3	55.8474
solcap_snp_sl_35459	3	45.9933	3	55.8474
solcap_snp_sl_10377	3	45.9933	3	55.8474
solcap_snp_sl_35540	3	46.3038	3	57.2248
solcap_snp_sl_21682	3	46.6144	3	57.2248
solcap_snp_sl_21683	3	46.6144	3	57.2248
solcap_snp_sl_21684	3	46.6144	3	57.2248
CL016938-0536	3	46.6144	3	57.2248
solcap_snp_sl_35601	3	47.5562	3	58.3258
solcap_snp_sl_21694	3	47.5562	3	58.3258
solcap_snp_sl_35619	3	47.5562	3	58.597
solcap_snp_sl_35650	3	47.5562	3	59.6919
solcap_snp_sl_35697	3	48.8086	3	60.2436
solcap_snp_sl_25390	3	48.8086	3	60.2436
solcap_snp_sl_19657	3	51.3277	3	63.8394
solcap_snp_sl_55790	3	51.3277	3	63.8394
solcap_snp_sl_19654	3	51.3277	3	64.1106
solcap_snp_sl_55754	3	51.3277	3	64.3818
solcap_snp_sl_58651	3	51.6382	3	64.6531
solcap_snp_sl_20088	3	51.9487	3	64.6531
solcap_snp_sl_14714	3	51.9487	3	64.9243
solcap_snp_sl_7942	3	52.8905	3	65.4758
solcap_snp_sl_7940	3	52.8905	3	65.4758
solcap_snp_sl_58584	3	52.8905	3	65.4758
solcap_snp_sl_58550	3	53.201	3	66.8521
solcap_snp_sl_7919	3	53.201	3	67.4036
solcap_snp_sl_58518	3	53.201	3	67.6749
solcap_snp_sl_15960	3	54.1426	3	67.9461
solcap_snp_sl_69353	3	54.4531	3	68.2173
solcap_snp_sl_11602	3	54.4531	3	68.2173
solcap_snp_sl_9383	3	57.9757	3	70.7021
solcap_snp_sl_9382	3	57.9757	3	70.7021
solcap_snp_sl_62520	3	57.9757	3	71.5256
CL015346-0143_solcap_snp_sl_62495	3	59.551	3	72.9026
SGN-U565563_snp1042_solcap_snp_sl_62467	3	61.1268	3	73.4543
CL016891-0260	3	61.7577	3	73.4543
CL015455-0169	3	62.0732	3	74.0059
CL017416-0406	3	63.0154	3	74.8293
solcap_snp_sl_62377	3	63.9576	3	75.1005
CL015860-0475	3	63.9576	3	75.3717
CL017298-0054_solcap_snp_sl_62362	3	63.9576	3	75.6445
solcap_snp_sl_62348	3	65.5435	3	76.1991
solcap_snp_sl_62336	3	67.1299	3	77.0224
SL10450_71	3	67.1299	3	77.574
solcap_snp_sl_62270	3	68.389	3	79.2284
solcap_snp_sl_62245	3	69.0203	3	79.4997
solcap_snp_sl_9298	3	69.0203	3	80.0512
solcap_snp_sl_62209	3	69.6516	3	80.3269
solcap_snp_sl_62180	3	70.9106	3	81.1502
CL015369-0414	3	71.5418	3	81.9734
CL017463-0220_solcap_snp_sl_62120	3	72.8007	3	82.525
solcap_snp_sl_9260	3	72.8007	3	82.7962
solcap_snp_sl_9252	3	72.8007	3	82.7962
solcap_snp_sl_61886	3	80.6862	3	86.997
CL015521-0417	3	82.9021	3	88.0962
solcap_snp_sl_61820	3	83.8609	3	88.6476
solcap_snp_sl_9127	3	85.119	3	88.9189
solcap_snp_sl_9116	3	85.119	3	88.9189
solcap_snp_sl_20801	3	85.75	3	89.4704
solcap_snp_sl_20765	3	87.6399	3	90.2937
solcap_snp_sl_20762	3	87.6399	3	90.2937
solcap_snp_sl_34115	3	87.9554	3	90.5649
solcap_snp_sl_20760	3	87.6399	3	90.5649
solcap_snp_sl_20751	3	87.6399	3	90.5649
solcap_snp_sl_20723	3	87.9554	3	91.1164
solcap_snp_sl_20721	3	87.9554	3	91.3876
solcap_snp_sl_20690	3	87.9554	3	93.6
solcap_snp_sl_34105	3	87.9554	3	93.6
solcap_snp_sl_61634	3	89.8477	3	95.2506
SGN-U577717_snp348_solcap_snp_sl_61632	3	90.1652	3	95.2506
solcap_snp_sl_34048	3	94.3583	3	98.567
solcap_snp_sl_34013	3	95.617	3	98.567
solcap_snp_sl_33975	3	96.2483	3	99.3903
solcap_snp_sl_33968	3	96.2483	3	99.3903
solcap_snp_sl_33948	3	97.1909	3	99.9327
SL20050_135	3	97.1909	3	100.484
CL017699-0108_solcap_snp_sl_61460	3	99.0873	3	101.584
solcap_snp_sl_61437	3	99.7187	3	101.855
solcap_snp_sl_33905	3	100.034	3	102.678
solcap_snp_sl_61411	3	100.35	3	102.678
solcap_snp_sl_33877	3	100.665	3	102.678
solcap_snp_sl_33855	3	101.296	3	103.23
solcap_snp_sl_33838	3	101.296	3	103.781
solcap_snp_sl_33829	3	102.239	3	104.881
solcap_snp_sl_33819	3	102.87	3	105.709
solcap_snp_sl_33815	3	103.812	3	107.092
solcap_snp_sl_61238	3	104.128	3	107.092
solcap_snp_sl_22017	3	105.078	3	108.192
solcap_snp_sl_67626	3	105.394	3	108.192
solcap_snp_sl_67705	3	105.078	3	108.192
solcap_snp_sl_67663	3	105.078	3	108.192
solcap_snp_sl_36532	3	105.078	3	108.192
solcap_snp_sl_36544	3	105.078	3	108.192
solcap_snp_sl_45224	4	0	4	0
SL10952_387	4	0.9411	4	0.8226
CL016772-0147_solcap_snp_sl_45273	4	0.9411	4	1.0938
solcap_snp_sl_45301	4	1.9391	4	1.3681
solcap_snp_sl_45276	4	0.9411	4	1.3681
SGN-U590460_snp591_solcap_snp_sl_45282	4	0.9411	4	1.3681
solcap_snp_sl_63760	4	8.4101	4	3.2925
solcap_snp_sl_9832	4	8.7226	4	3.2925
solcap_snp_sl_9841	4	9.0351	4	3.8467
solcap_snp_sl_63775	4	9.3476	4	3.8467
solcap_snp_sl_9837	4	9.3476	4	3.8467
solcap_snp_sl_9849	4	10.6127	4	4.118
solcap_snp_sl_9856	4	10.6127	4	4.6692
solcap_snp_sl_63814	4	12.8235	4	6.3224
solcap_snp_sl_21320	4	12.8235	4	6.3224
solcap_snp_sl_21321	4	12.8235	4	6.3224
solcap_snp_sl_63852	4	15.6772	4	6.8737
solcap_snp_sl_63870	4	16.3119	4	7.6966
SGN-U581496_snp423	4	18.538	4	9.9004
solcap_snp_sl_63976	4	19.4797	4	11.8314
solcap_snp_sl_63996	4	21.0646	4	12.3827
solcap_snp_sl_64053	4	22.9701	4	13.7582
solcap_snp_sl_21335	4	24.5454	4	14.5812
solcap_snp_sl_21339	4	26.119	4	15.4052
solcap_snp_sl_21345	4	26.4295	4	15.4052
solcap_snp_sl_34668	4	27.0603	4	15.4052
solcap_snp_sl_34669	4	27.3758	4	15.4052
solcap_snp_sl_21341	4	26.119	4	15.4052
solcap_snp_sl_21347	4	27.3758	4	15.4052
solcap_snp_sl_21351	4	27.3758	4	15.4052
solcap_snp_sl_21352	4	27.3758	4	15.4052
solcap_snp_sl_21353	4	27.3758	4	15.4052
solcap_snp_sl_21354	4	27.6913	4	15.9564
solcap_snp_sl_34675	4	28.3223	4	17.0507
solcap_snp_sl_21376	4	33.3951	4	20.0852
solcap_snp_sl_64250	4	33.3951	4	20.3565
solcap_snp_sl_64272	4	33.7106	4	20.9077
solcap_snp_sl_34691	4	36.8932	4	24.4757
solcap_snp_sl_25082	4	36.8932	4	24.4757
solcap_snp_sl_41510	4	43.0527	4	29.9899
solcap_snp_sl_27161	4	44.311	4	31.6394
solcap_snp_sl_27162	4	44.311	4	31.6394
solcap_snp_sl_12732	4	44.311	4	31.6394
solcap_snp_sl_27167	4	45.5694	4	33.8491
solcap_snp_sl_41552	4	45.5694	4	33.8491
CL017744-0091_solcap_snp_sl_41575	4	45.5694	4	33.8491
SGN-U563666_snp169	4	47.1454	4	34.4003
solcap_snp_sl_41609	4	47.4609	4	34.6746
solcap_snp_sl_16978	4	47.7764	4	34.9488
solcap_snp_sl_16982	4	47.7764	4	35.5
solcap_snp_sl_16983	4	47.7764	4	35.5
solcap_snp_sl_41679	4	47.7764	4	35.5
solcap_snp_sl_41683	4	48.0919	4	36.8753
solcap_snp_sl_41710	4	49.0384	4	37.4295
solcap_snp_sl_41738	4	49.6694	4	37.7022
solcap_snp_sl_41723	4	49.0384	4	37.7022
solcap_snp_sl_41739	4	49.9849	4	37.9735
solcap_snp_sl_41751	4	49.9849	4	38.5246
SGN-U574577_snp856_solcap_snp_sl_41764	4	49.9849	4	38.5246
solcap_snp_sl_1698	4	49.9849	4	38.5246
solcap_snp_sl_17764	4	50.3004	4	39.3474
solcap_snp_sl_56978	4	50.9374	4	39.3474
solcap_snp_sl_17765	4	50.3004	4	39.3474
solcap_snp_sl_17769	4	50.3004	4	39.3474
solcap_snp_sl_17770	4	50.3004	4	39.3474
solcap_snp_sl_45955	4	50.3004	4	39.3474
CL017721-0135	4	50.3004	4	39.3474
solcap_snp_sl_17771	4	50.3004	4	39.3474
solcap_snp_sl_18763	4	50.6219	4	39.6186
solcap_snp_sl_55261	4	51.2529	4	39.6186
solcap_snp_sl_45385	4	52.1952	4	39.6186
solcap_snp_sl_51437	4	50.6219	4	39.6186
CL016754-0314_solcap_snp_sl_51429	4	50.6219	4	39.6186
solcap_snp_sl_51425	4	50.6219	4	39.6186
solcap_snp_sl_5211	4	50.6219	4	39.6186
solcap_snp_sl_18756	4	50.6219	4	39.6186
solcap_snp_sl_18755	4	50.6219	4	39.6186
solcap_snp_sl_51419	4	50.6219	4	39.6186
solcap_snp_sl_51411	4	50.6219	4	39.6186
solcap_snp_sl_51345	4	50.6219	4	39.6186
solcap_snp_sl_51338	4	50.6219	4	39.6186
solcap_snp_sl_51334	4	50.6219	4	39.6186
SGN-U568735_snp900_solcap_snp_sl_51326	4	50.6219	4	39.6186
solcap_snp_sl_51325	4	50.6219	4	39.6186
solcap_snp_sl_18739	4	50.6219	4	39.6186
solcap_snp_sl_56956	4	50.6219	4	39.6186
solcap_snp_sl_56974	4	50.9374	4	39.6186
CL015243-0410	4	50.9374	4	39.6186
SL10228_484	4	51.2529	4	39.6186
solcap_snp_sl_55257	4	51.2529	4	39.6186
CL009071-0142	4	51.2529	4	39.6186
SL10322_127	4	51.2529	4	39.6186
CL009241-0724	4	51.2529	4	39.6186
solcap_snp_sl_53079	4	51.2529	4	39.6186
SGN-U563165_snp1866_solcap_snp_sl_45513	4	51.2529	4	39.6186
solcap_snp_sl_45508	4	51.2529	4	39.6186
solcap_snp_sl_45495	4	51.2529	4	39.6186
solcap_snp_sl_45487	4	51.2529	4	39.6186
solcap_snp_sl_45480	4	51.2529	4	39.6186
solcap_snp_sl_45473	4	51.2529	4	39.6186
solcap_snp_sl_45469	4	51.2529	4	39.6186
solcap_snp_sl_17641	4	51.2529	4	39.6186
SGN-U585128_snp513_solcap_snp_sl_45448	4	51.2529	4	39.6186
CL015174-0292_solcap_snp_sl_45432	4	51.2529	4	39.6186
solcap_snp_sl_45430	4	51.2529	4	39.6186
solcap_snp_sl_45427	4	51.2529	4	39.6186
solcap_snp_sl_45424	4	51.2529	4	39.6186
solcap_snp_sl_17649	4	51.2529	4	39.6186
solcap_snp_sl_45378	4	52.5107	4	39.8899
solcap_snp_sl_57877	4	52.5107	4	40.7128
solcap_snp_sl_42940	4	53.1417	4	40.987
solcap_snp_sl_42936	4	53.1417	4	40.987
solcap_snp_sl_42926	4	53.4572	4	41.2582
solcap_snp_sl_42930	4	53.1417	4	41.2582
solcap_snp_sl_42906	4	53.7727	4	42.3567
solcap_snp_sl_42872	4	54.0882	4	42.628
CL016982-0105	4	54.7193	4	42.628
SGN-U327596_C2_At1g05055_snp79_solcap_snp_sl_42867	4	54.0882	4	42.628
solcap_snp_sl_42850	4	54.7193	4	42.628
CL015899-0460_solcap_snp_sl_42811	4	55.0348	4	43.9977
solcap_snp_sl_42809	4	55.0348	4	43.9977
CL016247-0419_solcap_snp_sl_42805	4	55.3543	4	44.5488
solcap_snp_sl_42792	4	55.3543	4	44.8201
solcap_snp_sl_14103	4	55.3543	4	45.3712
solcap_snp_sl_14104	4	55.3543	4	45.3712
solcap_snp_sl_53139	4	55.3543	4	45.9224
solcap_snp_sl_24133	4	55.3543	4	47.0164
solcap_snp_sl_24135	4	55.3543	4	47.0164
SGN-U566573_snp105987	4	55.3543	4	47.0164
solcap_snp_sl_24150	4	55.9853	4	47.2877
solcap_snp_sl_24151	4	55.9853	4	47.2877
solcap_snp_sl_24152	4	55.9853	4	47.2877
solcap_snp_sl_58945	4	55.9853	4	47.2877
solcap_snp_sl_58944	4	55.9853	4	47.2877
solcap_snp_sl_24610	4	55.9853	4	47.8449
solcap_snp_sl_24609	4	55.9853	4	47.8449
solcap_snp_sl_24608	4	55.9853	4	47.8449
solcap_snp_sl_24604	4	56.3008	4	48.1161
solcap_snp_sl_24594	4	56.6163	4	48.1161
solcap_snp_sl_58935	4	56.6163	4	48.1161
solcap_snp_sl_58934	4	56.6163	4	48.1161
solcap_snp_sl_24592	4	56.6163	4	48.1161
solcap_snp_sl_24591	4	56.6163	4	48.1161
solcap_snp_sl_24585	4	56.6163	4	48.1161
solcap_snp_sl_24584	4	56.6163	4	48.1161
solcap_snp_sl_58929	4	56.6163	4	48.1161
solcap_snp_sl_24581	4	56.6163	4	48.1161
solcap_snp_sl_58927	4	56.6163	4	48.1161
solcap_snp_sl_24580	4	56.6163	4	48.1161
solcap_snp_sl_24579	4	56.6163	4	48.1161
solcap_snp_sl_24577	4	56.6163	4	48.1161
solcap_snp_sl_24575	4	56.6163	4	48.1161
solcap_snp_sl_58924	4	56.6163	4	48.1161
solcap_snp_sl_24665	4	56.9318	4	48.6703
solcap_snp_sl_24572	4	56.6163	4	48.6703
solcap_snp_sl_24568	4	56.6163	4	48.6703
solcap_snp_sl_24565	4	56.6163	4	48.6703
solcap_snp_sl_24564	4	56.6163	4	48.6703
solcap_snp_sl_24562	4	56.6163	4	48.6703
solcap_snp_sl_24561	4	56.6163	4	48.6703
solcap_snp_sl_58920	4	56.6163	4	48.6703
Le011123_364	4	56.6163	4	48.6703
solcap_snp_sl_24558	4	56.6163	4	48.6703
solcap_snp_sl_24649	4	58.2067	4	48.9415
solcap_snp_sl_24638	4	58.5242	4	48.9415
solcap_snp_sl_23469	4	59.1552	4	48.9415
solcap_snp_sl_24648	4	58.2067	4	48.9415
solcap_snp_sl_8223	4	58.2067	4	48.9415
solcap_snp_sl_23453	4	58.5242	4	48.9415
solcap_snp_sl_23457	4	58.5242	4	48.9415
solcap_snp_sl_23459	4	58.5242	4	48.9415
solcap_snp_sl_45595	4	58.5242	4	48.9415
solcap_snp_sl_45602	4	58.5242	4	48.9415
solcap_snp_sl_23464	4	58.5242	4	48.9415
solcap_snp_sl_23467	4	58.5242	4	48.9415
solcap_snp_sl_23462	4	58.5242	4	48.9415
solcap_snp_sl_23471	4	59.1552	4	48.9415
solcap_snp_sl_3065	4	59.1552	4	48.9415
solcap_snp_sl_3066	4	59.1552	4	48.9415
solcap_snp_sl_23476	4	59.1552	4	49.2157
solcap_snp_sl_3067	4	59.1552	4	49.2157
solcap_snp_sl_3068	4	59.1552	4	49.487
solcap_snp_sl_23480	4	59.1552	4	49.7582
solcap_snp_sl_3071	4	59.1552	4	49.7582
solcap_snp_sl_3073	4	59.1552	4	49.7582
solcap_snp_sl_3074	4	59.1552	4	49.7582
solcap_snp_sl_3075	4	59.1552	4	49.7582
solcap_snp_sl_3076	4	59.1552	4	49.7582
solcap_snp_sl_3080	4	59.1552	4	49.7582
solcap_snp_sl_13133	4	59.7862	4	50.3094
solcap_snp_sl_13134	4	59.7862	4	50.3094
solcap_snp_sl_23303	4	60.1017	4	50.8605
solcap_snp_sl_28824	4	59.7862	4	50.8605
solcap_snp_sl_3110	4	59.7862	4	50.8605
solcap_snp_sl_2191	4	59.7862	4	50.8605
solcap_snp_sl_2189	4	59.7862	4	50.8605
solcap_snp_sl_2178	4	60.1017	4	50.8605
solcap_snp_sl_2176	4	60.1017	4	50.8605
solcap_snp_sl_2175	4	60.1017	4	50.8605
solcap_snp_sl_2174	4	60.1017	4	50.8605
solcap_snp_sl_43589	4	60.1017	4	51.6834
solcap_snp_sl_43581	4	60.7326	4	52.5065
CL015209-0303	4	60.7326	4	52.5065
solcap_snp_sl_43520	4	62.6241	4	54.1844
solcap_snp_sl_43514	4	62.6241	4	54.1844
solcap_snp_sl_12913	4	62.6241	4	55.0212
solcap_snp_sl_43455	4	62.9396	4	55.8442
solcap_snp_sl_58717	4	63.2551	4	55.8442
solcap_snp_sl_58718	4	63.2551	4	55.8442
solcap_snp_sl_43439	4	63.5706	4	56.3955
solcap_snp_sl_43402	4	63.5706	4	56.3955
solcap_snp_sl_43331	4	65.1474	4	60.0203
solcap_snp_sl_12906	4	66.09	4	60.5748
solcap_snp_sl_12902	4	66.7295	4	60.5748
solcap_snp_sl_12905	4	66.09	4	60.5748
CL017373-0593	4	66.09	4	60.5748
solcap_snp_sl_43302	4	66.7295	4	60.5748
CL016202-0393	4	66.7295	4	60.5748
solcap_snp_sl_11564	4	68.3068	4	60.8461
solcap_snp_sl_11563	4	68.3068	4	60.8461
solcap_snp_sl_11543	4	68.3068	4	60.8461
solcap_snp_sl_11540	4	68.3068	4	60.8461
solcap_snp_sl_25693	4	68.3068	4	60.8461
solcap_snp_sl_69260	4	68.3068	4	60.8461
solcap_snp_sl_11533	4	68.3068	4	60.8461
solcap_snp_sl_11532	4	68.6263	4	61.1173
solcap_snp_sl_11530	4	68.6263	4	61.1173
solcap_snp_sl_11525	4	68.6263	4	61.1173
solcap_snp_sl_25690	4	68.6263	4	61.1173
solcap_snp_sl_11522	4	68.9419	4	61.6689
solcap_snp_sl_11517	4	68.9419	4	61.6689
solcap_snp_sl_11514	4	68.9419	4	62.4924
solcap_snp_sl_36809	4	68.9419	4	62.4924
solcap_snp_sl_11512	4	69.5734	4	63.0441
solcap_snp_sl_36806	4	69.5734	4	63.0441
solcap_snp_sl_36796	4	71.1507	4	63.5865
solcap_snp_sl_22225	4	72.1174	4	64.4125
solcap_snp_sl_17921	4	73.7345	4	66.0675
CL017841-0157	4	74.677	4	68.2816
solcap_snp_sl_17936	4	75.6196	4	68.5529
solcap_snp_sl_29243	4	76.2509	4	69.1045
solcap_snp_sl_17956	4	77.1935	4	70.2041
solcap_snp_sl_3687	4	77.1935	4	70.4753
solcap_snp_sl_47004	4	78.453	4	71.5746
CL009086-0314	4	78.453	4	71.8459
solcap_snp_sl_47019	4	79.0846	4	72.6691
solcap_snp_sl_47026	4	79.4002	4	72.9403
solcap_snp_sl_3729	4	79.4002	4	72.9403
solcap_snp_sl_47050	4	80.6597	4	73.4919
solcap_snp_sl_47079	4	82.8606	4	74.3153
solcap_snp_sl_3746	4	84.7565	4	76.2384
solcap_snp_sl_3748	4	85.0721	4	76.2384
SGN-U594049_snp94598	4	85.0721	4	76.2384
CL015283-0166_solcap_snp_sl_47165	4	85.0721	4	76.2384
solcap_snp_sl_47229	4	86.9678	4	77.0618
CL017321-0298_solcap_snp_sl_47277	4	89.8029	4	78.7168
solcap_snp_sl_47298	4	90.1184	4	78.7168
CL016705-0146	4	90.1184	4	78.7168
solcap_snp_sl_47397	4	92.0129	4	80.643
CL015472-0201	4	93.2713	4	81.7378
solcap_snp_sl_47487	4	94.8467	4	83.6666
solcap_snp_sl_47540	4	95.7946	4	84.2183
solcap_snp_sl_47590	4	97.3799	4	85.8665
solcap_snp_sl_47615	4	98.322	4	88.0809
solcap_snp_sl_47629	4	98.953	4	88.6326
solcap_snp_sl_3827	4	100.529	4	89.1843
solcap_snp_sl_3832	4	100.844	4	89.1843
solcap_snp_sl_3838	4	101.16	4	89.1843
solcap_snp_sl_3841	4	102.108	4	89.1843
solcap_snp_sl_3828	4	100.529	4	89.1843
solcap_snp_sl_47661	4	100.529	4	89.1843
solcap_snp_sl_3829	4	100.529	4	89.1843
solcap_snp_sl_47662	4	100.529	4	89.1843
solcap_snp_sl_3839	4	101.16	4	89.1843
solcap_snp_sl_3846	4	102.108	4	89.457
solcap_snp_sl_3847	4	102.108	4	89.457
solcap_snp_sl_3848	4	102.108	4	89.457
solcap_snp_sl_3849	4	102.108	4	89.457
solcap_snp_sl_3852	4	102.108	4	89.457
solcap_snp_sl_3854	4	102.108	4	89.457
solcap_snp_sl_3855	4	102.108	4	89.457
solcap_snp_sl_3857	4	102.108	4	89.457
solcap_snp_sl_3859	4	102.108	4	89.457
solcap_snp_sl_3860	4	102.108	4	89.457
solcap_snp_sl_47701	4	102.424	4	89.9994
solcap_snp_sl_3871	4	102.739	4	89.9994
solcap_snp_sl_3878	4	103.055	4	89.9994
solcap_snp_sl_3900	4	103.38	4	89.9994
solcap_snp_sl_3918	4	104.015	4	89.9994
SGN-U579811_snp2493	4	104.646	4	89.9994
solcap_snp_sl_3924	4	104.962	4	89.9994
solcap_snp_sl_3880	4	103.055	4	89.9994
solcap_snp_sl_3886	4	103.055	4	89.9994
solcap_snp_sl_3888	4	103.055	4	89.9994
solcap_snp_sl_3894	4	103.055	4	89.9994
solcap_snp_sl_3896	4	103.055	4	89.9994
solcap_snp_sl_3897	4	103.055	4	89.9994
solcap_snp_sl_3885	4	103.055	4	89.9994
solcap_snp_sl_3902	4	103.38	4	89.9994
solcap_snp_sl_3920	4	104.015	4	89.9994
CL017765-0127_solcap_snp_sl_47732	4	104.962	4	89.9994
solcap_snp_sl_47735	4	104.962	4	89.9994
solcap_snp_sl_47738	4	104.962	4	89.9994
solcap_snp_sl_3952	4	105.91	4	90.2737
solcap_snp_sl_3940	4	104.962	4	90.2737
solcap_snp_sl_3941	4	104.962	4	90.2737
solcap_snp_sl_47742	4	104.962	4	90.2737
solcap_snp_sl_47762	4	106.225	4	90.5464
solcap_snp_sl_3957	4	105.91	4	90.5464
solcap_snp_sl_3959	4	105.91	4	90.5464
solcap_snp_sl_47749	4	105.91	4	90.5464
solcap_snp_sl_3968	4	105.91	4	90.5464
solcap_snp_sl_3969	4	105.91	4	90.5464
solcap_snp_sl_3955	4	105.91	4	90.5464
solcap_snp_sl_47766	4	106.225	4	90.8176
solcap_snp_sl_3976	4	106.225	4	90.8176
solcap_snp_sl_4000	4	106.541	4	91.0889
solcap_snp_sl_4002	4	106.541	4	91.0889
SL10184_638	4	106.856	4	91.3601
solcap_snp_sl_4005	4	106.541	4	91.3601
solcap_snp_sl_4011	4	106.856	4	91.3601
solcap_snp_sl_4017	4	106.856	4	91.6328
solcap_snp_sl_29322	4	106.856	4	91.6328
solcap_snp_sl_4024	4	106.856	4	91.6328
solcap_snp_sl_4026	4	106.856	4	91.6328
solcap_snp_sl_4028	4	106.856	4	91.6328
solcap_snp_sl_4032	4	107.172	4	91.904
solcap_snp_sl_4034	4	107.172	4	91.904
solcap_snp_sl_4036	4	107.172	4	91.904
2189_1_103_b	4	107.172	4	91.904
solcap_snp_sl_4038	4	107.172	4	91.904
solcap_snp_sl_4058	4	107.487	4	92.1753
solcap_snp_sl_4072	4	107.803	4	92.1753
solcap_snp_sl_4041	4	107.172	4	92.1753
solcap_snp_sl_4042	4	107.172	4	92.1753
CL015421-0322	4	107.172	4	92.1753
solcap_snp_sl_4051	4	107.172	4	92.1753
solcap_snp_sl_4055	4	107.172	4	92.1753
solcap_snp_sl_4059	4	107.487	4	92.1753
solcap_snp_sl_4076	4	107.803	4	92.1753
CL009271-0329	4	107.803	4	92.1753
solcap_snp_sl_18055	4	107.803	4	92.1753
solcap_snp_sl_18056	4	107.803	4	92.1753
solcap_snp_sl_47842	4	107.803	4	92.1753
solcap_snp_sl_4096	4	107.803	4	92.1753
solcap_snp_sl_4100	4	107.803	4	92.1753
solcap_snp_sl_47843	4	107.803	4	92.1753
solcap_snp_sl_23601	4	107.803	4	92.4465
solcap_snp_sl_4112	4	107.803	4	92.4465
solcap_snp_sl_4113	4	107.803	4	92.4465
solcap_snp_sl_4116	4	107.803	4	92.4465
solcap_snp_sl_4125	4	107.803	4	92.7177
solcap_snp_sl_4173	4	108.119	4	92.9889
solcap_snp_sl_4126	4	107.803	4	92.9889
solcap_snp_sl_4135	4	107.803	4	92.9889
solcap_snp_sl_4139	4	107.803	4	92.9889
solcap_snp_sl_4140	4	107.803	4	92.9889
solcap_snp_sl_23604	4	107.803	4	92.9889
solcap_snp_sl_4144	4	107.803	4	92.9889
solcap_snp_sl_4164	4	107.803	4	92.9889
solcap_snp_sl_23608	4	108.119	4	92.9889
solcap_snp_sl_69219	5	0	5	0
CL015499-0120	5	0.3156	5	0.2712
solcap_snp_sl_69165	5	0.3156	5	0.2712
solcap_snp_sl_69104	5	1.2585	5	1.6482
solcap_snp_sl_69075	5	2.2013	5	2.1907
solcap_snp_sl_15885	5	2.2013	5	2.7423
solcap_snp_sl_15887	5	2.2013	5	2.7423
solcap_snp_sl_69070	5	2.8449	5	3.0136
solcap_snp_sl_69059	5	3.7936	5	4.113
SGN-U577019_snp211_solcap_snp_sl_52680	5	8.9616	5	6.0456
SGN-U565001_snp1586_solcap_snp_sl_52697	5	8.9616	5	6.3168
SGN-U567719_snp239_solcap_snp_sl_52710	5	9.593	5	6.588
solcap_snp_sl_52699	5	8.9616	5	6.588
SGN-U583136_snp1228_solcap_snp_sl_52714	5	10.2243	5	7.1395
solcap_snp_sl_52731	5	11.4833	5	7.4107
SGN-U563626_snp135_solcap_snp_sl_52738	5	12.1147	5	8.234
solcap_snp_sl_52783	5	13.374	5	10.4334
solcap_snp_sl_52785	5	13.374	5	10.4334
solcap_snp_sl_52811	5	15.5909	5	11.8099
solcap_snp_sl_19102	5	15.5909	5	12.3615
solcap_snp_sl_49234	5	17.1682	5	13.461
SGN-U604757_snp25016	5	18.7455	5	14.5604
SGN-U604757_snp24792	5	18.7455	5	14.5604
solcap_snp_sl_49216	5	18.7455	5	14.5604
solcap_snp_sl_49215	5	18.7455	5	14.5604
solcap_snp_sl_49212	5	18.7455	5	14.5604
solcap_snp_sl_49210	5	18.7455	5	14.5604
SGN-U566039_snp997	5	19.688	5	15.6598
solcap_snp_sl_49127	5	23.5284	5	19.8571
solcap_snp_sl_49084	5	24.1597	5	20.6802
solcap_snp_sl_49009	5	26.6786	5	22.6019
CL017464-0100	5	30.465	5	25.3638
solcap_snp_sl_23832	5	30.465	5	25.3638
CL016098-0151	5	30.465	5	25.3638
solcap_snp_sl_23829	5	30.465	5	25.6365
solcap_snp_sl_23827	5	30.465	5	25.6365
solcap_snp_sl_23823	5	30.465	5	25.9078
solcap_snp_sl_23820	5	30.465	5	25.9078
solcap_snp_sl_23817	5	30.465	5	25.9078
solcap_snp_sl_23813	5	30.465	5	25.9078
solcap_snp_sl_48922	5	30.465	5	25.9078
solcap_snp_sl_23803	5	31.4072	5	26.4591
solcap_snp_sl_23797	5	31.7227	5	27.0104
solcap_snp_sl_23793	5	32.0382	5	27.0104
solcap_snp_sl_23795	5	31.7227	5	27.0104
solcap_snp_sl_23790	5	32.0382	5	27.0104
solcap_snp_sl_23782	5	32.0382	5	27.8335
solcap_snp_sl_23778	5	32.0382	5	27.8335
solcap_snp_sl_23777	5	32.0382	5	27.8335
solcap_snp_sl_23776	5	32.0382	5	27.8335
solcap_snp_sl_23775	5	32.0382	5	27.8335
solcap_snp_sl_48914	5	32.0382	5	27.8335
solcap_snp_sl_23772	5	32.0382	5	27.8335
solcap_snp_sl_48911	5	32.0382	5	27.8335
solcap_snp_sl_23769	5	32.0382	5	27.8335
solcap_snp_sl_48909	5	32.0382	5	27.8335
solcap_snp_sl_23766	5	32.0382	5	27.8335
solcap_snp_sl_23765	5	32.0382	5	27.8335
solcap_snp_sl_23764	5	32.0382	5	27.8335
solcap_snp_sl_48912	5	32.0382	5	27.8335
solcap_snp_sl_23756	5	32.3537	5	28.6561
solcap_snp_sl_23755	5	32.3537	5	28.6561
solcap_snp_sl_23751	5	32.3537	5	28.6561
solcap_snp_sl_23749	5	32.3537	5	28.6561
solcap_snp_sl_13482	5	32.3537	5	28.6561
CL017677-0317	5	32.3537	5	28.6561
solcap_snp_sl_23741	5	32.9747	5	28.9273
solcap_snp_sl_23746	5	32.6642	5	28.9274
solcap_snp_sl_48904	5	32.6642	5	28.9274
solcap_snp_sl_23743	5	32.9747	5	28.9274
solcap_snp_sl_23742	5	32.9747	5	28.9274
solcap_snp_sl_23736	5	33.2853	5	29.1986
solcap_snp_sl_48898	5	33.5958	5	29.1986
solcap_snp_sl_13481	5	32.9747	5	29.1986
solcap_snp_sl_48900	5	33.2853	5	29.1986
solcap_snp_sl_23735	5	34.2264	5	29.4698
solcap_snp_sl_23734	5	34.2264	5	29.4698
solcap_snp_sl_23726	5	35.1683	5	29.741
solcap_snp_sl_23721	5	35.7991	5	30.8522
solcap_snp_sl_29482	5	35.7991	5	30.8522
solcap_snp_sl_23717	5	35.7991	5	30.8522
solcap_snp_sl_29481	5	35.7991	5	30.8522
solcap_snp_sl_23712	5	35.7991	5	31.4035
solcap_snp_sl_23695	5	36.1096	5	31.6747
solcap_snp_sl_48888	5	35.7991	5	31.6747
solcap_snp_sl_23711	5	35.7991	5	31.6747
solcap_snp_sl_23709	5	35.7991	5	31.6747
solcap_snp_sl_23707	5	35.7991	5	31.6747
solcap_snp_sl_23702	5	35.7991	5	31.6747
solcap_snp_sl_23690	5	36.1096	5	31.9459
solcap_snp_sl_23687	5	36.7402	5	32.2172
solcap_snp_sl_25698	5	36.7402	5	32.2172
SGN-U566706_snp619_solcap_snp_sl_48880	5	37.3707	5	33.6
solcap_snp_sl_48843	5	40.5462	5	34.4273
CL015710-0349	5	40.8567	5	34.4273
solcap_snp_sl_48839	5	41.1672	5	34.9784
solcap_snp_sl_29473	5	42.4247	5	35.8012
solcap_snp_sl_50687	5	44.317	5	36.9
solcap_snp_sl_50718	5	45.892	5	38.8217
solcap_snp_sl_50722	5	45.892	5	38.8217
solcap_snp_sl_50746	5	46.8383	5	39.3641
solcap_snp_sl_50775	5	47.4691	5	39.9154
solcap_snp_sl_50783	5	47.7796	5	40.4667
solcap_snp_sl_50804	5	48.7215	5	40.738
solcap_snp_sl_50819	5	48.7215	5	42.114
CL017209-0588	5	49.032	5	42.3852
solcap_snp_sl_50844	5	49.3425	5	42.3852
solcap_snp_sl_5050	5	49.032	5	42.3852
CL017150-0184_solcap_snp_sl_50870	5	50.3676	5	42.6564
solcap_snp_sl_50902	5	50.6781	5	42.6564
solcap_snp_sl_50872	5	50.3676	5	42.6564
solcap_snp_sl_50895	5	50.3676	5	42.6564
CL016061-0368	5	50.3676	5	42.6564
solcap_snp_sl_50925	5	51.62	5	43.4797
SGN-U573807_snp385	5	52.5619	5	45.9504
solcap_snp_sl_5086	5	53.1926	5	45.9504
solcap_snp_sl_51002	5	53.5031	5	45.9504
solcap_snp_sl_50974	5	52.5619	5	45.9504
solcap_snp_sl_51015	5	53.5031	5	45.9504
solcap_snp_sl_5092	5	53.5031	5	45.9504
solcap_snp_sl_51043	5	53.5031	5	45.9504
solcap_snp_sl_13798	5	53.5031	5	47.05
solcap_snp_sl_51094	5	53.8136	5	47.5925
solcap_snp_sl_5115	5	54.1281	5	47.8637
solcap_snp_sl_51118	5	54.1281	5	47.8637
solcap_snp_sl_69385	5	54.4386	5	48.1349
solcap_snp_sl_51121	5	54.1281	5	48.1349
solcap_snp_sl_51126	5	54.1281	5	48.1349
solcap_snp_sl_51127	5	54.1281	5	48.1349
solcap_snp_sl_51148	5	54.1281	5	48.1349
CL016021-0379_solcap_snp_sl_51155	5	54.1281	5	48.1349
solcap_snp_sl_51160	5	54.1281	5	48.1349
solcap_snp_sl_51175	5	54.1281	5	48.1349
solcap_snp_sl_51184	5	54.1281	5	48.1349
solcap_snp_sl_51193	5	54.1281	5	48.1349
solcap_snp_sl_51197	5	54.1281	5	48.1349
solcap_snp_sl_51200	5	54.1281	5	48.1349
solcap_snp_sl_51201	5	54.1281	5	48.1349
SL10469_202_CL009113-0189	5	54.1281	5	48.1349
solcap_snp_sl_51211	5	54.1281	5	48.1349
solcap_snp_sl_51212	5	54.1281	5	48.1349
solcap_snp_sl_51220	5	54.1281	5	48.1349
solcap_snp_sl_51227	5	54.1281	5	48.1349
solcap_snp_sl_51242	5	54.1281	5	48.1349
solcap_snp_sl_51244	5	54.1281	5	48.1349
solcap_snp_sl_51628	5	54.1281	5	48.1349
solcap_snp_sl_51594	5	54.1281	5	48.1349
solcap_snp_sl_51587	5	54.1281	5	48.1349
solcap_snp_sl_51556	5	54.1281	5	48.1349
solcap_snp_sl_51551	5	54.1281	5	48.1349
solcap_snp_sl_52238	5	54.1281	5	48.1349
CL015150-0478_solcap_snp_sl_52240	5	54.1281	5	48.1349
solcap_snp_sl_52243	5	54.1281	5	48.1349
solcap_snp_sl_52254	5	54.1281	5	48.1349
solcap_snp_sl_52255	5	54.1281	5	48.1349
solcap_snp_sl_52269	5	54.1281	5	48.1349
solcap_snp_sl_52280	5	54.1281	5	48.1349
solcap_snp_sl_55309	5	54.1281	5	48.1349
solcap_snp_sl_55315	5	54.1281	5	48.1349
solcap_snp_sl_55325	5	54.1281	5	48.1349
solcap_snp_sl_55328	5	54.1281	5	48.1349
solcap_snp_sl_55338	5	54.1281	5	48.1349
solcap_snp_sl_55344	5	54.1281	5	48.1349
solcap_snp_sl_55367	5	54.1281	5	48.1349
solcap_snp_sl_40832	5	54.1281	5	48.1349
solcap_snp_sl_40839	5	54.1281	5	48.1349
solcap_snp_sl_40841	5	54.1281	5	48.1349
solcap_snp_sl_38795	5	54.1281	5	48.1349
CL017638-0440	5	54.1281	5	48.1349
solcap_snp_sl_51181	5	54.1281	5	48.1349
solcap_snp_sl_69382	5	54.4386	5	48.1349
solcap_snp_sl_45340	5	54.4386	5	48.1349
solcap_snp_sl_56068	5	54.4386	5	48.1349
solcap_snp_sl_56083	5	54.4386	5	48.1349
solcap_snp_sl_56091	5	54.4386	5	48.1349
solcap_snp_sl_67804	5	54.4386	5	48.1349
CL017527-0194	5	54.4386	5	48.1349
solcap_snp_sl_67793	5	54.4386	5	48.1349
solcap_snp_sl_67790	5	54.4386	5	48.1349
solcap_snp_sl_51459	5	54.7491	5	48.4062
solcap_snp_sl_22560	5	56.0104	5	48.4062
solcap_snp_sl_22565	5	56.6364	5	48.6774
solcap_snp_sl_22566	5	56.6364	5	48.6774
solcap_snp_sl_1	5	56.6364	5	48.6774
solcap_snp_sl_22567	5	56.6364	5	48.9486
Le001857_68	5	56.6364	5	48.9486
solcap_snp_sl_22571	5	56.6364	5	48.9486
solcap_snp_sl_37126	5	56.6364	5	48.9486
solcap_snp_sl_37127	5	56.6364	5	48.9486
solcap_snp_sl_15	5	56.6364	5	48.9486
solcap_snp_sl_25829	5	56.9519	5	49.2198
solcap_snp_sl_16133	5	57.5827	5	49.4911
3155_3_488_b_3155_3_479	5	56.9519	5	49.4911
3155_3_523_b_3155_3_514	5	56.9519	5	49.4911
solcap_snp_sl_16137	5	57.8982	5	49.7623
solcap_snp_sl_29	5	59.7925	5	51.4137
solcap_snp_sl_16140	5	60.108	5	51.4137
solcap_snp_sl_37	5	60.4235	5	51.6865
solcap_snp_sl_38	5	60.4235	5	51.6865
solcap_snp_sl_40	5	60.4235	5	52.2443
solcap_snp_sl_39	5	60.4235	5	52.2443
solcap_snp_sl_42	5	60.4235	5	52.2443
solcap_snp_sl_16141	5	60.4235	5	52.2443
solcap_snp_sl_16142	5	60.4235	5	52.2443
solcap_snp_sl_47	5	60.4235	5	52.2443
solcap_snp_sl_53	5	61.0544	5	52.5156
solcap_snp_sl_64	5	61.3699	5	52.5156
solcap_snp_sl_12187	5	61.0544	5	52.5156
solcap_snp_sl_60	5	61.0544	5	52.5156
solcap_snp_sl_16145	5	61.0544	5	52.5156
solcap_snp_sl_25842	5	61.0544	5	52.5156
solcap_snp_sl_63	5	61.0544	5	52.5156
solcap_snp_sl_66	5	61.3699	5	52.5156
solcap_snp_sl_68	5	61.3699	5	52.5156
solcap_snp_sl_74	5	61.3699	5	53.8929
solcap_snp_sl_22584	5	61.3699	5	54.1641
solcap_snp_sl_37184	5	61.3699	5	54.1641
solcap_snp_sl_22587	5	61.3699	5	54.1641
solcap_snp_sl_22591	5	61.3699	5	54.1641
solcap_snp_sl_22594	5	61.3699	5	54.1641
solcap_snp_sl_22597	5	61.6874	5	54.4354
solcap_snp_sl_22602	5	61.6874	5	54.7066
solcap_snp_sl_22603	5	61.6874	5	54.7066
solcap_snp_sl_22607	5	62.3184	5	55.5302
solcap_snp_sl_37191	5	63.2606	5	57.4588
solcap_snp_sl_22623	5	63.8917	5	58.0135
solcap_snp_sl_37199	5	64.2072	5	58.0135
solcap_snp_sl_37209	5	64.8383	5	59.1131
solcap_snp_sl_12200	5	66.7953	5	61.338
solcap_snp_sl_37251	5	66.7953	5	61.8985
solcap_snp_sl_37265	5	66.7953	5	62.7217
SGN-U576433_snp130498_solcap_snp_sl_37266	5	66.7953	5	62.7217
solcap_snp_sl_12205	5	66.7953	5	62.7217
solcap_snp_sl_22629	5	66.7953	5	62.7217
solcap_snp_sl_12208	5	66.7953	5	62.7217
U221402_454_b	5	66.7953	5	63.5448
U221402_480_b	5	66.7953	5	63.5448
solcap_snp_sl_12212	5	66.7953	5	63.5448
solcap_snp_sl_12213	5	66.7953	5	63.5448
solcap_snp_sl_25859	5	68.3722	5	65.1988
solcap_snp_sl_16174	5	68.3722	5	65.1988
solcap_snp_sl_37366	5	69.6314	5	67.6833
2719_1_118_b	5	70.2627	5	68.5067
solcap_snp_sl_12232	5	70.894	5	69.8834
solcap_snp_sl_12233	5	72.1609	5	70.7067
solcap_snp_sl_12246	5	72.4764	5	71.2492
solcap_snp_sl_22642	5	73.1075	5	72.0724
solcap_snp_sl_12260	5	73.1075	5	72.0724
solcap_snp_sl_12266	5	73.1075	5	72.0724
solcap_snp_sl_12268	5	73.423	5	72.3437
solcap_snp_sl_12270	5	73.7385	5	72.3437
solcap_snp_sl_12274	5	73.7386	5	72.3437
solcap_snp_sl_12276	5	74.0541	5	72.3437
solcap_snp_sl_22649	5	73.423	5	72.3437
solcap_snp_sl_12277	5	74.0541	5	72.3437
solcap_snp_sl_12279	5	74.0541	5	72.8952
solcap_snp_sl_158	5	74.3696	5	73.1664
solcap_snp_sl_12286	5	74.0541	5	73.1664
solcap_snp_sl_12290	5	75.0009	5	73.9897
solcap_snp_sl_16204	5	76.2602	5	74.8129
solcap_snp_sl_181	5	78.4781	5	75.9124
solcap_snp_sl_193	5	78.7937	5	75.9124
solcap_snp_sl_194	5	78.7937	5	75.9124
solcap_snp_sl_195	5	78.7937	5	75.9124
solcap_snp_sl_224	5	80.7208	5	78.7037
solcap_snp_sl_229	5	81.0363	5	78.7037
solcap_snp_sl_227	5	80.7208	5	78.7037
solcap_snp_sl_231	5	81.0363	5	78.7037
solcap_snp_sl_37577	5	81.6678	5	79.2552
solcap_snp_sl_37588	5	82.2993	5	79.7977
solcap_snp_sl_37589	5	82.6149	5	79.7977
solcap_snp_sl_249	5	83.2464	5	79.7977
solcap_snp_sl_37604	5	83.2464	5	79.7977
solcap_snp_sl_251	5	83.2464	5	79.7977
solcap_snp_sl_252	5	83.2464	5	79.7977
solcap_snp_sl_11567	5	83.2464	5	80.0704
solcap_snp_sl_37620	5	83.562	5	80.6129
solcap_snp_sl_258	5	84.8216	5	80.8841
solcap_snp_sl_37626	5	83.562	5	80.8841
solcap_snp_sl_280	5	85.4531	5	82.5389
solcap_snp_sl_37673	5	85.4531	5	82.5389
solcap_snp_sl_289	5	85.4531	5	82.8101
solcap_snp_sl_292	5	85.4531	5	82.8101
solcap_snp_sl_37684	5	86.396	5	83.0813
solcap_snp_sl_297	5	86.396	5	83.0813
solcap_snp_sl_37688	5	86.396	5	83.0813
solcap_snp_sl_37689	5	86.396	5	83.0813
solcap_snp_sl_306	5	88.2874	5	83.6359
solcap_snp_sl_37763	5	89.8652	5	85.5694
solcap_snp_sl_329	5	89.8652	5	85.5694
solcap_snp_sl_330	5	89.8652	5	85.5694
solcap_snp_sl_37780	5	89.8652	5	85.5694
solcap_snp_sl_335	5	89.8652	5	85.5694
solcap_snp_sl_337	5	89.8652	5	85.5694
solcap_snp_sl_37784	5	89.8652	5	85.5694
solcap_snp_sl_339	5	89.8652	5	85.5694
solcap_snp_sl_343	5	89.8652	5	85.5694
solcap_snp_sl_345	5	89.8652	5	85.5694
solcap_snp_sl_37793	5	89.8652	5	85.5694
solcap_snp_sl_352	5	90.4967	5	86.121
solcap_snp_sl_353	5	90.4967	5	86.121
solcap_snp_sl_354	5	90.4967	5	86.121
solcap_snp_sl_360	5	90.8123	5	86.3922
solcap_snp_sl_362	5	90.8123	5	86.3922
solcap_snp_sl_367	5	90.8123	5	86.3922
solcap_snp_sl_369	5	90.8123	5	86.3922
solcap_snp_sl_37812	5	91.755	5	86.6634
solcap_snp_sl_37819	5	91.755	5	87.2149
SGN-U580266_snp391_solcap_snp_sl_37888	5	93.6446	5	88.5891
solcap_snp_sl_37896	5	93.9602	5	88.5891
solcap_snp_sl_55435	5	93.9602	5	88.5891
solcap_snp_sl_37971	5	95.5373	5	88.8619
solcap_snp_sl_37979	5	95.5373	5	88.8619
solcap_snp_sl_39981	6	0	6	0
solcap_snp_sl_26826	6	0	6	0
solcap_snp_sl_26810	6	0	6	0
solcap_snp_sl_23069	6	0	6	0
solcap_snp_sl_23054	6	0	6	0
solcap_snp_sl_26804	6	0	6	0
solcap_snp_sl_26803	6	0	6	0
solcap_snp_sl_23016	6	0	6	0.2727
solcap_snp_sl_39957	6	0	6	0.2727
solcap_snp_sl_39953	6	0	6	0.2727
solcap_snp_sl_26780	6	0	6	0.2727
solcap_snp_sl_22997	6	0	6	0.544
solcap_snp_sl_26771	6	0	6	0.544
solcap_snp_sl_26768	6	0	6	0.544
solcap_snp_sl_26767	6	0	6	0.544
solcap_snp_sl_26761	6	0	6	0.544
solcap_snp_sl_22980	6	0	6	0.544
solcap_snp_sl_22978	6	0	6	0.544
solcap_snp_sl_39937	6	0	6	0.544
solcap_snp_sl_22946	6	0	6	1.0955
solcap_snp_sl_26747	6	0	6	1.0955
solcap_snp_sl_26746	6	0	6	1.0955
solcap_snp_sl_22942	6	0	6	1.0955
solcap_snp_sl_22940	6	0	6	1.0955
solcap_snp_sl_22934	6	0	6	1.3668
solcap_snp_sl_22909	6	0	6	1.3668
solcap_snp_sl_26731	6	0	6	1.3668
solcap_snp_sl_26730	6	0	6	1.3668
solcap_snp_sl_26719	6	0	6	1.3668
solcap_snp_sl_22860	6	0	6	1.3668
solcap_snp_sl_26713	6	0	6	1.9276
solcap_snp_sl_35284	6	0	6	1.9276
solcap_snp_sl_65703	6	0	6	1.9276
solcap_snp_sl_25355	6	0	6	1.9276
SGN-U575508_snp847	6	0	6	1.9276
solcap_snp_sl_35274	6	0	6	2.4792
solcap_snp_sl_25322	6	0	6	2.4792
solcap_snp_sl_35256	6	0	6	2.7534
solcap_snp_sl_35255	6	0	6	2.7534
solcap_snp_sl_35252	6	0	6	2.7534
solcap_snp_sl_35251	6	0	6	2.7534
solcap_snp_sl_65693	6	0	6	2.7534
solcap_snp_sl_25268	6	0.3105	6	3.0246
solcap_snp_sl_35237	6	0.3105	6	3.0246
solcap_snp_sl_35235	6	0.3105	6	3.0246
solcap_snp_sl_25263	6	0.3105	6	3.0246
solcap_snp_sl_35232	6	0.3105	6	3.0246
solcap_snp_sl_25252	6	0.3105	6	3.0246
solcap_snp_sl_25245	6	0.3105	6	3.2959
solcap_snp_sl_25244	6	0.3105	6	3.2959
solcap_snp_sl_35227	6	0.3105	6	3.2959
solcap_snp_sl_65686	6	0.3105	6	3.2959
solcap_snp_sl_35225	6	0.3105	6	3.2959
solcap_snp_sl_15517	6	0.3105	6	3.2959
solcap_snp_sl_15516	6	0.3105	6	3.2959
solcap_snp_sl_15515	6	0.621	6	3.5671
solcap_snp_sl_65677	6	0.9315	6	3.5671
solcap_snp_sl_35220	6	0.3105	6	3.5671
solcap_snp_sl_25215	6	0.621	6	3.5671
solcap_snp_sl_65675	6	0.9315	6	3.5671
solcap_snp_sl_35210	6	1.5625	6	3.8398
solcap_snp_sl_35208	6	1.5625	6	4.1126
solcap_snp_sl_25173	6	1.5625	6	4.1126
solcap_snp_sl_35197	6	1.5625	6	4.1126
solcap_snp_sl_25160	6	4.079	6	6.0458
solcap_snp_sl_35139	6	4.3895	6	6.0458
solcap_snp_sl_35135	6	4.3895	6	6.0458
solcap_snp_sl_35133	6	4.3895	6	6.0458
solcap_snp_sl_35094	6	5.9612	6	6.3185
CL017423-0090_solcap_snp_sl_35068	6	7.2188	6	6.3185
solcap_snp_sl_35063	6	7.2188	6	6.3185
Le001897_200	6	7.2188	6	6.3185
solcap_snp_sl_32320	6	10.05	6	7.6933
solcap_snp_sl_36659	6	10.3605	6	7.6933
SL10401_823	6	8.4762	6	7.6933
solcap_snp_sl_34975	6	8.4762	6	7.6933
solcap_snp_sl_30498	6	10.05	6	7.6933
solcap_snp_sl_30502	6	10.05	6	7.6933
solcap_snp_sl_27091	6	10.05	6	7.6933
solcap_snp_sl_31156	6	10.05	6	7.6933
SL10187_425	6	10.05	6	7.6933
solcap_snp_sl_31170	6	10.05	6	7.6933
solcap_snp_sl_31209	6	10.05	6	7.6933
solcap_snp_sl_36778	6	10.05	6	7.6933
solcap_snp_sl_36765	6	10.05	6	7.6933
solcap_snp_sl_32214	6	10.05	6	7.6933
solcap_snp_sl_29455	6	10.05	6	7.6933
Le004790_246	6	10.05	6	7.6933
solcap_snp_sl_29444	6	10.05	6	7.6933
solcap_snp_sl_32521	6	10.05	6	7.6933
solcap_snp_sl_58701	6	10.05	6	7.6933
solcap_snp_sl_32504	6	10.05	6	7.6933
solcap_snp_sl_32502	6	10.05	6	7.6933
solcap_snp_sl_32501	6	10.05	6	7.6933
solcap_snp_sl_32499	6	10.05	6	7.6933
solcap_snp_sl_32490	6	10.05	6	7.6933
solcap_snp_sl_32474	6	10.05	6	7.6933
solcap_snp_sl_32465	6	10.05	6	7.6933
solcap_snp_sl_32455	6	10.05	6	7.6933
solcap_snp_sl_32429	6	10.05	6	7.6933
solcap_snp_sl_32425	6	10.05	6	7.6933
solcap_snp_sl_63527	6	10.05	6	7.6933
solcap_snp_sl_34430	6	10.05	6	7.6933
solcap_snp_sl_31901	6	10.05	6	7.6933
solcap_snp_sl_36675	6	10.3605	6	7.6933
solcap_snp_sl_11281	6	10.9909	6	8.2388
solcap_snp_sl_68757	6	11.3014	6	8.2388
solcap_snp_sl_36713	6	11.9318	6	8.2388
solcap_snp_sl_28388	6	12.2423	6	8.2388
solcap_snp_sl_28348	6	11.9318	6	8.2388
solcap_snp_sl_2614	6	11.9318	6	8.2388
solcap_snp_sl_28362	6	11.9318	6	8.2388
solcap_snp_sl_28389	6	12.2423	6	8.2388
CL016669-0383	6	12.8728	6	9.0631
solcap_snp_sl_44591	6	13.5033	6	9.8865
solcap_snp_sl_44625	6	15.7075	6	10.1577
solcap_snp_sl_44650	6	16.0181	6	10.1577
solcap_snp_sl_44670	6	16.6484	6	10.1577
solcap_snp_sl_44686	6	16.9589	6	10.1577
solcap_snp_sl_44694	6	18.2159	6	10.1577
solcap_snp_sl_44721	6	19.7891	6	10.4289
solcap_snp_sl_44733	6	20.0996	6	11.2523
solcap_snp_sl_44736	6	20.0996	6	11.2523
solcap_snp_sl_44742	6	20.7298	6	11.5235
solcap_snp_sl_68830	6	22.9309	6	12.347
solcap_snp_sl_68887	6	23.8721	6	13.724
solcap_snp_sl_68897	6	23.8721	6	14.2757
solcap_snp_sl_68935	6	26.0691	6	15.3756
solcap_snp_sl_68943	6	27.6403	6	15.9274
solcap_snp_sl_68954	6	28.8968	6	15.9274
solcap_snp_sl_68976	6	30.1534	6	15.9274
solcap_snp_sl_25660	6	27.6403	6	15.9274
CL016124-0483	6	30.1534	6	15.9274
solcap_snp_sl_69004	6	30.1534	6	16.1986
SL10768_412	6	30.1534	6	16.1986
solcap_snp_sl_55902	6	31.7367	6	22.0315
solcap_snp_sl_55906	6	32.0472	6	22.0315
C2_At1g44575_632c	6	32.9887	6	22.855
solcap_snp_sl_55941	6	32.9887	6	22.855
solcap_snp_sl_24361	6	32.9887	6	23.9548
solcap_snp_sl_55958	6	32.9887	6	24.226
solcap_snp_sl_55978	6	33.6097	6	25.6012
solcap_snp_sl_14458	6	33.9202	6	25.6012
solcap_snp_sl_56058	6	35.1771	6	27.8159
solcap_snp_sl_40811	6	35.4876	6	28.0871
solcap_snp_sl_1361	6	35.4876	6	28.0871
solcap_snp_sl_1356	6	35.4876	6	28.0871
solcap_snp_sl_1355	6	35.4876	6	28.0871
solcap_snp_sl_1350	6	35.4876	6	28.0871
solcap_snp_sl_1349	6	35.4876	6	28.0871
solcap_snp_sl_40788	6	35.4876	6	28.3584
solcap_snp_sl_1345	6	35.4876	6	28.3584
solcap_snp_sl_1342	6	35.4876	6	28.3584
solcap_snp_sl_1341	6	35.4876	6	28.3584
solcap_snp_sl_1337	6	35.4876	6	28.3584
solcap_snp_sl_40775	6	35.4876	6	29.4531
solcap_snp_sl_40727	6	35.4876	6	29.7243
solcap_snp_sl_40699	6	35.4876	6	29.7243
solcap_snp_sl_41811	6	35.4876	6	29.9971
solcap_snp_sl_41830	6	35.4876	6	30.2683
solcap_snp_sl_41840	6	35.4876	6	31.0918
solcap_snp_sl_12748	6	35.4876	6	31.6435
solcap_snp_sl_12751	6	35.4876	6	31.6435
solcap_snp_sl_12752	6	35.4876	6	31.6435
solcap_snp_sl_12760	6	35.4876	6	31.6435
C2_At1g32130_314_b	6	35.4876	6	35.9422
solcap_snp_sl_42119	6	35.8	6	37.0474
solcap_snp_sl_39041	6	37.3739	6	40.9564
CL017618-0174	6	40.1985	6	42.6098
solcap_snp_sl_39246	6	42.3976	6	43.1612
solcap_snp_sl_39312	6	44.9455	6	43.9838
solcap_snp_sl_57866	6	46.53	6	45.6253
solcap_snp_sl_57810	6	48.7422	6	45.8965
solcap_snp_sl_57766	6	50.0163	6	47.5497
solcap_snp_sl_57714	6	51.612	6	49.7547
solcap_snp_sl_24454	6	56.4619	6	51.1289
solcap_snp_sl_57607	6	56.4619	6	51.1289
solcap_snp_sl_24450	6	56.7774	6	51.4016
solcap_snp_sl_57594	6	56.7774	6	51.4016
solcap_snp_sl_57593	6	56.7774	6	51.4016
solcap_snp_sl_57574	6	57.4204	6	51.6728
solcap_snp_sl_24440	6	57.7359	6	51.6728
SL10882_924	6	56.7774	6	51.6728
solcap_snp_sl_24449	6	56.7774	6	51.6728
solcap_snp_sl_24445	6	57.4204	6	51.6728
solcap_snp_sl_57533	6	58.0514	6	51.944
solcap_snp_sl_19899	6	58.0514	6	52.2153
solcap_snp_sl_19898	6	58.0514	6	52.2153
CL015545-0057_solcap_snp_sl_57521	6	58.9935	6	52.7668
solcap_snp_sl_57465	6	60.2517	6	53.0381
solcap_snp_sl_57455	6	60.5672	6	53.3093
solcap_snp_sl_57435	6	63.1014	6	53.3093
solcap_snp_sl_57398	6	63.1014	6	53.861
solcap_snp_sl_57377	6	63.1014	6	54.1322
Bcyc_868	6	63.4169	6	54.9604
CL016102-0429_solcap_snp_sl_57352	6	63.7324	6	54.9604
solcap_snp_sl_57228	6	70.9088	6	58.5263
solcap_snp_sl_57217	6	72.1668	6	58.5263
solcap_snp_sl_19851	6	74.4511	6	59.9015
solcap_snp_sl_57093	6	74.4511	6	59.9015
solcap_snp_sl_32223	6	76.6629	6	60.1727
solcap_snp_sl_54500	6	77.2936	6	61.2724
CL016899-0340	6	77.2936	6	61.2724
solcap_snp_sl_31729	6	78.8618	6	63.2009
SGN-U578566_snp704_solcap_snp_sl_54417	6	80.7538	6	64.8557
2819_5_442_b	6	80.7538	6	65.1269
2819_5_183_b	6	80.7538	6	65.1269
CL016876-0144	6	80.7538	6	65.1269
solcap_snp_sl_31719	6	80.7538	6	65.1269
SGN-U567706_snp723_solcap_snp_sl_31712	6	81.0643	6	65.3981
solcap_snp_sl_31701	6	81.3749	6	65.3981
SGN-U579138_snp745	6	81.3749	6	65.3981
C2_At1g20050_577_b	6	82.3163	6	65.6693
C2_At1g20050_230_b	6	82.3163	6	65.6693
solcap_snp_sl_24258	6	84.2077	6	66.221
solcap_snp_sl_54339	6	85.1491	6	66.221
solcap_snp_sl_24256	6	84.2077	6	66.221
solcap_snp_sl_24250	6	85.1491	6	66.221
U146140_177c	6	85.1491	6	66.221
U146140_369c	6	85.1491	6	66.221
U146140_479c	6	85.1491	6	66.221
solcap_snp_sl_54214	6	87.6784	6	66.7726
solcap_snp_sl_62905	7	0	7	0
solcap_snp_sl_62906	7	0	7	0
solcap_snp_sl_68671	7	0	7	0.5516
solcap_snp_sl_68652	7	0	7	0.8228
SGN-U599029_snp526	7	0	7	0.8228
solcap_snp_sl_68592	7	0	7	1.3743
solcap_snp_sl_11231	7	0	7	1.9258
CL009238-0554	7	0	7	3.3022
SL20017_699_CL009238-0685	7	0	7	3.3022
solcap_snp_sl_11219	7	0	7	4.1299
solcap_snp_sl_68480	7	0	7	5.2351
solcap_snp_sl_68417	7	0	7	9.131
solcap_snp_sl_68398	7	0	7	10.7773
solcap_snp_sl_68296	7	0	7	14.4004
solcap_snp_sl_11171	7	0	7	14.4004
solcap_snp_sl_11170	7	0	7	14.4004
SGN-U577663_snp786_solcap_snp_sl_68283	7	0	7	14.4004
SGN-U576236_snp424	7	0	7	15.2235
SGN-U570205_snp609	7	0	7	18.5252
solcap_snp_sl_68166	7	0	7	18.7964
solcap_snp_sl_68143	7	0	7	19.0676
solcap_snp_sl_15791	7	3.4974	7	23.2264
solcap_snp_sl_15790	7	3.4974	7	23.2264
solcap_snp_sl_15786	7	3.4974	7	23.2264
solcap_snp_sl_68044	7	5.3921	7	25.1599
solcap_snp_sl_15775	7	5.7076	7	25.9832
solcap_snp_sl_67984	7	7.6026	7	26.5348
solcap_snp_sl_67977	7	7.6026	7	26.5348
solcap_snp_sl_11082	7	7.6026	7	26.5348
solcap_snp_sl_22065	7	11.7655	7	27.3808
solcap_snp_sl_11067	7	11.7655	7	27.3808
solcap_snp_sl_67905	7	15.9138	7	30.408
solcap_snp_sl_67896	7	17.4896	7	30.408
solcap_snp_sl_67869	7	20.0269	7	32.3406
solcap_snp_sl_56997	7	20.6583	7	32.3406
solcap_snp_sl_45592	7	23.4971	7	32.6118
solcap_snp_sl_45589	7	23.4971	7	32.6118
solcap_snp_sl_45586	7	23.4971	7	32.6118
solcap_snp_sl_12421	7	25.714	7	32.8831
solcap_snp_sl_69999	7	28.8931	7	33.1543
SGN-U580695_snp486	7	29.2086	7	33.1543
solcap_snp_sl_67772	7	28.8931	7	33.1543
solcap_snp_sl_67766	7	28.8931	7	33.1543
solcap_snp_sl_67748	7	28.8931	7	33.1543
solcap_snp_sl_39917	7	28.8931	7	33.1543
solcap_snp_sl_39913	7	28.8931	7	33.1543
solcap_snp_sl_39897	7	28.8931	7	33.1543
solcap_snp_sl_39894	7	28.8931	7	33.1543
solcap_snp_sl_39888	7	28.8931	7	33.1543
solcap_snp_sl_58759	7	28.8931	7	33.1543
solcap_snp_sl_58763	7	28.8931	7	33.1543
solcap_snp_sl_58960	7	28.8931	7	33.1543
solcap_snp_sl_58957	7	28.8931	7	33.1543
solcap_snp_sl_58952	7	28.8931	7	33.1543
solcap_snp_sl_55278	7	28.8931	7	33.1543
solcap_snp_sl_55157	7	28.8931	7	33.1543
solcap_snp_sl_55133	7	28.8931	7	33.1543
solcap_snp_sl_52180	7	28.8931	7	33.1543
solcap_snp_sl_52191	7	28.8931	7	33.1543
solcap_snp_sl_52193	7	28.8931	7	33.1543
solcap_snp_sl_52197	7	28.8931	7	33.1543
solcap_snp_sl_52203	7	28.8931	7	33.1543
solcap_snp_sl_52215	7	28.8931	7	33.1543
CL015330-0129	7	28.8931	7	33.1543
solcap_snp_sl_52219	7	28.8931	7	33.1543
SL10974_140	7	28.8931	7	33.1543
solcap_snp_sl_52220	7	28.8931	7	33.1543
solcap_snp_sl_52225	7	28.8931	7	33.1543
solcap_snp_sl_58913	7	28.8931	7	33.1543
solcap_snp_sl_58907	7	28.8931	7	33.1543
solcap_snp_sl_58901	7	28.8931	7	33.1543
solcap_snp_sl_58900	7	28.8931	7	33.1543
solcap_snp_sl_55834	7	28.8931	7	33.1543
solcap_snp_sl_70164	7	28.8931	7	33.1543
solcap_snp_sl_70157	7	28.8931	7	33.1543
solcap_snp_sl_70150	7	28.8931	7	33.1543
solcap_snp_sl_70134	7	28.8931	7	33.1543
solcap_snp_sl_70111	7	28.8931	7	33.1543
solcap_snp_sl_58962	7	28.8931	7	33.1543
solcap_snp_sl_70116	7	28.8931	7	33.1543
solcap_snp_sl_70083	7	29.5242	7	33.7058
solcap_snp_sl_70080	7	29.5242	7	33.7058
solcap_snp_sl_70043	7	30.4672	7	34.5287
solcap_snp_sl_22770	7	30.4672	7	34.7999
solcap_snp_sl_38836	7	30.4672	7	34.7999
CL015605-0403	7	30.4672	7	34.7999
solcap_snp_sl_38881	7	31.4146	7	35.0711
SGN-U577304_snp134_solcap_snp_sl_38945	7	32.3621	7	35.8945
solcap_snp_sl_26437	7	33.3054	7	36.1657
CL015566-0351_solcap_snp_sl_26438	7	33.6211	7	36.1657
CL016212-0165_solcap_snp_sl_51850	7	34.8804	7	36.9892
solcap_snp_sl_51838	7	34.8804	7	36.9892
solcap_snp_sl_51815	7	35.1961	7	37.8126
solcap_snp_sl_51748	7	35.8282	7	38.636
solcap_snp_sl_51725	7	37.0889	7	38.636
SGN-U574150_snp1990_solcap_snp_sl_66787	7	37.0889	7	38.636
solcap_snp_sl_66782	7	37.0889	7	38.9102
solcap_snp_sl_66741	7	37.7209	7	39.7427
CL016209-0167_solcap_snp_sl_66737	7	38.6644	7	40.2942
solcap_snp_sl_5863	7	41.2007	7	41.941
solcap_snp_sl_5861	7	41.2007	7	42.2122
solcap_snp_sl_5858	7	41.2007	7	42.4835
solcap_snp_sl_5851	7	41.5245	7	42.7547
solcap_snp_sl_14035	7	42.1563	7	42.7547
solcap_snp_sl_5850	7	41.5245	7	42.7547
solcap_snp_sl_52561	7	41.5245	7	42.7547
solcap_snp_sl_14023	7	42.1563	7	42.7547
solcap_snp_sl_5840	7	42.1563	7	42.7547
CL016815-0132	7	42.1563	7	42.7547
solcap_snp_sl_14183	7	42.7881	7	43.0259
solcap_snp_sl_14182	7	42.7881	7	43.0259
solcap_snp_sl_53598	7	43.4198	7	44.692
solcap_snp_sl_53597	7	43.4198	7	44.692
solcap_snp_sl_14173	7	43.4198	7	44.692
solcap_snp_sl_14172	7	43.4198	7	44.692
solcap_snp_sl_53591	7	43.4198	7	44.9632
solcap_snp_sl_14166	7	43.4198	7	45.5146
solcap_snp_sl_14164	7	43.4198	7	45.5146
solcap_snp_sl_14160	7	43.4198	7	45.5146
solcap_snp_sl_53585	7	43.4198	7	45.7858
solcap_snp_sl_14159	7	43.4198	7	45.7858
solcap_snp_sl_14158	7	43.4198	7	46.0571
solcap_snp_sl_14155	7	43.4198	7	46.0571
solcap_snp_sl_53582	7	43.4198	7	46.0571
solcap_snp_sl_53566	7	43.4198	7	46.3283
solcap_snp_sl_53558	7	43.4198	7	46.601
solcap_snp_sl_53552	7	43.4198	7	47.1555
solcap_snp_sl_6370	7	43.4198	7	47.1555
solcap_snp_sl_53489	7	43.4198	7	48.8093
CL016543-0744_solcap_snp_sl_53433	7	43.4198	7	52.3954
solcap_snp_sl_53378	7	43.4198	7	54.8689
solcap_snp_sl_53335	7	43.4198	7	55.1401
solcap_snp_sl_53298	7	43.4198	7	55.6915
solcap_snp_sl_6312	7	43.4198	7	55.6915
solcap_snp_sl_53288	7	43.4198	7	56.2428
solcap_snp_sl_53267	7	43.4198	7	56.7941
solcap_snp_sl_31228	7	43.4198	7	57.0654
CL002649-1087_solcap_snp_sl_53237	7	43.7354	7	58.7184
solcap_snp_sl_6292	7	43.7354	7	58.7184
solcap_snp_sl_7035	7	44.053	7	59.8248
solcap_snp_sl_7028	7	44.3687	7	59.8248
solcap_snp_sl_24323	7	44.053	7	59.8248
solcap_snp_sl_24322	7	44.053	7	59.8248
solcap_snp_sl_19613	7	44.053	7	59.8248
solcap_snp_sl_19612	7	44.053	7	59.8248
solcap_snp_sl_7025	7	44.3687	7	59.8248
solcap_snp_sl_55513	7	44.3687	7	59.8248
solcap_snp_sl_7023	7	44.3687	7	59.8248
solcap_snp_sl_31945	7	45.0251	7	60.9191
CL015706-0234	7	45.3407	7	63.1297
CL017588-0132_solcap_snp_sl_55475	7	45.3407	7	63.9526
solcap_snp_sl_31929	7	45.3407	7	63.9526
solcap_snp_sl_31924	7	45.9722	7	64.2253
solcap_snp_sl_55410	7	49.4551	7	65.8784
solcap_snp_sl_55399	7	49.4551	7	65.8784
solcap_snp_sl_71171	7	50.0882	7	66.4297
solcap_snp_sl_71142	7	51.3475	7	67.5287
solcap_snp_sl_71138	7	51.3475	7	67.7999
solcap_snp_sl_71135	7	51.3475	7	67.7999
solcap_snp_sl_12158	7	52.2902	7	68.0711
CL015239-0564	7	52.6057	7	68.0711
solcap_snp_sl_71106	7	52.9213	7	68.0711
solcap_snp_sl_12157	7	52.2902	7	68.0711
solcap_snp_sl_12150	7	52.6057	7	68.0711
solcap_snp_sl_12153	7	52.6057	7	68.0711
solcap_snp_sl_12146	7	52.9213	7	68.0711
solcap_snp_sl_12140	7	52.9213	7	68.0711
solcap_snp_sl_12139	7	52.9213	7	68.0711
solcap_snp_sl_71099	7	52.9213	7	68.0711
solcap_snp_sl_12137	7	52.9213	7	68.3424
SL10197_1376	7	52.9213	7	68.3424
solcap_snp_sl_71098	7	52.9213	7	68.3424
solcap_snp_sl_71085	7	53.5528	7	68.6136
solcap_snp_sl_37097	7	53.8684	7	68.6136
solcap_snp_sl_37085	7	54.4998	7	69.4366
SL20074_501	7	55.4425	7	70.5356
solcap_snp_sl_71011	7	55.4425	7	70.5356
solcap_snp_sl_16096	7	55.4425	7	70.5356
solcap_snp_sl_70992	7	55.758	7	71.9161
CL017397-0332_solcap_snp_sl_70973	7	56.0736	7	72.1873
CL017692-0398_solcap_snp_sl_70925	7	57.3328	7	72.7387
solcap_snp_sl_70808	7	63.0831	7	76.3192
solcap_snp_sl_70781	7	63.7144	7	76.8708
CL017605-0415	7	64.6569	7	76.8708
solcap_snp_sl_37060	7	64.6569	7	77.142
CL015683-0220	7	68.5006	7	79.9378
CL015763-0208	7	68.5006	7	79.9378
solcap_snp_sl_70636	7	69.6808	7	80.209
solcap_snp_sl_70629	7	70.0004	7	81.0325
solcap_snp_sl_70608	7	70.0004	7	81.5841
solcap_snp_sl_70564	7	70.316	7	81.8553
CL017868-0344	7	72.8569	7	82.4069
solcap_snp_sl_70496	7	72.8569	7	82.4069
solcap_snp_sl_37030	7	74.7518	7	83.2296
solcap_snp_sl_7232	8	0	8	0
solcap_snp_sl_24384	8	0	8	1.0944
solcap_snp_sl_7272	8	0	8	1.0944
CL016245-0267	8	0	8	1.0944
solcap_snp_sl_56416	8	0	8	1.9175
solcap_snp_sl_56445	8	0	8	2.463
solcap_snp_sl_7305	8	0	8	3.8857
solcap_snp_sl_56499	8	0	8	4.7348
solcap_snp_sl_7326	8	0	8	5.8339
CL017542-0161_solcap_snp_sl_56524	8	0	8	5.8339
solcap_snp_sl_56575	8	0	8	7.4869
CL017613-0293_solcap_snp_sl_56667	8	0	8	9.9809
solcap_snp_sl_56678	8	0	8	10.5352
solcap_snp_sl_56732	8	0	8	12.1838
solcap_snp_sl_56754	8	0	8	13.0115
solcap_snp_sl_56791	8	1.2581	8	16.3505
solcap_snp_sl_14530	8	3.4727	8	18.2754
solcap_snp_sl_56853	8	3.7882	8	19.0986
SL10192_243	8	4.1037	8	19.65
solcap_snp_sl_56896	8	4.4192	8	19.65
solcap_snp_sl_56903	8	4.4192	8	20.2107
solcap_snp_sl_7386	8	4.7347	8	20.7745
solcap_snp_sl_15757	8	4.7347	8	20.7745
solcap_snp_sl_7387	8	5.3659	8	21.326
solcap_snp_sl_5428	8	10.0912	8	22.9803
solcap_snp_sl_51890	8	9.1486	8	22.9803
solcap_snp_sl_5431	8	11.6678	8	23.2545
solcap_snp_sl_51903	8	11.6678	8	23.2545
solcap_snp_sl_51907	8	12.299	8	23.5303
solcap_snp_sl_18860	8	12.299	8	24.0818
solcap_snp_sl_51919	8	12.9302	8	24.9052
solcap_snp_sl_51931	8	13.2457	8	25.7285
solcap_snp_sl_51969	8	15.4613	8	27.6618
solcap_snp_sl_69286	8	16.72	8	27.6618
solcap_snp_sl_69312	8	17.3632	8	27.6618
solcap_snp_sl_50177	8	17.6787	8	27.6618
solcap_snp_sl_46522	8	18.9409	8	27.6618
solcap_snp_sl_46514	8	19.2564	8	27.6618
solcap_snp_sl_69332	8	17.3632	8	27.6618
solcap_snp_sl_69336	8	17.3632	8	27.6618
solcap_snp_sl_40868	8	17.3632	8	27.6618
solcap_snp_sl_40862	8	17.3632	8	27.6618
solcap_snp_sl_50349	8	17.3632	8	27.6618
solcap_snp_sl_50360	8	17.3632	8	27.6618
solcap_snp_sl_50363	8	17.3632	8	27.6618
solcap_snp_sl_40630	8	17.3632	8	27.6618
solcap_snp_sl_40642	8	17.3632	8	27.6618
CL016043-0143	8	17.3632	8	27.6618
solcap_snp_sl_40684	8	17.3632	8	27.6618
solcap_snp_sl_45219	8	17.3632	8	27.6618
solcap_snp_sl_51493	8	17.3632	8	27.6618
solcap_snp_sl_67811	8	17.3632	8	27.6618
solcap_snp_sl_52848	8	17.3632	8	27.6618
solcap_snp_sl_52841	8	17.3632	8	27.6618
solcap_snp_sl_51245	8	17.3632	8	27.6618
solcap_snp_sl_51249	8	17.3632	8	27.6618
solcap_snp_sl_51254	8	17.3632	8	27.6618
solcap_snp_sl_51259	8	17.3632	8	27.6618
solcap_snp_sl_41415	8	17.3632	8	27.6618
solcap_snp_sl_41429	8	17.3632	8	27.6618
solcap_snp_sl_41431	8	17.3632	8	27.6618
solcap_snp_sl_50282	8	17.3632	8	27.6618
solcap_snp_sl_50275	8	17.3632	8	27.6618
solcap_snp_sl_50267	8	17.3632	8	27.6618
solcap_snp_sl_50264	8	17.3632	8	27.6618
CL016945-0329	8	17.3632	8	27.6618
solcap_snp_sl_50250	8	17.3632	8	27.6618
solcap_snp_sl_50236	8	17.3632	8	27.6618
solcap_snp_sl_50216	8	17.3632	8	27.6618
solcap_snp_sl_50211	8	17.3632	8	27.6618
solcap_snp_sl_46490	8	19.8874	8	28.2102
SGN-U580312_snp3429_solcap_snp_sl_48771	8	20.2029	8	28.2102
solcap_snp_sl_48769	8	20.2029	8	28.2102
solcap_snp_sl_4431	8	20.2029	8	28.2102
solcap_snp_sl_4429	8	20.5184	8	29.0334
solcap_snp_sl_48726	8	21.1493	8	29.3046
solcap_snp_sl_4390	8	21.4648	8	29.3046
SL20135_657	8	21.1493	8	29.3046
solcap_snp_sl_13456	8	21.1493	8	29.3046
solcap_snp_sl_48716	8	21.1493	8	29.3046
SL10162_350	8	21.1493	8	29.3046
solcap_snp_sl_13443	8	21.4648	8	29.3046
solcap_snp_sl_48711	8	21.4648	8	29.3046
solcap_snp_sl_48703	8	21.4648	8	29.5759
solcap_snp_sl_48675	8	22.0958	8	30.1271
solcap_snp_sl_48666	8	22.0958	8	30.1271
solcap_snp_sl_48659	8	22.4113	8	30.3984
solcap_snp_sl_48650	8	22.7268	8	30.6696
solcap_snp_sl_48643	8	23.669	8	31.4926
solcap_snp_sl_48592	8	24.9273	8	34.264
solcap_snp_sl_4374	8	24.9273	8	34.8152
solcap_snp_sl_4373	8	24.9273	8	34.8152
solcap_snp_sl_4372	8	24.9273	8	34.8152
solcap_snp_sl_18195	8	25.8696	8	35.914
solcap_snp_sl_48550	8	26.5006	8	35.914
solcap_snp_sl_18192	8	27.7593	8	35.914
solcap_snp_sl_48531	8	27.7593	8	35.914
solcap_snp_sl_48508	8	29.9745	8	36.7371
solcap_snp_sl_48469	8	30.29	8	37.2883
solcap_snp_sl_48426	8	33.7994	8	40.3431
solcap_snp_sl_29413	8	34.1149	8	40.6144
solcap_snp_sl_48414	8	34.4304	8	40.6144
solcap_snp_sl_29404	8	35.1366	8	41.7133
solcap_snp_sl_29399	8	35.1366	8	41.9846
solcap_snp_sl_21400	8	36.3947	8	46.1785
solcap_snp_sl_34707	8	36.3947	8	46.1785
solcap_snp_sl_64486	8	37.0778	8	46.4498
CL015323-0211	8	36.3947	8	46.4498
solcap_snp_sl_64502	8	37.0778	8	47.2773
solcap_snp_sl_34714	8	37.0778	8	47.2773
solcap_snp_sl_64564	8	38.9632	8	49.7529
solcap_snp_sl_64604	8	41.1649	8	50.5759
solcap_snp_sl_21421	8	42.1073	8	51.3988
CL016995-0330_solcap_snp_sl_64635	8	42.1073	8	51.95
solcap_snp_sl_64642	8	42.433	8	53.0488
solcap_snp_sl_21430	8	42.7504	8	53.32
solcap_snp_sl_64647	8	42.433	8	53.32
solcap_snp_sl_21429	8	42.433	8	53.32
solcap_snp_sl_64706	8	44.0171	8	54.6942
solcap_snp_sl_64736	8	44.3326	8	54.6942
solcap_snp_sl_34739	8	45.5911	8	55.2454
solcap_snp_sl_64768	8	45.9066	8	55.5166
solcap_snp_sl_34745	8	46.8487	8	55.7879
solcap_snp_sl_64781	8	46.8487	8	55.7879
solcap_snp_sl_64810	8	48.4337	8	56.339
solcap_snp_sl_21456	8	48.4337	8	56.339
[truncated: 844 more rows]
