# Supplementary material for: Development of a Large SNP Genotyping Array and Generation of High-Density Genetic Maps in Tomato
Source: PLoS One. 2012 Jul 10;7(7):e40563. doi: 10.1371/journal.pone.0040563 (PMC3393668; doi:10.1371/journal.pone.0040563)
Supplement: Table S8 — 5,295 SNP markers with both genetic and physical positions. (XLSX) [file pone.0040563.s008.xlsx]

## Sheet: Table S8
Table S8. 5,295 SNP markers with both genetic and physical positions
Group	SNP Marker	Physical Map		EXPEN 2012		EXPIM 2012
		Chromosome	Mbp	Chromosome	cM	Chromosome	cM
Common	solcap_snp_sl_15058	1	0.045434	1	0	1	0
Common	solcap_snp_sl_15051	1	0.301603	1	2.8566	1	0.5425
Common	solcap_snp_sl_15050	1	0.303076	1	2.8566	1	0.5425
Common	solcap_snp_sl_15049	1	0.303202	1	2.8566	1	0.5425
Common	CL004303-0524	1	0.310894	1	2.8566	1	0.5425
Common	solcap_snp_sl_24809	1	0.324852	1	2.8566	1	0.5425
Common	CL016197-0363_solcap_snp_sl_60559	1	0.336495	1	2.8566	1	0.5425
Common	solcap_snp_sl_60557	1	0.338651	1	3.1671	1	0.5425
Common	solcap_snp_sl_24799	1	0.669686	1	9.7719	1	3.3219
Common	solcap_snp_sl_33737	1	0.8537	1	10.4144	1	4.1455
Common	solcap_snp_sl_60417	1	0.986514	1	11.9882	1	4.6974
Common	solcap_snp_sl_60360	1	1.33777	1	20.8427	1	7.7585
Common	solcap_snp_sl_8704	1	1.47086	1	20.8427	1	8.5818
Common	solcap_snp_sl_60318	1	1.52433	1	20.8427	1	9.9568
Common	solcap_snp_sl_60303	1	1.60569	1	20.8427	1	10.7804
Common	solcap_snp_sl_60296	1	1.67868	1	20.8427	1	12.1578
Common	solcap_snp_sl_60276	1	1.80937	1	20.8427	1	13.5353
Common	solcap_snp_sl_60250	1	2.11711	1	20.8427	1	19.5054
Common	solcap_snp_sl_60227	1	2.20086	1	20.8427	1	19.5054
Common	solcap_snp_sl_8669	1	2.25588	1	20.8427	1	19.5054
Common	solcap_snp_sl_8668	1	2.31163	1	20.8427	1	19.5054
Common	solcap_snp_sl_8667	1	2.31176	1	20.8427	1	19.5054
Common	solcap_snp_sl_24787	1	2.37187	1	20.8427	1	19.5054
Common	solcap_snp_sl_8656	1	2.44652	1	20.8427	1	20.0572
Common	solcap_snp_sl_8655	1	2.44673	1	20.8427	1	20.0572
Common	solcap_snp_sl_8651	1	2.46325	1	20.8427	1	20.3284
Common	SGN-U573329_snp393	1	2.47612	1	20.8427	1	20.3284
Common	solcap_snp_sl_60143	1	2.50774	1	20.8427	1	20.8801
Common	solcap_snp_sl_8640	1	2.55437	1	20.8427	1	21.98
Common	solcap_snp_sl_8639	1	2.58171	1	20.8427	1	22.2512
Common	solcap_snp_sl_60043	1	3.10194	1	20.8427	1	27.2831
Common	solcap_snp_sl_60008	1	3.25523	1	20.8427	1	29.4999
Common	solcap_snp_sl_59975	1	3.48608	1	20.8427	1	30.6003
Common	solcap_snp_sl_59964	1	3.59131	1	22.7339	1	31.9787
Common	solcap_snp_sl_59944	1	3.69575	1	23.3641	1	33.3573
Common	solcap_snp_sl_20438	1	3.89974	1	24.6211	1	34.7361
Common	solcap_snp_sl_59890	1	4.59795	1	26.1951	1	36.9556
Common	solcap_snp_sl_33677	1	4.87134	1	26.5056	1	38.3321
Common	solcap_snp_sl_59817	1	5.08745	1	27.4471	1	39.4615
Common	solcap_snp_sl_59801	1	5.36466	1	28.3887	1	40.2858
Common	solcap_snp_sl_59784	1	5.72652	1	28.6992	1	40.8382
Common	solcap_snp_sl_59754	1	6.84063	1	30.2733	1	40.8382
Common	solcap_snp_sl_59748	1	7.57671	1	30.9038	1	40.8382
Common	solcap_snp_sl_41302	1	11.9279	1	30.9038	1	40.8382
Common	solcap_snp_sl_16925	1	18.5193	1	31.2163	1	40.8382
Common	solcap_snp_sl_51462	1	19.49	1	31.2163	1	40.8382
Common	solcap_snp_sl_51990	1	33.6838	1	31.2163	1	40.8382
Common	solcap_snp_sl_56061	1	35.6496	1	31.2163	1	40.8382
Common	solcap_snp_sl_25971	1	35.6528	2	6.3153	2	1.0938
Common	solcap_snp_sl_19068	1	38.2763	1	31.2163	1	40.8382
Common	solcap_snp_sl_52641	1	38.3216	1	31.2163	1	40.8382
Common	solcap_snp_sl_52646	1	39.1418	1	31.2163	1	40.8382
Common	solcap_snp_sl_41433	1	40.683	1	31.2163	1	40.8382
Common	solcap_snp_sl_41438	1	40.9099	1	31.2163	1	40.8382
Common	solcap_snp_sl_41445	1	42.5287	1	31.2163	1	40.8382
Common	solcap_snp_sl_39021	1	46.1956	1	31.2163	1	40.8382
Common	solcap_snp_sl_70309	1	49.1923	1	31.2163	1	40.8382
Common	solcap_snp_sl_70310	1	49.4497	1	31.2163	1	40.8382
Common	solcap_snp_sl_70312	1	50.7656	1	31.2163	1	40.8382
Common	solcap_snp_sl_70320	1	51.2707	1	31.2163	1	40.8382
Common	solcap_snp_sl_70337	1	56.5225	1	31.2163	1	40.8382
Common	solcap_snp_sl_70344	1	57.0662	1	31.2163	1	40.8382
Common	solcap_snp_sl_70345	1	57.2229	1	31.2163	1	40.8382
Common	solcap_snp_sl_70348	1	58.3421	1	31.2163	1	40.8382
Common	solcap_snp_sl_70365	1	59.3842	1	31.2163	1	40.8382
Common	solcap_snp_sl_70371	1	60.822	1	31.2163	1	40.8382
Common	solcap_snp_sl_38790	1	61.4784	1	31.2163	1	40.8382
Common	solcap_snp_sl_16466	1	61.7253	1	31.2163	1	40.8382
Common	solcap_snp_sl_18635	1	67.0378	1	33.7392	1	41.1144
Common	solcap_snp_sl_50589	1	67.4841	1	34.3699	1	41.3907
Common	solcap_snp_sl_18627	1	67.5123	1	34.3699	1	41.3907
Common	solcap_snp_sl_13762	1	67.8555	1	35.6357	1	41.6669
Common	solcap_snp_sl_50542	1	68.27	1	36.2704	1	42.2192
Common	solcap_snp_sl_30135	1	68.7479	1	38.4826	1	43.8773
Common	solcap_snp_sl_50477	1	69.0778	1	40.6861	1	44.7014
Common	solcap_snp_sl_50467	1	69.2317	1	40.9966	1	45.2536
Common	solcap_snp_sl_50464	1	69.3339	1	40.9966	1	45.8057
Common	solcap_snp_sl_50458	1	69.46	1	41.3071	1	46.0769
Common	solcap_snp_sl_50427	1	69.75	1	43.2004	1	46.9009
Common	solcap_snp_sl_30111	1	70.0923	1	45.094	1	47.7247
Common	solcap_snp_sl_50373	1	70.2213	1	46.0359	1	47.9959
Common	solcap_snp_sl_36902	1	70.3644	1	46.3464	1	60.3706
Common	solcap_snp_sl_37999	1	70.6813	1	46.3464	1	48.5478
Common	solcap_snp_sl_25914	1	70.8684	1	46.3464	1	50.4828
Common	solcap_snp_sl_38059	1	71.0113	1	46.3464	1	50.4828
Common	solcap_snp_sl_38078	1	71.0878	1	46.3464	1	50.754
Common	solcap_snp_sl_456	1	71.0906	1	46.3464	1	51.0252
Common	solcap_snp_sl_457	1	71.1866	1	46.3464	1	51.8488
Common	solcap_snp_sl_25922	1	71.4237	1	46.3464	1	52.4005
Common	solcap_snp_sl_38126	1	71.4783	1	46.3464	1	52.4005
Common	solcap_snp_sl_25926	1	71.6423	1	46.3464	1	52.6717
Common	solcap_snp_sl_25931	1	71.7562	1	46.3464	1	53.2234
Common	solcap_snp_sl_38178	1	71.946	1	46.3464	1	54.0468
Common	solcap_snp_sl_38243	1	72.2685	1	46.3464	1	55.9803
Common	solcap_snp_sl_12350	1	72.6544	1	46.3464	1	57.6343
Common	solcap_snp_sl_12352	1	72.6582	1	46.3464	1	57.6343
Common	solcap_snp_sl_12355	1	72.6961	1	46.3464	1	57.6343
Common	solcap_snp_sl_38324	1	72.7516	1	46.3464	1	57.6343
Common	solcap_snp_sl_16331	1	72.7968	1	46.3464	1	58.4576
Common	solcap_snp_sl_12359	1	72.8004	1	46.3464	1	58.4576
Common	solcap_snp_sl_530	1	72.9963	1	46.3464	1	58.7288
Common	solcap_snp_sl_38390	1	73.2331	1	46.3464	1	59
Common	solcap_snp_sl_38406	1	73.3142	1	46.3464	1	59.2713
Common	solcap_snp_sl_36715	1	73.5135	1	46.3464	1	61.1933
Common	solcap_snp_sl_27345	1	73.6495	1	46.3464	1	62.579
Common	solcap_snp_sl_42191	1	73.8895	1	46.3464	1	65.3844
Common	solcap_snp_sl_27382	1	73.8899	1	46.3464	1	65.3844
Common	solcap_snp_sl_27400	1	73.9678	1	46.3464	1	65.3844
Common	Le010791_85_solcap_snp_sl_42212	1	74.3098	1	46.3464	1	67.0291
Common	solcap_snp_sl_42213	1	74.3135	1	46.3464	1	67.0291
Common	solcap_snp_sl_17063	1	74.3147	1	46.3464	1	67.0291
Common	solcap_snp_sl_17072	1	74.3608	1	46.3464	1	67.8523
Common	solcap_snp_sl_17073	1	74.4816	1	46.3464	1	68.4037
Common	solcap_snp_sl_17076	1	74.5155	1	46.3464	1	68.4037
Common	solcap_snp_sl_17080	1	74.5463	1	46.3464	1	68.4037
Common	solcap_snp_sl_27588	1	74.8454	1	46.3464	1	69.5127
Common	SGN-U585636_snp200_solcap_snp_sl_26254	1	75.34	1	47.9217	1	71.7062
Common	solcap_snp_sl_26248	1	75.362	1	48.2372	1	71.7062
Common	solcap_snp_sl_16393	1	75.5631	1	50.7719	1	72.2576
Common	solcap_snp_sl_16389	1	75.5774	1	51.0874	1	72.2576
Common	SL10943_357	1	75.5904	1	51.0874	1	72.2576
Common	solcap_snp_sl_34461	1	76.1723	1	54.2671	1	75.8488
Common	solcap_snp_sl_34512	1	76.5286	1	59.0399	1	77.2245
Common	solcap_snp_sl_34513	1	76.5287	1	59.0399	1	77.2245
Common	solcap_snp_sl_34522	1	76.5639	1	59.3554	1	77.4972
Common	solcap_snp_sl_63558	1	76.6004	1	59.3554	1	77.4972
Common	solcap_snp_sl_34545	1	76.7372	1	59.9863	1	78.3202
Common	solcap_snp_sl_9755	1	76.8954	1	62.5107	1	78.5914
Common	solcap_snp_sl_9756	1	76.8973	1	62.5107	1	78.5914
Common	solcap_snp_sl_9758	1	76.9019	1	62.5107	1	78.5914
Common	Cd2_2755_solcap_snp_sl_34581	1	76.9835	1	64.0858	1	79.1458
Common	solcap_snp_sl_34622	1	77.1865	1	64.0858	1	79.9683
Common	solcap_snp_sl_27784	1	77.3516	1	64.7166	1	80.2396
Common	solcap_snp_sl_2202	1	77.916	1	67.2503	1	82.7093
Common	solcap_snp_sl_27908	1	77.9596	1	67.8811	1	82.9806
Common	SL10945_281	1	78.091	1	68.8229	1	82.9806
Common	solcap_snp_sl_2218	1	78.31	1	69.7647	1	83.5245
Common	solcap_snp_sl_43655	1	78.3558	1	70.0752	1	83.5245
Common	solcap_snp_sl_2234	1	78.5251	1	70.7058	1	83.5245
Common	solcap_snp_sl_28023	1	78.5849	1	70.7058	1	84.3476
Common	solcap_snp_sl_28099	1	78.8431	1	73.559	1	85.713
Common	solcap_snp_sl_28168	1	79.0805	1	74.1896	1	86.812
Common	solcap_snp_sl_28173	1	79.095	1	74.1896	1	86.812
Common	solcap_snp_sl_28225	1	79.3525	1	75.4473	1	87.3634
Common	solcap_snp_sl_28247	1	79.4639	1	76.3892	1	87.6346
Common	CL016510-0445	1	79.4822	1	77.02	1	87.6346
Common	solcap_snp_sl_43786	1	79.7662	1	78.9137	1	89.5661
Common	solcap_snp_sl_43796	1	79.8479	1	79.5446	1	89.8373
Common	solcap_snp_sl_43902	1	80.2898	1	81.1175	1	91.213
Common	solcap_snp_sl_44009	1	80.7335	1	84.2958	1	93.4177
Common	solcap_snp_sl_44147	1	81.2436	1	86.5225	1	95.0639
Common	solcap_snp_sl_44190	1	81.427	1	87.7887	1	95.0639
Common	solcap_snp_sl_44213	1	81.5661	1	88.1042	1	95.6153
Common	CL017666-0495	1	81.6635	1	88.7351	1	96.4385
Common	solcap_snp_sl_44266	1	81.7019	1	89.0506	1	96.4385
Common	solcap_snp_sl_44305	1	81.8082	1	89.6815	1	96.7097
Common	solcap_snp_sl_2438	1	81.8724	1	89.6815	1	97.5329
Common	solcap_snp_sl_2452	1	81.9885	1	90.0072	1	98.0843
Common	solcap_snp_sl_2455	1	81.9923	1	90.0072	1	98.0843
Common	solcap_snp_sl_2457	1	82.001	1	90.0072	1	98.0843
Common	CL017306-0367_solcap_snp_sl_44383	1	82.1316	1	90.0072	1	98.0843
Common	CL015829-0286_solcap_snp_sl_44451	1	82.3294	1	90.6381	1	98.6357
Common	solcap_snp_sl_44461	1	82.4045	1	90.6381	1	98.6357
Common	solcap_snp_sl_2508	1	82.429	1	90.6381	1	99.1871
Common	solcap_snp_sl_44465	1	82.4398	1	90.6381	1	99.1871
Common	solcap_snp_sl_2510	1	82.4398	1	90.6381	1	99.1871
Common	solcap_snp_sl_44470	1	82.5037	1	90.9536	1	99.4583
Common	SGN-U571854_snp167_solcap_snp_sl_44482	1	82.5928	1	90.9536	1	100.558
Common	solcap_snp_sl_40011	1	82.985	1	91.6094	1	101.942
Common	solcap_snp_sl_40076	1	83.278	1	91.9371	1	102.214
Common	solcap_snp_sl_40154	1	83.5174	1	92.568	1	102.487
Common	solcap_snp_sl_40177	1	83.6513	1	92.568	1	103.587
Common	solcap_snp_sl_40199	1	83.8045	1	92.568	1	103.587
Common	CL015751-0365	1	84.0312	1	93.5101	1	104.129
Common	CL016719-0209_solcap_snp_sl_40301	1	84.2367	1	94.4522	1	104.952
Common	solcap_snp_sl_40303	1	84.239	1	94.4522	1	104.952
Common	SGN-U576068_snp460_solcap_snp_sl_40366	1	84.4058	1	95.3944	1	106.052
Common	solcap_snp_sl_40488	1	85.061	1	97.6082	1	107.975
Common	solcap_snp_sl_26879	1	85.2362	1	98.5502	1	107.975
Common	solcap_snp_sl_40571	1	85.4629	1	99.181	1	108.799
Common	solcap_snp_sl_40586	1	85.589	1	99.181	1	109.07
Common	solcap_snp_sl_36725	1	85.7446	1	99.8588	1	109.622
Common	solcap_snp_sl_68771	1	85.9199	1	100.819	1	110.717
Common	solcap_snp_sl_54525	1	86.0203	1	101.129	1	112.094
Common	3284_1_60_solcap_snp_sl_54547	1	86.1222	1	101.129	1	112.365
Common	solcap_snp_sl_54589	1	86.3111	1	102.387	1	114.02
Common	solcap_snp_sl_54622	1	86.4664	1	102.387	1	115.125
Common	solcap_snp_sl_6718	1	86.4843	1	102.697	1	115.125
Common	CL015970-0397_solcap_snp_sl_54631	1	86.4867	1	103.015	1	115.125
Common	solcap_snp_sl_54669	1	86.652	1	103.963	1	115.68
Common	solcap_snp_sl_19481	1	86.711	1	104.279	1	115.951
Common	solcap_snp_sl_54685	1	86.7569	1	104.594	1	115.951
Common	SGN-U580895_snp1396_solcap_snp_sl_54697	1	86.8131	1	104.91	1	116.222
Common	solcap_snp_sl_54704	1	86.8288	1	105.225	1	116.222
Common	CL009293-0681	1	86.8831	1	105.541	1	116.222
Common	CL016668-0365	1	87.0425	1	106.483	1	117.045
Common	solcap_snp_sl_54758	1	87.0576	1	106.483	1	117.045
Common	solcap_snp_sl_54854	1	87.5069	1	107.741	1	118.416
Common	solcap_snp_sl_54883	1	87.5318	1	108.056	1	118.416
Common	C2_At2g15890_430_b	1	87.7982	1	108.687	1	120.344
Common	solcap_snp_sl_13404	1	87.9779	1	109.629	1	120.896
Common	solcap_snp_sl_29388	1	87.9782	1	109.629	1	120.896
Common	solcap_snp_sl_13399	1	88.0118	1	109.629	1	121.167
Common	solcap_snp_sl_13398	1	88.0386	1	109.629	1	121.167
Common	solcap_snp_sl_48209	1	88.2696	1	110.571	1	121.438
Common	solcap_snp_sl_48181	1	88.4018	1	111.202	1	122.261
Common	solcap_snp_sl_48179	1	88.4179	1	111.202	1	122.533
Common	solcap_snp_sl_48151	1	88.5612	1	111.518	1	124.187
Common	solcap_snp_sl_48097	1	88.8722	1	111.833	1	125.286
Common	solcap_snp_sl_48077	1	88.934	1	111.833	1	125.286
Common	solcap_snp_sl_50683	1	89.2	1	112.775	1	125.838
Common	SGN-U573826_snp1014_solcap_snp_sl_53877	1	89.2226	1	112.775	1	125.838
Common	solcap_snp_sl_53870	1	89.2246	1	112.775	1	125.838
Common	solcap_snp_sl_53864	1	89.2517	1	113.091	1	125.838
Common	solcap_snp_sl_53862	1	89.2541	1	113.091	1	125.838
Common	SGN-U313729_snp305	1	89.2571	1	113.091	1	125.838
Common	CL016082-0560	1	89.2726	1	113.091	1	125.838
Common	solcap_snp_sl_53846	1	89.2999	1	113.722	1	125.838
Common	solcap_snp_sl_53812	1	89.407	1	114.037	1	126.389
Common	SGN-U581283_snp1102_solcap_snp_sl_53749	1	89.6285	1	115.613	1	126.66
Common	solcap_snp_sl_53743	1	89.6384	1	115.613	1	126.66
Common	SGN-U581138_snp1171_solcap_snp_sl_53721	1	89.7557	1	116.555	1	126.66
Common	CL015806-0417_solcap_snp_sl_53692	1	89.8511	1	116.871	1	126.932
Common	solcap_snp_sl_53671	1	89.9303	1	117.186	1	127.483
Common	solcap_snp_sl_53630	1	90.0907	1	117.186	1	127.483
Common	solcap_snp_sl_7398	2	1.51176	2	0	2	0
Common	solcap_snp_sl_56941	2	2.07823	2	0	2	0
Common	solcap_snp_sl_56943	2	2.08818	2	0	2	0
Common	solcap_snp_sl_28320	2	6.13964	2	0	2	0
Common	solcap_snp_sl_2559	2	6.28328	2	0	2	0
Common	solcap_snp_sl_2561	2	6.51928	2	0	2	0
Common	solcap_snp_sl_2563	2	6.57045	2	0	2	0
Common	solcap_snp_sl_2564	2	6.5723	2	0	2	0
Common	solcap_snp_sl_2565	2	6.5801	2	0	2	0
Common	solcap_snp_sl_2570	2	6.5973	2	0	2	0
Common	solcap_snp_sl_2572	2	6.59988	2	0	2	0
Common	solcap_snp_sl_44555	2	6.61013	2	0	2	0
Common	solcap_snp_sl_2575	2	6.61029	2	0	2	0
Common	solcap_snp_sl_28329	2	7.84758	2	0	2	0
Common	solcap_snp_sl_28335	2	8.1389	2	0	2	0
Common	solcap_snp_sl_28338	2	8.85347	2	0	2	0
Common	solcap_snp_sl_2600	2	9.17448	2	0	2	0
Common	solcap_snp_sl_28343	2	9.86692	2	0	2	0
Common	solcap_snp_sl_2607	2	10.4234	2	0	2	0
Common	solcap_snp_sl_6247	2	11.0832	2	0	2	0
Common	solcap_snp_sl_6240	2	12.0141	2	0	2	0
Common	solcap_snp_sl_6239	2	12.0163	2	0	2	0
Common	solcap_snp_sl_31193	2	12.2782	2	0	2	0
Common	solcap_snp_sl_31191	2	12.9219	2	0	2	0
Common	solcap_snp_sl_31190	2	12.922	2	0	2	0
Common	solcap_snp_sl_6232	2	13.0112	2	0	2	0
Common	solcap_snp_sl_6228	2	13.135	2	0	2	0
Common	solcap_snp_sl_6227	2	13.135	2	0	2	0
Common	solcap_snp_sl_6226	2	13.2228	2	0	2	0
Common	solcap_snp_sl_6206	2	13.4291	2	0	2	0
Common	solcap_snp_sl_6201	2	13.877	2	0.3156	2	0
Common	solcap_snp_sl_6199	2	13.8858	2	0.3156	2	0
Common	solcap_snp_sl_6194	2	13.9054	2	0.3156	2	0
Common	solcap_snp_sl_6192	2	13.9084	2	0.3156	2	0
Common	solcap_snp_sl_6189	2	13.9501	2	0.3156	2	0
Common	solcap_snp_sl_6185	2	14.0166	2	0.6331	2	0
Common	solcap_snp_sl_6183	2	14.0417	2	0.6331	2	0
Common	solcap_snp_sl_6177	2	14.3326	2	0.6331	2	0
Common	solcap_snp_sl_1380	2	14.9833	2	0.6331	2	0
Common	solcap_snp_sl_40819	2	14.9835	2	0.6331	2	0
Common	solcap_snp_sl_1382	2	14.9837	2	0.6331	2	0
Common	solcap_snp_sl_1383	2	14.9845	2	0.6331	2	0
Common	solcap_snp_sl_1384	2	14.9861	2	0.6331	2	0
Common	solcap_snp_sl_1385	2	14.9861	2	0.6331	2	0
Common	solcap_snp_sl_1386	2	15.1285	2	0.6331	2	0
Common	solcap_snp_sl_5885	2	15.3848	2	0.9487	2	0
Common	solcap_snp_sl_31002	2	15.3849	2	0.9487	2	0
Common	solcap_snp_sl_52609	2	15.4021	2	0.9487	2	0
Common	solcap_snp_sl_52608	2	15.4153	2	0.9487	2	0
Common	solcap_snp_sl_5881	2	15.4969	2	1.2642	2	0
Common	solcap_snp_sl_5879	2	15.504	2	1.2642	2	0
Common	solcap_snp_sl_5872	2	15.631	2	1.2642	2	0
Common	solcap_snp_sl_11572	2	15.6992	2	1.2642	2	0
Common	solcap_snp_sl_7416	2	16.1888	2	1.2642	2	0
Common	solcap_snp_sl_56944	2	16.5775	2	1.2642	2	0
Common	solcap_snp_sl_7413	2	16.5844	2	1.2642	2	0
Common	solcap_snp_sl_5305	2	17.7558	2	1.2642	2	0
Common	solcap_snp_sl_5300	2	17.7897	2	1.2642	2	0
Common	solcap_snp_sl_5299	2	17.7901	2	1.2642	2	0
Common	solcap_snp_sl_30408	2	17.798	2	1.2642	2	0
Common	solcap_snp_sl_5293	2	17.8009	2	1.2642	2	0
Common	solcap_snp_sl_5283	2	18.2137	2	1.2642	2	0
Common	solcap_snp_sl_5268	2	19.2232	2	1.2642	2	0
Common	solcap_snp_sl_51532	2	20.0692	2	1.8957	2	0
Common	solcap_snp_sl_5260	2	20.1715	2	2.5271	2	0
Common	solcap_snp_sl_5256	2	20.1852	2	2.5271	2	0
Common	solcap_snp_sl_1393	2	21.1871	2	2.8426	2	0
Common	solcap_snp_sl_1391	2	21.2845	2	3.1582	2	0
Common	solcap_snp_sl_12647	2	21.2851	2	3.1582	2	0
Common	solcap_snp_sl_1390	2	21.2851	2	3.1582	2	0
Common	solcap_snp_sl_1388	2	21.3099	2	3.1582	2	0
Common	solcap_snp_sl_26928	2	21.3106	2	3.1582	2	0
Common	solcap_snp_sl_26923	2	21.5135	2	3.4757	2	0.2712
Common	solcap_snp_sl_30473	2	21.6728	2	3.7912	2	0.2712
Common	solcap_snp_sl_30482	2	21.765	2	4.4225	2	0.2712
Common	solcap_snp_sl_56955	2	22.1987	2	4.4225	2	0.5425
Common	solcap_snp_sl_32196	2	22.1992	2	4.4225	2	0.5425
Common	solcap_snp_sl_944	2	24.1674	2	0	2	0
Common	solcap_snp_sl_2037	2	24.5392	2	0	2	0
Common	solcap_snp_sl_36890	2	26.9623	2	0	2	0
Common	solcap_snp_sl_11804	2	26.9776	2	0	2	0
Common	solcap_snp_sl_11805	2	26.9822	2	0	2	0
Common	solcap_snp_sl_25974	2	28.1	2	6.3153	2	1.0938
Common	SGN-U600984_snp332	2	28.3199	2	7.2624	2	1.365
Common	solcap_snp_sl_26022	2	28.5561	2	7.894	2	2.188
Common	Le006654_46	2	28.7988	2	8.2096	2	2.188
Common	solcap_snp_sl_26072	2	29.0958	2	11.0736	2	2.188
Common	solcap_snp_sl_38456	2	29.7927	2	14.5512	2	3.5633
Common	solcap_snp_sl_26129	2	29.7928	2	14.5512	2	3.5633
Common	solcap_snp_sl_26132	2	29.8476	2	14.5512	2	3.5633
Common	solcap_snp_sl_38457	2	29.8477	2	14.5512	2	3.5633
Common	solcap_snp_sl_26134	2	29.8504	2	14.5512	2	3.5633
Common	solcap_snp_sl_26168	2	30.2195	2	15.4982	2	4.9421
Common	solcap_snp_sl_36312	2	30.2523	2	15.8137	2	4.9421
Common	solcap_snp_sl_22259	2	30.2824	2	15.8137	2	4.9421
Common	solcap_snp_sl_67542	2	30.301	2	15.8137	2	4.9421
Common	solcap_snp_sl_36484	2	30.3138	2	16.1293	2	4.9421
Common	solcap_snp_sl_36448	2	30.6547	2	19.6423	2	7.9911
Common	solcap_snp_sl_15707	2	30.7071	2	19.6423	2	8.5421
Common	solcap_snp_sl_36443	2	30.7457	2	19.6423	2	8.8133
Common	solcap_snp_sl_15706	2	30.7458	2	19.6423	2	8.8133
Common	Le009381_51	2	30.826	2	20.2734	2	9.0845
Common	solcap_snp_sl_36420	2	31.0725	2	20.2734	2	10.183
Common	solcap_snp_sl_36400	2	31.2745	2	20.9046	2	10.734
Common	SGN-U571208_snp268	2	31.5014	2	21.8513	2	11.285
Common	solcap_snp_sl_8386	2	31.7627	2	21.8513	2	11.5563
Common	solcap_snp_sl_8389	2	31.766	2	21.8513	2	11.5563
Common	solcap_snp_sl_8393	2	31.7672	2	21.8513	2	11.5563
Common	solcap_snp_sl_8397	2	31.7689	2	21.8513	2	11.5563
Common	solcap_snp_sl_20325	2	31.8215	2	21.8513	2	11.5563
Common	Le017925_27_solcap_snp_sl_33223	2	31.8854	2	21.8513	2	12.1073
Common	solcap_snp_sl_8405	2	31.8992	2	22.1668	2	12.1073
Common	solcap_snp_sl_8408	2	31.9066	2	22.1668	2	12.1073
Common	solcap_snp_sl_8409	2	31.9206	2	22.1668	2	12.1073
Common	SGN-U578164_snp2086	2	31.9417	2	22.1668	2	12.1073
Common	solcap_snp_sl_33242	2	31.975	2	22.1668	2	12.1073
Common	solcap_snp_sl_8426	2	31.9778	2	22.1668	2	12.1073
Common	solcap_snp_sl_20340	2	32.0185	2	22.1668	2	12.6584
Common	solcap_snp_sl_20344	2	32.1433	2	24.0627	2	12.9296
Common	solcap_snp_sl_24721	2	32.2256	2	24.3783	2	13.7573
Common	solcap_snp_sl_20358	2	32.2802	2	24.3783	2	14.0285
Common	solcap_snp_sl_20361	2	32.3118	2	24.3783	2	14.0285
Common	solcap_snp_sl_8439	2	32.3735	2	24.6938	2	14.8563
Common	solcap_snp_sl_33302	2	32.4348	2	24.6938	2	15.4074
Common	CL016491-0436_solcap_snp_sl_33330	2	32.6185	2	26.5832	2	15.6786
Common	solcap_snp_sl_14951	2	32.7074	2	27.8424	2	16.7772
Common	solcap_snp_sl_33416	2	32.9948	2	29.7326	2	20.397
Common	CL016463-0326_solcap_snp_sl_33432	2	33.1212	2	30.3639	2	20.9482
Common	solcap_snp_sl_8464	2	33.1226	2	30.3639	2	20.9482
Common	SGN-U315881_T1698_snp147	2	33.3578	2	32.2596	2	21.2194
Common	solcap_snp_sl_33469	2	33.3733	2	32.2596	2	21.2194
Common	Le001778_68_solcap_snp_sl_33474	2	33.5383	2	32.2596	2	21.4907
Common	SGN-U574493_snp71	2	33.7532	2	33.846	2	21.7619
Common	CL017156-0308_solcap_snp_sl_33519	2	33.7613	2	33.846	2	21.7619
Common	SGN-U586107_snp378_solcap_snp_sl_33547	2	33.818	2	34.1615	2	22.0331
Common	SL20141_109_CL009129-0540_solcap_snp_sl_33558	2	33.8387	2	34.1615	2	22.0331
Common	solcap_snp_sl_33579	2	34.0032	2	36.057	2	22.5843
Common	solcap_snp_sl_8505	2	34.034	2	36.3725	2	22.857
Common	solcap_snp_sl_33595	2	34.1028	2	36.3725	2	23.1298
Common	solcap_snp_sl_8512	2	34.1829	2	37.0036	2	23.6809
Common	solcap_snp_sl_33636	2	34.3887	2	37.0036	2	24.7799
Common	solcap_snp_sl_10567	2	34.6155	2	39.5297	2	26.7061
Common	solcap_snp_sl_10564	2	34.6331	2	39.5297	2	26.7061
Common	solcap_snp_sl_10563	2	34.6568	2	39.5297	2	26.9773
Common	solcap_snp_sl_10557	2	34.6835	2	39.5297	2	26.9773
Common	solcap_snp_sl_66052	2	34.8677	2	41.1056	2	28.0759
Common	CL009018-1241	2	34.8801	2	41.1056	2	28.0759
Common	solcap_snp_sl_35956	2	34.9744	2	41.4211	2	29.7258
Common	solcap_snp_sl_35868	2	35.2968	2	44.2746	2	30.8243
Common	solcap_snp_sl_35844	2	35.3913	2	44.5901	2	30.8243
Common	CL016680-0509	2	35.5518	2	44.9056	2	31.9229
Common	solcap_snp_sl_25482	2	35.6637	2	46.1639	2	32.1941
Common	solcap_snp_sl_25473	2	35.6979	2	46.7949	2	32.1941
Common	solcap_snp_sl_25472	2	35.701	2	46.7949	2	32.1941
Common	solcap_snp_sl_35798	2	35.7067	2	47.1104	2	32.1941
Common	solcap_snp_sl_25469	2	35.7126	2	47.1104	2	32.1941
Common	solcap_snp_sl_25454	2	35.7878	2	47.1104	2	32.1941
Common	solcap_snp_sl_25453	2	35.7976	2	47.1104	2	32.4654
Common	solcap_snp_sl_35791	2	35.7988	2	47.1104	2	32.4654
Common	solcap_snp_sl_25443	2	35.8775	2	47.7413	2	32.7366
Common	solcap_snp_sl_25441	2	35.8875	2	47.7413	2	32.7366
Common	solcap_snp_sl_25433	2	35.8903	2	47.7413	2	32.7366
Common	solcap_snp_sl_35784	2	35.9142	2	47.7413	2	32.7366
Common	solcap_snp_sl_35779	2	35.9493	2	47.7413	2	32.7366
Common	solcap_snp_sl_25422	2	35.9904	2	47.7413	2	32.7366
Common	solcap_snp_sl_65976	2	36.0051	2	47.7413	2	32.7366
Common	solcap_snp_sl_35771	2	36.0052	2	47.7413	2	32.7366
Common	solcap_snp_sl_25418	2	36.0095	2	48.0568	2	33.0078
Common	solcap_snp_sl_25417	2	36.0095	2	48.0568	2	33.0078
Common	solcap_snp_sl_35770	2	36.0331	2	48.0568	2	33.5588
Common	SGN-U149575_TG14_snp657	2	36.0548	2	48.0568	2	33.5588
Common	solcap_snp_sl_25414	2	36.0579	2	48.0568	2	33.5588
Common	solcap_snp_sl_35764	2	36.1033	2	48.0568	2	33.5588
Common	solcap_snp_sl_25406	2	36.1394	2	48.0568	2	33.5588
Common	solcap_snp_sl_25405	2	36.1713	2	48.0568	2	33.5588
Common	solcap_snp_sl_25403	2	36.2037	2	48.3723	2	33.5588
Common	solcap_snp_sl_35759	2	36.237	2	48.6878	2	33.5588
Common	solcap_snp_sl_35758	2	36.2373	2	48.6878	2	33.5588
Common	SGN-U574837_snp399	2	36.2841	2	48.6878	2	33.5588
Common	SGN-U584790_snp107	2	36.3095	2	49.0033	2	34.1098
Common	solcap_snp_sl_23850	2	36.4025	2	49.9456	2	34.1098
Common	solcap_snp_sl_13514	2	36.4047	2	49.9456	2	34.1098
Common	solcap_snp_sl_13516	2	36.4114	2	49.9456	2	34.1098
Common	solcap_snp_sl_13518	2	36.4119	2	49.9456	2	34.1098
Common	solcap_snp_sl_13526	2	36.4232	2	49.9456	2	34.1098
Common	solcap_snp_sl_13527	2	36.4234	2	49.9456	2	34.1098
Common	solcap_snp_sl_13528	2	36.4237	2	49.9456	2	34.1098
Common	solcap_snp_sl_13530	2	36.424	2	49.9456	2	34.1098
Common	solcap_snp_sl_13531	2	36.4251	2	49.9456	2	34.1098
Common	solcap_snp_sl_29520	2	36.4322	2	49.9456	2	34.1098
Common	solcap_snp_sl_13545	2	36.4421	2	49.9456	2	34.1098
Common	solcap_snp_sl_13546	2	36.4455	2	49.9456	2	34.1098
Common	solcap_snp_sl_29523	2	36.4797	2	49.9456	2	34.1098
Common	solcap_snp_sl_13550	2	36.4911	2	49.9456	2	34.6609
Common	solcap_snp_sl_13552	2	36.4912	2	49.9456	2	34.6609
Common	solcap_snp_sl_23856	2	36.4914	2	49.9456	2	34.6609
Common	solcap_snp_sl_29524	2	36.4996	2	49.9456	2	34.6609
Common	solcap_snp_sl_13555	2	36.5439	2	49.9456	2	34.6609
Common	solcap_snp_sl_13559	2	36.5722	2	49.9456	2	34.6609
Common	solcap_snp_sl_29526	2	36.5978	2	49.9456	2	34.9322
Common	solcap_snp_sl_13567	2	36.766	2	51.2041	2	35.2049
Common	SL10771_467	2	36.8046	2	51.8351	2	35.4776
Common	solcap_snp_sl_13574	2	36.8287	2	52.1506	2	35.4776
Common	solcap_snp_sl_13582	2	36.8717	2	52.7816	2	35.7488
Common	solcap_snp_sl_13584	2	36.8817	2	52.7816	2	35.7488
Common	S_427	2	36.9155	2	52.7816	2	35.7488
Common	solcap_snp_sl_4573	2	36.9321	2	52.7816	2	35.7488
Common	solcap_snp_sl_13595	2	36.9624	2	52.7816	2	35.7488
Common	solcap_snp_sl_13596	2	36.9626	2	52.7816	2	35.7488
Common	solcap_snp_sl_13599	2	36.9636	2	52.7816	2	35.7488
Common	solcap_snp_sl_13600	2	36.9637	2	52.7816	2	35.7488
Common	solcap_snp_sl_13603	2	36.9723	2	52.7816	2	35.7488
Common	solcap_snp_sl_29541	2	36.9878	2	52.7816	2	35.7488
Common	solcap_snp_sl_29545	2	37.0134	2	52.7816	2	35.7488
Common	solcap_snp_sl_29546	2	37.0135	2	52.7816	2	35.7488
Common	solcap_snp_sl_13616	2	37.0436	2	52.7816	2	36.0201
Common	solcap_snp_sl_13617	2	37.0438	2	52.7816	2	36.0201
Common	solcap_snp_sl_13618	2	37.0438	2	52.7816	2	36.0201
Common	solcap_snp_sl_29547	2	37.0445	2	52.7816	2	36.0201
Common	solcap_snp_sl_13621	2	37.0565	2	53.0971	2	36.0201
Common	solcap_snp_sl_13622	2	37.0566	2	53.0971	2	36.0201
Common	solcap_snp_sl_13625	2	37.0702	2	53.0971	2	36.0201
Common	solcap_snp_sl_29548	2	37.0723	2	53.0971	2	36.0201
Common	solcap_snp_sl_13631	2	37.082	2	53.0971	2	36.0201
Common	solcap_snp_sl_29549	2	37.1157	2	53.0971	2	36.0201
Common	solcap_snp_sl_13633	2	37.1161	2	53.0971	2	36.0201
Common	solcap_snp_sl_13634	2	37.1162	2	53.0971	2	36.0201
Common	solcap_snp_sl_13636	2	37.1452	2	53.0971	2	36.0201
Common	solcap_snp_sl_49327	2	37.172	2	53.0971	2	36.2913
Common	solcap_snp_sl_29565	2	37.2472	2	53.4126	2	36.2913
Common	solcap_snp_sl_29567	2	37.2722	2	53.4126	2	36.2913
Common	241_2F_264_241_2b_60_b	2	37.3767	2	55.3068	2	36.2913
Common	solcap_snp_sl_29602	2	37.4609	2	55.6223	2	36.5625
Common	SGN-U313785_cLEF-41-C3_snp208	2	37.5092	2	55.6223	2	37.1138
Common	solcap_snp_sl_29627	2	37.5548	2	56.2534	2	37.385
Common	CL009189-0414	2	37.7523	2	58.1426	2	37.6562
Common	solcap_snp_sl_29766	2	38.0926	2	59.7485	2	38.7411
Common	solcap_snp_sl_29779	2	38.1289	2	60.07	2	39.5641
Common	solcap_snp_sl_29785	2	38.168	2	60.07	2	39.5641
Common	solcap_snp_sl_29789	2	38.2313	2	60.07	2	39.8353
Common	SGN-U581277_snp815	2	38.264	2	60.07	2	40.1096
Common	solcap_snp_sl_29840	2	38.6334	2	61.0121	2	41.4841
Common	solcap_snp_sl_18401	2	38.8572	2	61.6429	2	42.0354
Common	CL017742-0462	2	38.8915	2	61.643	2	42.0354
Common	CL015542-0573	2	38.898	2	61.643	2	42.0354
Common	solcap_snp_sl_49458	2	39.1449	2	63.5463	2	43.4114
Common	solcap_snp_sl_49480	2	39.278	2	64.1774	2	43.6826
Common	solcap_snp_sl_49490	2	39.3096	2	64.1774	2	43.9539
Common	SGN-U313245_T0562_snp547	2	39.3261	2	64.1774	2	44.5053
Common	solcap_snp_sl_49497	2	39.3371	2	64.1774	2	44.5053
Common	solcap_snp_sl_49500	2	39.3391	2	64.1774	2	44.5053
Common	SGN-U574334_snp341_solcap_snp_sl_49507	2	39.3699	2	64.1774	2	44.5053
Common	solcap_snp_sl_49535	2	39.6498	2	65.1198	2	45.3331
Common	solcap_snp_sl_49579	2	39.9168	2	66.0664	2	45.8771
Common	SGN-U575324_snp56571	2	40.0167	2	66.3819	2	45.8771
Common	SGN-U575324_snp57048	2	40.0172	2	66.3819	2	45.8771
Common	CL009173-0541	2	40.0963	2	66.6974	2	46.1483
Common	solcap_snp_sl_49645	2	40.2708	2	68.2742	2	46.4256
Common	CL016050-0434	2	40.2925	2	68.2742	2	46.4256
Common	solcap_snp_sl_49664	2	40.3324	2	68.2742	2	46.4256
Common	solcap_snp_sl_49669	2	40.381	2	68.2742	2	46.977
Common	solcap_snp_sl_49679	2	40.4224	2	68.9054	2	47.5284
Common	solcap_snp_sl_49726	2	40.5708	2	69.5367	2	47.5284
Common	CL015741-0547	2	40.6164	2	69.5367	2	47.5284
Common	CL015119-0265_solcap_snp_sl_49752	2	40.7551	2	69.5367	2	48.3516
Common	SGN-U584914_snp1830	2	41.0223	2	70.1758	2	50.2792
Common	solcap_snp_sl_49803	2	41.0568	2	70.4913	2	50.2792
Common	solcap_snp_sl_29891	2	41.3418	2	71.4378	2	51.1019
Common	SGN-U576591_snp67938	2	41.361	2	71.4378	2	51.1019
Common	SGN-U586520_snp61163	2	41.3678	2	71.4378	2	51.1019
Common	solcap_snp_sl_17161	2	42.1907	2	74.2801	2	54.69
Common	solcap_snp_sl_42411	2	43.7044	2	79.9467	2	58.8372
Common	solcap_snp_sl_42346	2	43.9781	2	80.8888	2	60.4838
Common	SGN-U590370_snp65805	2	44.0634	2	80.8888	2	61.0353
Common	SGN-U590370_snp65846	2	44.0634	2	80.8888	2	61.0353
Common	SGN-U590370_snp65887	2	44.0634	2	80.8888	2	61.0353
Common	SGN-U579752_snp292_solcap_snp_sl_42324	2	44.0694	2	80.8888	2	61.0353
Common	CL015021-0454	2	44.0729	2	81.2043	2	61.0353
Common	solcap_snp_sl_50166	2	44.3026	2	82.1465	2	62.4116
Common	CL015559-0344	2	44.3521	2	82.1465	2	62.6829
Common	solcap_snp_sl_29920	2	44.4333	2	82.1465	2	62.9541
Common	SGN-U572314_snp1007_solcap_snp_sl_29914	2	44.6544	2	83.4046	2	63.5056
Common	solcap_snp_sl_50060	2	44.8099	2	84.6629	2	63.7768
Common	solcap_snp_sl_50058	2	44.8137	2	84.6629	2	63.7768
Common	solcap_snp_sl_36232	2	46.8566	2	92.535	2	71.3601
Common	ABA1_2029_solcap_snp_sl_67036	2	46.9479	2	93.1661	2	71.9117
Common	ABA1_Promoter_SNP2_solcap_snp_sl_67034	2	46.9525	2	93.7972	2	71.9117
Common	solcap_snp_sl_67032	2	46.9531	2	93.7972	2	71.9117
Common	ABA1_Promoter_SNP1	2	46.9532	2	93.7972	2	71.9117
Common	CL017806-0320_solcap_snp_sl_67017	2	47.0268	2	94.4283	2	72.4695
Common	solcap_snp_sl_67010	2	47.0958	2	94.7438	2	72.7407
Common	solcap_snp_sl_36221	2	47.1969	2	95.0593	2	73.5642
Common	solcap_snp_sl_66965	2	47.3446	2	96.3183	2	73.8354
Common	solcap_snp_sl_66955	2	47.3617	2	96.3183	2	73.8354
Common	solcap_snp_sl_66953	2	47.3648	2	96.3183	2	73.8354
Common	solcap_snp_sl_36202	2	47.6514	2	96.9493	2	74.659
Common	solcap_snp_sl_66904	2	47.6832	2	97.8918	2	74.9302
Common	solcap_snp_sl_66878	2	47.7869	2	98.8343	2	75.2015
Common	solcap_snp_sl_21867	2	47.9489	2	100.73	2	75.4852
Common	solcap_snp_sl_21866	2	47.9501	2	100.73	2	75.4852
Common	solcap_snp_sl_21862	2	47.9815	2	101.361	2	75.4852
Common	solcap_snp_sl_36189	2	47.9964	2	101.361	2	75.4852
Common	solcap_snp_sl_36188	2	48.0287	2	101.361	2	75.4852
Common	solcap_snp_sl_67551	2	48.3952	2	105.14	2	76.3087
Common	solcap_snp_sl_58490	2	48.444	2	105.14	2	76.3087
Common	solcap_snp_sl_20063	2	48.4551	2	105.14	2	76.3087
Common	solcap_snp_sl_58447	2	48.6022	2	105.772	2	77.9556
Common	solcap_snp_sl_20052	2	48.685	2	106.715	2	77.9556
Common	solcap_snp_sl_20049	2	48.6972	2	106.715	2	78.2268
Common	solcap_snp_sl_58414	2	48.7283	2	106.715	2	78.2268
Common	solcap_snp_sl_20044	2	48.8789	2	107.657	2	78.2268
Common	solcap_snp_sl_32389	2	48.9434	2	107.657	2	78.2268
Common	CL016196-0121	2	49.0019	2	107.973	2	78.7784
Common	SGN-U313919_snp500	2	49.0156	2	107.973	2	78.7784
Common	solcap_snp_sl_48037	2	49.047	2	107.973	2	80.1528
Common	solcap_snp_sl_48033	2	49.0924	2	108.915	2	80.1528
Common	solcap_snp_sl_29351	2	49.2413	2	110.174	2	80.1528
Common	solcap_snp_sl_47977	2	49.336	2	110.174	2	79.0496
Common	solcap_snp_sl_47942	2	49.4524	2	110.174	2	79.6012
Common	CL017391-0390	2	49.5633	2	110.174	2	79.6012
Common	solcap_snp_sl_47897	2	49.6113	2	110.174	2	79.6012
Common	solcap_snp_sl_47880	2	49.8162	2	110.174	2	79.6012
Common	solcap_snp_sl_63048	3	0.071076	3	0	3	0
Common	solcap_snp_sl_63114	3	0.334009	3	0.9414	3	0.5425
Common	solcap_snp_sl_63184	3	0.748576	3	7.3957	3	2.4644
Common	solcap_snp_sl_9663	3	0.828684	3	9.6063	3	3.016
Common	solcap_snp_sl_21215	3	1.03447	3	12.4475	3	3.8394
Common	solcap_snp_sl_9666	3	1.04569	3	12.4475	3	3.8394
Common	solcap_snp_sl_9667	3	1.0459	3	12.4475	3	3.8394
Common	solcap_snp_sl_21216	3	1.05689	3	12.4475	3	3.8394
Common	solcap_snp_sl_63240	3	1.14434	3	12.758	3	4.1106
Common	solcap_snp_sl_9681	3	1.25756	3	15.6101	3	6.3242
Common	SGN-U569291_snp1086	3	1.70429	3	22.5817	3	9.9125
Common	solcap_snp_sl_63356	3	1.87703	3	24.7929	3	14.6942
Common	SL10790_382	3	2.05349	3	27.9683	3	16.639
Common	solcap_snp_sl_63391	3	2.0737	3	28.2788	3	16.639
Common	CL017009-0461	3	2.14754	3	28.2788	3	16.639
Common	solcap_snp_sl_9703	3	2.37214	3	35.2309	3	22.3004
Common	solcap_snp_sl_28569	3	2.50006	3	45.0618	3	45.9712
Common	solcap_snp_sl_28574	3	3.97129	3	45.0618	3	45.9712
Common	solcap_snp_sl_55754	3	6.65935	3	51.3277	3	64.3818
Common	solcap_snp_sl_19654	3	6.76265	3	51.3277	3	64.1106
Common	solcap_snp_sl_19657	3	6.8067	3	51.3277	3	63.8394
Common	solcap_snp_sl_55790	3	6.80844	3	51.3277	3	63.8394
Common	solcap_snp_sl_14355	3	7.08513	3	38.4286	3	24.7852
Common	solcap_snp_sl_14354	3	7.09557	3	38.4286	3	25.0564
Common	solcap_snp_sl_14353	3	7.09586	3	38.4286	3	25.0564
Common	solcap_snp_sl_55107	3	7.11524	3	38.7441	3	25.0564
Common	solcap_snp_sl_55055	3	7.29371	3	39.6983	3	26.4314
Common	solcap_snp_sl_55037	3	7.34138	3	39.6983	3	26.4314
Common	SGN-U564013_snp1820_solcap_snp_sl_55020	3	7.51844	3	39.6983	3	28.0867
Common	solcap_snp_sl_55002	3	7.60432	3	39.6983	3	29.4641
Common	SGN-U567178_snp438_solcap_snp_sl_31828	3	7.71479	3	39.6983	3	30.5642
Common	solcap_snp_sl_31826	3	7.71739	3	39.6983	3	30.5642
Common	solcap_snp_sl_54950	3	7.89031	3	39.6983	3	32.2299
Common	solcap_snp_sl_31817	3	7.92846	3	39.6983	3	32.2299
Common	solcap_snp_sl_19508	3	7.98807	3	39.6983	3	32.2299
Common	CL016675-0242	3	8.26647	3	39.6983	3	33.3303
Common	solcap_snp_sl_1599	3	8.30833	3	39.6983	3	33.3303
Common	SGN-U585791_snp124_solcap_snp_sl_41379	3	8.55788	3	39.6983	3	34.7019
Common	solcap_snp_sl_27108	3	8.74544	2	0.6331	2	0
Common	solcap_snp_sl_27113	3	8.78146	3	39.6983	3	36.625
Common	solcap_snp_sl_27130	3	8.92705	3	39.6983	3	37.1768
Common	solcap_snp_sl_27151	3	9.04666	3	39.6983	3	37.7286
Common	solcap_snp_sl_16433	3	9.26172	3	39.6983	3	39.9322
Common	Le000209_237_solcap_snp_sl_26315	3	9.41686	3	39.6983	3	41.3093
Common	solcap_snp_sl_26323	3	9.56063	3	39.6983	3	42.6806
Common	solcap_snp_sl_26327	3	9.71175	3	39.6983	3	43.5043
Common	solcap_snp_sl_26366	3	10.1588	3	40.9567	3	44.8817
Common	solcap_snp_sl_26387	3	10.521	3	41.2723	3	45.153
Common	Le004122_27_solcap_snp_sl_26398	3	10.6711	3	41.2723	3	45.153
Common	solcap_snp_sl_26399	3	10.6766	3	41.2723	3	45.153
Common	solcap_snp_sl_30106	3	11.0663	3	41.2723	3	45.153
Common	solcap_snp_sl_30084	3	11.3028	3	41.2723	3	45.4288
Common	solcap_snp_sl_30074	3	11.7259	3	42.2145	3	45.7
Common	solcap_snp_sl_18590	3	12.1613	3	42.8535	3	45.7
Common	solcap_snp_sl_18588	3	12.1719	3	42.8535	3	45.7
Common	solcap_snp_sl_18585	3	12.1906	3	42.8535	3	45.7
Common	solcap_snp_sl_18582	3	12.1912	3	42.8535	3	45.7
Common	solcap_snp_sl_18581	3	12.1922	3	42.8535	3	45.7
Common	solcap_snp_sl_50331	3	12.2489	3	42.8535	3	45.7
Common	solcap_snp_sl_30046	3	12.4571	3	43.1691	3	45.9712
Common	solcap_snp_sl_30038	3	12.7426	3	43.8	3	45.9712
Common	solcap_snp_sl_4937	3	12.8669	3	44.1155	3	45.9712
Common	solcap_snp_sl_30035	3	13.1928	3	44.1155	3	45.9712
Common	solcap_snp_sl_30033	3	13.3083	3	44.1155	3	45.9712
Common	solcap_snp_sl_30031	3	14.1769	3	44.1155	3	45.9712
Common	solcap_snp_sl_30024	3	14.3675	3	44.1155	3	45.9712
Common	solcap_snp_sl_50318	3	14.7438	3	44.7463	3	45.9712
Common	solcap_snp_sl_30015	3	14.8764	3	44.7463	3	45.9712
Common	solcap_snp_sl_30006	3	15.4751	3	45.0618	3	45.9712
Common	solcap_snp_sl_31646	3	16.3833	3	45.0618	3	45.9712
Common	solcap_snp_sl_31648	3	16.7788	3	45.0618	3	45.9712
Common	solcap_snp_sl_31653	3	16.877	3	45.0618	3	45.9712
Common	solcap_snp_sl_31655	3	17.1533	3	45.0618	3	45.9712
Common	solcap_snp_sl_28586	3	19.4294	3	45.0618	3	45.9712
Common	solcap_snp_sl_36888	3	20.2289	3	45.0618	3	45.9712
Common	SGN-U576317_snp104_solcap_snp_sl_32529	3	20.5046	3	45.0618	3	45.9712
Common	solcap_snp_sl_32530	3	20.5183	3	45.0618	3	45.9712
Common	SGN-U604433_snp183_solcap_snp_sl_29934	3	21.3301	3	45.0618	3	45.9712
Common	SGN-U564058_snp1352_solcap_snp_sl_29940	3	21.8563	3	45.0618	3	45.9712
Common	solcap_snp_sl_50305	3	24.949	3	45.0618	3	45.9712
Common	solcap_snp_sl_50307	3	25.2388	3	45.0618	3	45.9712
Common	solcap_snp_sl_29975	3	25.557	3	45.0618	3	45.9712
Common	solcap_snp_sl_30528	3	29.0179	3	45.0618	3	45.9712
Common	solcap_snp_sl_30532	3	29.1513	3	45.0618	3	45.9712
Common	solcap_snp_sl_52143	3	29.4367	3	45.0618	3	45.9712
Common	Le004377_94	3	29.8966	3	45.0618	3	45.9712
Common	solcap_snp_sl_30552	3	30.6155	3	45.0618	3	45.9712
Common	solcap_snp_sl_30553	3	30.7579	3	45.0618	3	45.9712
Common	solcap_snp_sl_30556	3	30.8921	3	45.0618	3	45.9712
Common	solcap_snp_sl_30559	3	31.039	3	45.0618	3	45.9712
Common	solcap_snp_sl_30587	3	32.6776	3	45.0618	3	45.9712
Common	solcap_snp_sl_30589	3	33.1121	3	45.0618	3	45.9712
Common	solcap_snp_sl_30593	3	34.0107	3	45.0618	3	45.9712
Common	solcap_snp_sl_36307	3	38.8009	3	45.0618	3	45.9712
Common	solcap_snp_sl_36308	3	38.8016	3	45.0618	3	45.9712
Common	solcap_snp_sl_36309	3	38.8021	3	45.0618	3	45.9712
Common	solcap_snp_sl_30354	3	41.1597	3	45.0618	3	45.9712
Common	solcap_snp_sl_27243	3	43.5952	3	45.0618	3	45.9712
Common	solcap_snp_sl_27238	3	43.6408	3	45.0618	3	45.9712
Common	solcap_snp_sl_1772	3	44.268	3	45.0618	3	45.9712
Common	solcap_snp_sl_42160	3	44.7801	3	45.3723	3	46.2424
Common	solcap_snp_sl_30945	3	45.4434	3	45.9933	3	46.2424
Common	solcap_snp_sl_5764	3	45.5933	3	45.9933	3	46.5137
Common	solcap_snp_sl_5769	3	45.5979	3	45.9933	3	46.5137
Common	solcap_snp_sl_5771	3	45.6137	3	45.9933	3	46.5137
Common	solcap_snp_sl_5774	3	45.6301	3	45.9933	3	46.5137
Common	solcap_snp_sl_30657	3	46.0832	3	45.9933	3	47.889
Common	solcap_snp_sl_30678	3	46.1754	3	45.9933	3	47.889
Common	solcap_snp_sl_18943	3	46.6108	3	45.9933	3	49.5374
Common	CL016221-0325	3	46.6515	3	45.9933	3	49.8086
Common	solcap_snp_sl_30763	3	46.707	3	45.9933	3	49.8086
Common	solcap_snp_sl_30774	3	46.734	3	45.9933	3	50.0798
Common	solcap_snp_sl_30776	3	46.7358	3	45.9933	3	50.0798
Common	solcap_snp_sl_18949	3	46.7881	3	45.9933	3	50.0798
Common	solcap_snp_sl_18952	3	46.8429	3	45.9933	3	50.0798
Common	SL10910_315	3	46.849	3	45.9933	3	50.0798
Common	solcap_snp_sl_18967	3	47.2169	3	45.9933	3	50.351
Common	solcap_snp_sl_30821	3	47.217	3	45.9933	3	50.351
Common	solcap_snp_sl_30825	3	47.3716	3	45.9933	3	50.351
Common	solcap_snp_sl_30918	3	47.8418	3	45.9933	3	50.6223
Common	solcap_snp_sl_52395	3	47.8965	3	45.9933	3	50.6223
Common	solcap_snp_sl_5722	3	48.1428	3	45.9933	3	51.717
Common	solcap_snp_sl_30857	3	48.4769	3	45.9933	3	52.2687
Common	solcap_snp_sl_18982	3	48.9325	3	45.9933	3	52.8266
Common	solcap_snp_sl_18981	3	48.9327	3	45.9933	3	52.8266
Common	solcap_snp_sl_30839	3	49.1291	3	45.9933	3	52.8266
Common	solcap_snp_sl_30833	3	49.1492	3	45.9933	3	53.0978
Common	solcap_snp_sl_52371	3	49.5092	3	45.9933	3	53.0978
Common	solcap_snp_sl_35299	3	49.7626	3	45.9933	3	53.0978
Common	solcap_snp_sl_35331	3	50.3385	3	45.9933	3	53.6496
Common	SGN-U582610_snp835_solcap_snp_sl_35344	3	50.4233	3	45.9933	3	53.6496
Common	solcap_snp_sl_35345	3	50.4233	3	45.9933	3	53.6496
Common	solcap_snp_sl_65736	3	50.9861	3	45.9933	3	54.2014
Common	solcap_snp_sl_65758	3	51.3813	3	45.9933	3	54.4726
Common	solcap_snp_sl_35382	3	51.8747	3	45.9933	3	54.4726
Common	solcap_snp_sl_35407	3	52.5288	3	45.9933	3	55.0243
Common	solcap_snp_sl_35413	3	52.6091	3	45.9933	3	55.2955
Common	solcap_snp_sl_35443	3	52.7856	3	45.9933	3	55.8474
Common	solcap_snp_sl_35459	3	52.8295	3	45.9933	3	55.8474
Common	solcap_snp_sl_10377	3	52.9536	3	45.9933	3	55.8474
Common	solcap_snp_sl_35540	3	53.0861	3	46.3038	3	57.2248
Common	CL016938-0536	3	53.0987	3	46.6144	3	57.2248
Common	solcap_snp_sl_21682	3	53.1174	3	46.6144	3	57.2248
Common	solcap_snp_sl_21683	3	53.1176	3	46.6144	3	57.2248
Common	solcap_snp_sl_21684	3	53.1281	3	46.6144	3	57.2248
Common	solcap_snp_sl_35601	3	53.4405	3	47.5562	3	58.3258
Common	solcap_snp_sl_21694	3	53.5057	3	47.5562	3	58.3258
Common	solcap_snp_sl_35619	3	53.5497	3	47.5562	3	58.597
Common	solcap_snp_sl_35650	3	53.8743	3	47.5562	3	59.6919
Common	solcap_snp_sl_35697	3	54.1089	3	48.8086	3	60.2436
Common	solcap_snp_sl_25390	3	54.1316	3	48.8086	3	60.2436
Common	solcap_snp_sl_58651	3	55.6854	3	51.6382	3	64.6531
Common	solcap_snp_sl_20088	3	55.7154	3	51.9487	3	64.6531
Common	solcap_snp_sl_14714	3	55.8	3	51.9487	3	64.9243
Common	solcap_snp_sl_7942	3	55.9821	3	52.8905	3	65.4758
Common	solcap_snp_sl_7940	3	55.9867	3	52.8905	3	65.4758
Common	solcap_snp_sl_58584	3	56.0518	3	52.8905	3	65.4758
Common	solcap_snp_sl_58550	3	56.3224	3	53.201	3	66.8521
Common	solcap_snp_sl_7919	3	56.4392	3	53.201	3	67.4036
Common	solcap_snp_sl_58518	3	56.4815	3	53.201	3	67.6749
Common	solcap_snp_sl_15960	3	56.6283	3	54.1426	3	67.9461
Common	solcap_snp_sl_69353	3	56.6564	3	54.4531	3	68.2173
Common	solcap_snp_sl_11602	3	56.6997	3	54.4531	3	68.2173
Common	solcap_snp_sl_9383	3	57.0125	3	57.9757	3	70.7021
Common	solcap_snp_sl_9382	3	57.0304	3	57.9757	3	70.7021
Common	solcap_snp_sl_62520	3	57.0716	3	57.9757	3	71.5256
Common	CL015346-0143_solcap_snp_sl_62495	3	57.2169	3	59.551	3	72.9026
Common	SGN-U565563_snp1042_solcap_snp_sl_62467	3	57.3794	3	61.1268	3	73.4543
Common	CL016891-0260	3	57.4432	3	61.7577	3	73.4543
Common	CL015455-0169	3	57.4996	3	62.0732	3	74.0059
Common	CL017416-0406	3	57.6712	3	63.0154	3	74.8293
Common	solcap_snp_sl_62377	3	57.764	3	63.9576	3	75.1005
Common	CL015860-0475	3	57.7994	3	63.9576	3	75.3717
Common	CL017298-0054_solcap_snp_sl_62362	3	57.8226	3	63.9576	3	75.6445
Common	solcap_snp_sl_62348	3	57.8949	3	65.5435	3	76.1991
Common	solcap_snp_sl_62336	3	58.0945	3	67.1299	3	77.0224
Common	SL10450_71	3	58.1996	3	67.1299	3	77.574
Common	solcap_snp_sl_62270	3	58.3591	3	68.389	3	79.2284
Common	solcap_snp_sl_62245	3	58.4274	3	69.0203	3	79.4997
Common	solcap_snp_sl_9298	3	58.566	3	69.0203	3	80.0512
Common	solcap_snp_sl_62209	3	58.6397	3	69.6516	3	80.3269
Common	solcap_snp_sl_62180	3	58.7428	3	70.9106	3	81.1502
Common	CL015369-0414	3	58.8765	3	71.5418	3	81.9734
Common	CL017463-0220_solcap_snp_sl_62120	3	58.9869	3	72.8007	3	82.525
Common	solcap_snp_sl_9260	3	59.0572	3	72.8007	3	82.7962
Common	solcap_snp_sl_9252	3	59.1018	3	72.8007	3	82.7962
Common	solcap_snp_sl_61886	3	60.1531	3	80.6862	3	86.997
Common	CL015521-0417	3	60.3935	3	82.9021	3	88.0962
Common	solcap_snp_sl_61820	3	60.6986	3	83.8609	3	88.6476
Common	solcap_snp_sl_9127	3	60.7959	3	85.119	3	88.9189
Common	solcap_snp_sl_9116	3	60.8179	3	85.119	3	88.9189
Common	solcap_snp_sl_20801	3	60.8624	3	85.75	3	89.4704
Common	solcap_snp_sl_20765	3	60.983	3	87.6399	3	90.2937
Common	solcap_snp_sl_20762	3	60.987	3	87.6399	3	90.2937
Common	solcap_snp_sl_20760	3	61.0051	3	87.6399	3	90.5649
Common	solcap_snp_sl_20751	3	61.0489	3	87.6399	3	90.5649
Common	solcap_snp_sl_34115	3	61.1013	3	87.9554	3	90.5649
Common	solcap_snp_sl_20723	3	61.135	3	87.9554	3	91.1164
Common	solcap_snp_sl_20721	3	61.157	3	87.9554	3	91.3876
Common	solcap_snp_sl_20690	3	61.3092	3	87.9554	3	93.6
Common	solcap_snp_sl_34105	3	61.3529	3	87.9554	3	93.6
Common	solcap_snp_sl_61634	3	61.6741	3	89.8477	3	95.2506
Common	SGN-U577717_snp348_solcap_snp_sl_61632	3	61.6804	3	90.1652	3	95.2506
Common	solcap_snp_sl_34048	3	62.2584	3	94.3583	3	98.567
Common	solcap_snp_sl_34013	3	62.4664	3	95.617	3	98.567
Common	solcap_snp_sl_33975	3	62.682	3	96.2483	3	99.3903
Common	solcap_snp_sl_33968	3	62.7647	3	96.2483	3	99.3903
Common	solcap_snp_sl_33948	3	62.8182	3	97.1909	3	99.9327
Common	SL20050_135	3	62.8771	3	97.1909	3	100.484
Common	CL017699-0108_solcap_snp_sl_61460	3	63.0624	3	99.0873	3	101.584
Common	solcap_snp_sl_61437	3	63.1639	3	99.7187	3	101.855
Common	solcap_snp_sl_33905	3	63.2964	3	100.034	3	102.678
Common	solcap_snp_sl_61411	3	63.3356	3	100.35	3	102.678
Common	solcap_snp_sl_33877	3	63.4032	3	100.665	3	102.678
Common	solcap_snp_sl_33855	3	63.5242	3	101.296	3	103.23
Common	solcap_snp_sl_33838	3	63.6083	3	101.296	3	103.781
Common	solcap_snp_sl_33829	3	63.8136	3	102.239	3	104.881
Common	solcap_snp_sl_33819	3	63.9661	3	102.87	3	105.709
Common	solcap_snp_sl_33815	3	64.1356	3	103.812	3	107.092
Common	solcap_snp_sl_61238	3	64.2811	3	104.128	3	107.092
Common	solcap_snp_sl_22017	3	64.3971	3	105.078	3	108.192
Common	solcap_snp_sl_36544	3	64.4183	3	105.078	3	108.192
Common	solcap_snp_sl_67705	3	64.4456	3	105.078	3	108.192
Common	solcap_snp_sl_67663	3	64.5532	3	105.078	3	108.192
Common	solcap_snp_sl_36532	3	64.58	3	105.078	3	108.192
Common	solcap_snp_sl_67626	3	64.7724	3	105.394	3	108.192
Common	solcap_snp_sl_45224	4	0.035288	4	0	4	0
Common	SL10952_387	4	0.223026	4	0.9411	4	0.8226
Common	CL016772-0147_solcap_snp_sl_45273	4	0.313965	4	0.9411	4	1.0938
Common	solcap_snp_sl_45276	4	0.32382	4	0.9411	4	1.3681
Common	solcap_snp_sl_45301	4	0.445345	4	1.9391	4	1.3681
Common	solcap_snp_sl_63760	4	0.713815	4	8.4101	4	3.2925
Common	solcap_snp_sl_9832	4	0.741558	4	8.7226	4	3.2925
Common	solcap_snp_sl_63775	4	0.767993	4	9.3476	4	3.8467
Common	solcap_snp_sl_9837	4	0.776335	4	9.3476	4	3.8467
Common	solcap_snp_sl_9841	4	0.777848	4	9.0351	4	3.8467
Common	solcap_snp_sl_9849	4	0.815054	4	10.6127	4	4.118
Common	solcap_snp_sl_9856	4	0.845964	4	10.6127	4	4.6692
Common	solcap_snp_sl_63814	4	0.983732	4	12.8235	4	6.3224
Common	solcap_snp_sl_21320	4	0.986628	4	12.8235	4	6.3224
Common	solcap_snp_sl_21321	4	0.99358	4	12.8235	4	6.3224
Common	solcap_snp_sl_63852	4	1.12399	4	15.6772	4	6.8737
Common	solcap_snp_sl_63870	4	1.16388	4	16.3119	4	7.6966
Common	SGN-U581496_snp423	4	1.37417	4	18.538	4	9.9004
Common	solcap_snp_sl_63976	4	1.56249	4	19.4797	4	11.8314
Common	solcap_snp_sl_63996	4	1.70781	4	21.0646	4	12.3827
Common	solcap_snp_sl_64053	4	1.9771	4	22.9701	4	13.7582
Common	solcap_snp_sl_21335	4	2.05082	4	24.5454	4	14.5812
Common	solcap_snp_sl_21339	4	2.20097	4	26.119	4	15.4052
Common	solcap_snp_sl_21341	4	2.22848	4	26.119	4	15.4052
Common	solcap_snp_sl_21345	4	2.27546	4	26.4295	4	15.4052
Common	solcap_snp_sl_34668	4	2.28162	4	27.0603	4	15.4052
Common	solcap_snp_sl_34669	4	2.28212	4	27.3758	4	15.4052
Common	solcap_snp_sl_21347	4	2.28574	4	27.3758	4	15.4052
Common	solcap_snp_sl_21351	4	2.30145	4	27.3758	4	15.4052
Common	solcap_snp_sl_21352	4	2.30249	4	27.3758	4	15.4052
Common	solcap_snp_sl_21353	4	2.30576	4	27.3758	4	15.4052
Common	solcap_snp_sl_21354	4	2.33079	4	27.6913	4	15.9564
Common	solcap_snp_sl_34675	4	2.47071	4	28.3223	4	17.0507
Common	solcap_snp_sl_21376	4	2.92716	4	33.3951	4	20.0852
Common	solcap_snp_sl_64250	4	2.93768	4	33.3951	4	20.3565
Common	solcap_snp_sl_64272	4	3.04936	4	33.7106	4	20.9077
Common	solcap_snp_sl_34691	4	3.50267	4	36.8932	4	24.4757
Common	solcap_snp_sl_25082	4	3.5042	4	36.8932	4	24.4757
Common	solcap_snp_sl_41510	4	4.54516	4	43.0527	4	29.9899
Common	solcap_snp_sl_27161	4	4.63591	4	44.311	4	31.6394
Common	solcap_snp_sl_27162	4	4.63592	4	44.311	4	31.6394
Common	solcap_snp_sl_12732	4	4.64779	4	44.311	4	31.6394
Common	solcap_snp_sl_27167	4	4.832	4	45.5694	4	33.8491
Common	solcap_snp_sl_41552	4	4.83206	4	45.5694	4	33.8491
Common	CL017744-0091_solcap_snp_sl_41575	4	4.94262	4	45.5694	4	33.8491
Common	SGN-U563666_snp169	4	5.24168	4	47.1454	4	34.4003
Common	solcap_snp_sl_41609	4	5.29573	4	47.4609	4	34.6746
Common	solcap_snp_sl_16978	4	5.5297	4	47.7764	4	34.9488
Common	solcap_snp_sl_16982	4	5.71812	4	47.7764	4	35.5
Common	solcap_snp_sl_16983	4	5.72876	4	47.7764	4	35.5
Common	solcap_snp_sl_41679	4	5.75847	4	47.7764	4	35.5
Common	solcap_snp_sl_41683	4	5.86414	4	48.0919	4	36.8753
Common	solcap_snp_sl_41710	4	6.21974	4	49.0384	4	37.4295
Common	solcap_snp_sl_41723	4	6.5264	4	49.0384	4	37.7022
Common	solcap_snp_sl_41738	4	6.62472	4	49.6694	4	37.7022
Common	solcap_snp_sl_41739	4	6.85681	4	49.9849	4	37.9735
Common	solcap_snp_sl_41751	4	7.13435	4	49.9849	4	38.5246
Common	SGN-U574577_snp856_solcap_snp_sl_41764	4	7.18634	4	49.9849	4	38.5246
Common	solcap_snp_sl_1698	4	7.21739	4	49.9849	4	38.5246
Common	solcap_snp_sl_17764	4	7.79116	4	50.3004	4	39.3474
Common	solcap_snp_sl_17765	4	7.79924	4	50.3004	4	39.3474
Common	solcap_snp_sl_17769	4	7.96395	4	50.3004	4	39.3474
Common	solcap_snp_sl_17770	4	9.49213	4	50.3004	4	39.3474
Common	solcap_snp_sl_45955	4	9.49304	4	50.3004	4	39.3474
Common	CL017721-0135	4	9.6036	4	50.3004	4	39.3474
Common	solcap_snp_sl_17771	4	9.60811	4	50.3004	4	39.3474
Common	solcap_snp_sl_18763	4	13.1423	4	50.6219	4	39.6186
Common	solcap_snp_sl_51437	4	13.1454	4	50.6219	4	39.6186
Common	CL016754-0314_solcap_snp_sl_51429	4	14.103	4	50.6219	4	39.6186
Common	solcap_snp_sl_51425	4	16.1298	4	50.6219	4	39.6186
Common	solcap_snp_sl_5211	4	16.1314	4	50.6219	4	39.6186
Common	solcap_snp_sl_18756	4	17.3999	4	50.6219	4	39.6186
Common	solcap_snp_sl_18755	4	18.1639	4	50.6219	4	39.6186
Common	solcap_snp_sl_51419	4	18.1778	4	50.6219	4	39.6186
Common	solcap_snp_sl_51411	4	18.2811	4	50.6219	4	39.6186
Common	solcap_snp_sl_51345	4	23.1853	4	50.6219	4	39.6186
Common	solcap_snp_sl_51338	4	23.4359	4	50.6219	4	39.6186
Common	solcap_snp_sl_51334	4	23.8575	4	50.6219	4	39.6186
Common	SGN-U568735_snp900_solcap_snp_sl_51326	4	26.6041	4	50.6219	4	39.6186
Common	solcap_snp_sl_51325	4	27.0451	4	50.6219	4	39.6186
Common	solcap_snp_sl_18739	4	28.613	4	50.6219	4	39.6186
Common	solcap_snp_sl_56956	4	29.7037	4	50.6219	4	39.6186
Common	CL015243-0410	4	30.6852	4	50.9374	4	39.6186
Common	solcap_snp_sl_56974	4	30.8136	4	50.9374	4	39.6186
Common	solcap_snp_sl_56978	4	30.9991	4	50.9374	4	39.3474
Common	solcap_snp_sl_55261	4	32.6844	4	51.2529	4	39.6186
Common	SL10228_484	4	32.8659	4	51.2529	4	39.6186
Common	solcap_snp_sl_55257	4	33.2206	4	51.2529	4	39.6186
Common	SL10322_127	4	33.4064	4	51.2529	4	39.6186
Common	CL009071-0142	4	33.4065	4	51.2529	4	39.6186
Common	CL009241-0724	4	35.0955	4	51.2529	4	39.6186
Common	solcap_snp_sl_53079	4	36.1439	4	51.2529	4	39.6186
Common	SGN-U563165_snp1866_solcap_snp_sl_45513	4	40.6762	4	51.2529	4	39.6186
Common	solcap_snp_sl_45508	4	40.7663	4	51.2529	4	39.6186
Common	solcap_snp_sl_17649	4	40.7683	4	51.2529	4	39.6186
Common	solcap_snp_sl_45495	4	42.202	4	51.2529	4	39.6186
Common	solcap_snp_sl_45487	4	42.7906	4	51.2529	4	39.6186
Common	solcap_snp_sl_45480	4	44.0827	4	51.2529	4	39.6186
Common	solcap_snp_sl_45473	4	44.8068	4	51.2529	4	39.6186
Common	solcap_snp_sl_45469	4	45.6741	4	51.2529	4	39.6186
Common	solcap_snp_sl_17641	4	46.7295	4	51.2529	4	39.6186
Common	SGN-U585128_snp513_solcap_snp_sl_45448	4	47.2076	4	51.2529	4	39.6186
Common	CL015174-0292_solcap_snp_sl_45432	4	48.1313	4	51.2529	4	39.6186
Common	solcap_snp_sl_45430	4	48.1317	4	51.2529	4	39.6186
Common	solcap_snp_sl_45427	4	48.1347	4	51.2529	4	39.6186
Common	solcap_snp_sl_45424	4	48.2713	4	51.2529	4	39.6186
Common	solcap_snp_sl_45385	4	49.8715	4	52.1952	4	39.6186
Common	solcap_snp_sl_45378	4	49.9939	4	52.5107	4	39.8899
Common	solcap_snp_sl_57877	4	50.5836	4	52.5107	4	40.7128
Common	solcap_snp_sl_42940	4	50.9372	4	53.1417	4	40.987
Common	solcap_snp_sl_42936	4	51.0287	4	53.1417	4	40.987
Common	solcap_snp_sl_42930	4	51.088	4	53.1417	4	41.2582
Common	solcap_snp_sl_42926	4	51.439	4	53.4572	4	41.2582
Common	solcap_snp_sl_42906	4	51.7068	4	53.7727	4	42.3567
Common	solcap_snp_sl_42872	4	52.1996	4	54.0882	4	42.628
Common	SGN-U327596_C2_At1g05055_snp79_solcap_snp_sl_42867	4	52.2209	4	54.0882	4	42.628
Common	CL016982-0105	4	52.251	4	54.7193	4	42.628
Common	solcap_snp_sl_42850	4	52.4156	4	54.7193	4	42.628
Common	CL015899-0460_solcap_snp_sl_42811	4	52.7534	4	55.0348	4	43.9977
Common	solcap_snp_sl_42809	4	52.754	4	55.0348	4	43.9977
Common	CL016247-0419_solcap_snp_sl_42805	4	52.818	4	55.3543	4	44.5488
Common	solcap_snp_sl_42792	4	52.9813	4	55.3543	4	44.8201
Common	solcap_snp_sl_14103	4	53.2202	4	55.3543	4	45.3712
Common	solcap_snp_sl_14104	4	53.2203	4	55.3543	4	45.3712
Common	solcap_snp_sl_53139	4	53.3083	4	55.3543	4	45.9224
Common	solcap_snp_sl_24133	4	53.6473	4	55.3543	4	47.0164
Common	solcap_snp_sl_24135	4	53.6773	4	55.3543	4	47.0164
Common	SGN-U566573_snp105987	4	53.6835	4	55.3543	4	47.0164
Common	solcap_snp_sl_24150	4	53.7562	4	55.9853	4	47.2877
Common	solcap_snp_sl_24151	4	53.7621	4	55.9853	4	47.2877
Common	solcap_snp_sl_24152	4	53.7789	4	55.9853	4	47.2877
Common	solcap_snp_sl_58945	4	54.0739	4	55.9853	4	47.2877
Common	solcap_snp_sl_58944	4	54.0743	4	55.9853	4	47.2877
Common	solcap_snp_sl_24610	4	54.1483	4	55.9853	4	47.8449
Common	solcap_snp_sl_24609	4	54.1591	4	55.9853	4	47.8449
Common	solcap_snp_sl_24608	4	54.1593	4	55.9853	4	47.8449
Common	solcap_snp_sl_24604	4	54.1962	4	56.3008	4	48.1161
Common	solcap_snp_sl_24594	4	54.2417	4	56.6163	4	48.1161
Common	solcap_snp_sl_58935	4	54.2418	4	56.6163	4	48.1161
Common	solcap_snp_sl_58934	4	54.2478	4	56.6163	4	48.1161
Common	solcap_snp_sl_24592	4	54.2572	4	56.6163	4	48.1161
Common	solcap_snp_sl_24591	4	54.2573	4	56.6163	4	48.1161
Common	solcap_snp_sl_24585	4	54.2588	4	56.6163	4	48.1161
Common	solcap_snp_sl_24584	4	54.259	4	56.6163	4	48.1161
Common	solcap_snp_sl_58929	4	54.2596	4	56.6163	4	48.1161
Common	solcap_snp_sl_24581	4	54.2605	4	56.6163	4	48.1161
Common	solcap_snp_sl_58927	4	54.2607	4	56.6163	4	48.1161
Common	solcap_snp_sl_24580	4	54.2608	4	56.6163	4	48.1161
Common	solcap_snp_sl_24579	4	54.261	4	56.6163	4	48.1161
Common	solcap_snp_sl_24577	4	54.275	4	56.6163	4	48.1161
Common	solcap_snp_sl_24575	4	54.341	4	56.6163	4	48.1161
Common	solcap_snp_sl_58924	4	54.3414	4	56.6163	4	48.1161
Common	solcap_snp_sl_24572	4	54.3527	4	56.6163	4	48.6703
Common	solcap_snp_sl_24568	4	54.3854	4	56.6163	4	48.6703
Common	solcap_snp_sl_24565	4	54.3889	4	56.6163	4	48.6703
Common	solcap_snp_sl_24564	4	54.3892	4	56.6163	4	48.6703
Common	solcap_snp_sl_24562	4	54.3895	4	56.6163	4	48.6703
Common	solcap_snp_sl_24561	4	54.3897	4	56.6163	4	48.6703
Common	solcap_snp_sl_58920	4	54.4108	4	56.6163	4	48.6703
Common	Le011123_364	4	54.4113	4	56.6163	4	48.6703
Common	solcap_snp_sl_24558	4	54.4433	4	56.6163	4	48.6703
Common	solcap_snp_sl_24665	4	54.4688	4	56.9318	4	48.6703
Common	solcap_snp_sl_24649	4	54.5423	4	58.2067	4	48.9415
Common	solcap_snp_sl_24648	4	54.5812	4	58.2067	4	48.9415
Common	solcap_snp_sl_8223	4	54.5919	4	58.2067	4	48.9415
Common	solcap_snp_sl_24638	4	54.6372	4	58.5242	4	48.9415
Common	solcap_snp_sl_23453	4	54.7511	4	58.5242	4	48.9415
Common	solcap_snp_sl_23457	4	54.7534	4	58.5242	4	48.9415
Common	solcap_snp_sl_23459	4	54.7541	4	58.5242	4	48.9415
Common	solcap_snp_sl_45595	4	54.7544	4	58.5242	4	48.9415
Common	solcap_snp_sl_45602	4	54.7979	4	58.5242	4	48.9415
Common	solcap_snp_sl_23462	4	54.8041	4	58.5242	4	48.9415
Common	solcap_snp_sl_23464	4	54.805	4	58.5242	4	48.9415
Common	solcap_snp_sl_23467	4	54.8056	4	58.5242	4	48.9415
Common	solcap_snp_sl_23469	4	54.8452	4	59.1552	4	48.9415
Common	solcap_snp_sl_23471	4	54.8456	4	59.1552	4	48.9415
Common	solcap_snp_sl_3065	4	54.8459	4	59.1552	4	48.9415
Common	solcap_snp_sl_3066	4	54.865	4	59.1552	4	48.9415
Common	solcap_snp_sl_23476	4	54.8663	4	59.1552	4	49.2157
Common	solcap_snp_sl_3067	4	54.8904	4	59.1552	4	49.2157
Common	solcap_snp_sl_3068	4	54.8929	4	59.1552	4	49.487
Common	solcap_snp_sl_23480	4	54.9401	4	59.1552	4	49.7582
Common	solcap_snp_sl_3071	4	54.9405	4	59.1552	4	49.7582
Common	solcap_snp_sl_3073	4	54.9409	4	59.1552	4	49.7582
Common	solcap_snp_sl_3074	4	54.9416	4	59.1552	4	49.7582
Common	solcap_snp_sl_3075	4	54.9426	4	59.1552	4	49.7582
Common	solcap_snp_sl_3076	4	54.9428	4	59.1552	4	49.7582
Common	solcap_snp_sl_3080	4	54.9484	4	59.1552	4	49.7582
Common	solcap_snp_sl_13133	4	55.0866	4	59.7862	4	50.3094
Common	solcap_snp_sl_13134	4	55.123	4	59.7862	4	50.3094
Common	solcap_snp_sl_28824	4	55.163	4	59.7862	4	50.8605
Common	solcap_snp_sl_3110	4	55.1667	4	59.7862	4	50.8605
Common	solcap_snp_sl_2191	4	55.3741	4	59.7862	4	50.8605
Common	solcap_snp_sl_2189	4	55.3759	4	59.7862	4	50.8605
Common	solcap_snp_sl_23303	4	55.4635	4	60.1017	4	50.8605
Common	solcap_snp_sl_2178	4	55.5053	4	60.1017	4	50.8605
Common	solcap_snp_sl_2176	4	55.5097	4	60.1017	4	50.8605
Common	solcap_snp_sl_2175	4	55.5102	4	60.1017	4	50.8605
Common	solcap_snp_sl_2174	4	55.5104	4	60.1017	4	50.8605
Common	solcap_snp_sl_43589	4	55.6664	4	60.1017	4	51.6834
Common	CL015209-0303	4	55.8116	4	60.7326	4	52.5065
Common	solcap_snp_sl_43581	4	55.8393	4	60.7326	4	52.5065
Common	solcap_snp_sl_43520	4	56.37	4	62.6241	4	54.1844
Common	solcap_snp_sl_43514	4	56.3709	4	62.6241	4	54.1844
Common	solcap_snp_sl_12913	4	56.5739	4	62.6241	4	55.0212
Common	solcap_snp_sl_43455	4	56.6975	4	62.9396	4	55.8442
Common	solcap_snp_sl_43439	4	56.7931	4	63.5706	4	56.3955
Common	solcap_snp_sl_43402	4	56.9159	4	63.5706	4	56.3955
Common	solcap_snp_sl_43331	4	57.3267	4	65.1474	4	60.0203
Common	CL017373-0593	4	57.3677	4	66.09	4	60.5748
Common	solcap_snp_sl_12906	4	57.3808	4	66.09	4	60.5748
Common	solcap_snp_sl_12905	4	57.3865	4	66.09	4	60.5748
Common	solcap_snp_sl_12902	4	57.4411	4	66.7295	4	60.5748
Common	solcap_snp_sl_43302	4	57.4415	4	66.7295	4	60.5748
Common	CL016202-0393	4	57.5028	4	66.7295	4	60.5748
Common	solcap_snp_sl_11564	4	57.5578	4	68.3068	4	60.8461
Common	solcap_snp_sl_11563	4	57.5578	4	68.3068	4	60.8461
Common	solcap_snp_sl_11543	4	57.6933	4	68.3068	4	60.8461
Common	solcap_snp_sl_11540	4	57.7086	4	68.3068	4	60.8461
Common	solcap_snp_sl_25693	4	57.7099	4	68.3068	4	60.8461
Common	solcap_snp_sl_69260	4	57.7102	4	68.3068	4	60.8461
Common	solcap_snp_sl_11533	4	57.7414	4	68.3068	4	60.8461
Common	solcap_snp_sl_11532	4	57.7728	4	68.6263	4	61.1173
Common	solcap_snp_sl_11530	4	57.7774	4	68.6263	4	61.1173
Common	solcap_snp_sl_25690	4	57.817	4	68.6263	4	61.1173
Common	solcap_snp_sl_11525	4	57.8261	4	68.6263	4	61.1173
Common	solcap_snp_sl_11522	4	57.8636	4	68.9419	4	61.6689
Common	solcap_snp_sl_11517	4	57.8767	4	68.9419	4	61.6689
Common	solcap_snp_sl_11514	4	57.9106	4	68.9419	4	62.4924
Common	solcap_snp_sl_36809	4	57.9397	4	68.9419	4	62.4924
Common	solcap_snp_sl_36806	4	58.0279	4	69.5734	4	63.0441
Common	solcap_snp_sl_11512	4	58.0282	4	69.5734	4	63.0441
Common	solcap_snp_sl_36796	4	58.2939	4	71.1507	4	63.5865
Common	solcap_snp_sl_22225	4	58.3654	4	72.1174	4	64.4125
Common	solcap_snp_sl_17921	4	58.694	4	73.7345	4	66.0675
Common	CL017841-0157	4	58.8893	4	74.677	4	68.2816
Common	solcap_snp_sl_17936	4	58.9635	4	75.6196	4	68.5529
Common	solcap_snp_sl_29243	4	59.2247	4	76.2509	4	69.1045
Common	solcap_snp_sl_17956	4	59.393	4	77.1935	4	70.2041
Common	solcap_snp_sl_3687	4	59.4676	4	77.1935	4	70.4753
Common	solcap_snp_sl_47004	4	59.6748	4	78.453	4	71.5746
Common	CL009086-0314	4	59.6812	4	78.453	4	71.8459
Common	solcap_snp_sl_47019	4	59.7676	4	79.0846	4	72.6691
Common	solcap_snp_sl_47026	4	59.8742	4	79.4002	4	72.9403
Common	solcap_snp_sl_3729	4	59.9671	4	79.4002	4	72.9403
Common	solcap_snp_sl_47050	4	60.0718	4	80.6597	4	73.4919
Common	solcap_snp_sl_47079	4	60.2574	4	82.8606	4	74.3153
Common	solcap_snp_sl_3746	4	60.534	4	84.7565	4	76.2384
Common	solcap_snp_sl_3748	4	60.5419	4	85.0721	4	76.2384
Common	SGN-U594049_snp94598	4	60.5519	4	85.0721	4	76.2384
Common	CL015283-0166_solcap_snp_sl_47165	4	60.5528	4	85.0721	4	76.2384
Common	solcap_snp_sl_47229	4	60.8201	4	86.9678	4	77.0618
Common	CL017321-0298_solcap_snp_sl_47277	4	61.0909	4	89.8029	4	78.7168
Common	solcap_snp_sl_47298	4	61.1788	4	90.1184	4	78.7168
Common	CL016705-0146	4	61.1905	4	90.1184	4	78.7168
Common	solcap_snp_sl_47397	4	61.5366	4	92.0129	4	80.643
Common	CL015472-0201	4	61.6884	4	93.2713	4	81.7378
Common	solcap_snp_sl_47487	4	61.9542	4	94.8467	4	83.6666
Common	solcap_snp_sl_47540	4	62.1295	4	95.7946	4	84.2183
Common	solcap_snp_sl_47590	4	62.3108	4	97.3799	4	85.8665
Common	solcap_snp_sl_47615	4	62.4224	4	98.322	4	88.0809
Common	solcap_snp_sl_47629	4	62.5189	4	98.953	4	88.6326
Common	solcap_snp_sl_3827	4	62.6931	4	100.529	4	89.1843
Common	solcap_snp_sl_3828	4	62.6937	4	100.529	4	89.1843
Common	solcap_snp_sl_47661	4	62.695	4	100.529	4	89.1843
Common	solcap_snp_sl_3829	4	62.6955	4	100.529	4	89.1843
Common	solcap_snp_sl_47662	4	62.6956	4	100.529	4	89.1843
Common	solcap_snp_sl_3832	4	62.7115	4	100.844	4	89.1843
Common	solcap_snp_sl_3838	4	62.739	4	101.16	4	89.1843
Common	solcap_snp_sl_3839	4	62.7425	4	101.16	4	89.1843
Common	solcap_snp_sl_3841	4	62.772	4	102.108	4	89.1843
Common	solcap_snp_sl_3846	4	62.8056	4	102.108	4	89.457
Common	solcap_snp_sl_3847	4	62.8061	4	102.108	4	89.457
Common	solcap_snp_sl_3848	4	62.8061	4	102.108	4	89.457
Common	solcap_snp_sl_3849	4	62.807	4	102.108	4	89.457
Common	solcap_snp_sl_3852	4	62.8079	4	102.108	4	89.457
Common	solcap_snp_sl_3854	4	62.8099	4	102.108	4	89.457
Common	solcap_snp_sl_3855	4	62.814	4	102.108	4	89.457
Common	solcap_snp_sl_3857	4	62.8143	4	102.108	4	89.457
Common	solcap_snp_sl_3859	4	62.8171	4	102.108	4	89.457
Common	solcap_snp_sl_3860	4	62.8172	4	102.108	4	89.457
Common	solcap_snp_sl_47701	4	62.9298	4	102.424	4	89.9994
Common	solcap_snp_sl_3871	4	62.9452	4	102.739	4	89.9994
Common	solcap_snp_sl_3878	4	62.9514	4	103.055	4	89.9994
Common	solcap_snp_sl_3880	4	62.9542	4	103.055	4	89.9994
Common	solcap_snp_sl_3885	4	62.9732	4	103.055	4	89.9994
Common	solcap_snp_sl_3886	4	62.9757	4	103.055	4	89.9994
Common	solcap_snp_sl_3888	4	62.9863	4	103.055	4	89.9994
Common	solcap_snp_sl_3894	4	62.9964	4	103.055	4	89.9994
Common	solcap_snp_sl_3896	4	62.9999	4	103.055	4	89.9994
Common	solcap_snp_sl_3897	4	63.0054	4	103.055	4	89.9994
Common	solcap_snp_sl_3900	4	63.0268	4	103.38	4	89.9994
Common	solcap_snp_sl_3902	4	63.0324	4	103.38	4	89.9994
Common	solcap_snp_sl_3918	4	63.0705	4	104.015	4	89.9994
Common	solcap_snp_sl_3920	4	63.0898	4	104.015	4	89.9994
Common	SGN-U579811_snp2493	4	63.1108	4	104.646	4	89.9994
Common	solcap_snp_sl_3924	4	63.1115	4	104.962	4	89.9994
Common	CL017765-0127_solcap_snp_sl_47732	4	63.1187	4	104.962	4	89.9994
Common	solcap_snp_sl_47735	4	63.1233	4	104.962	4	89.9994
Common	solcap_snp_sl_47738	4	63.1246	4	104.962	4	89.9994
Common	solcap_snp_sl_3940	4	63.1269	4	104.962	4	90.2737
Common	solcap_snp_sl_3941	4	63.1282	4	104.962	4	90.2737
Common	solcap_snp_sl_47742	4	63.1282	4	104.962	4	90.2737
Common	solcap_snp_sl_3952	4	63.2144	4	105.91	4	90.2737
Common	solcap_snp_sl_3955	4	63.2573	4	105.91	4	90.5464
Common	solcap_snp_sl_3957	4	63.2576	4	105.91	4	90.5464
Common	solcap_snp_sl_3959	4	63.2577	4	105.91	4	90.5464
Common	solcap_snp_sl_47749	4	63.2582	4	105.91	4	90.5464
Common	solcap_snp_sl_3968	4	63.2616	4	105.91	4	90.5464
Common	solcap_snp_sl_3969	4	63.2617	4	105.91	4	90.5464
Common	solcap_snp_sl_47762	4	63.2964	4	106.225	4	90.5464
Common	solcap_snp_sl_47766	4	63.305	4	106.225	4	90.8176
Common	solcap_snp_sl_3976	4	63.3078	4	106.225	4	90.8176
Common	solcap_snp_sl_4000	4	63.3661	4	106.541	4	91.0889
Common	solcap_snp_sl_4002	4	63.3782	4	106.541	4	91.0889
Common	solcap_snp_sl_4005	4	63.3903	4	106.541	4	91.3601
Common	SL10184_638	4	63.3931	4	106.856	4	91.3601
Common	solcap_snp_sl_4011	4	63.4216	4	106.856	4	91.3601
Common	solcap_snp_sl_4017	4	63.4473	4	106.856	4	91.6328
Common	solcap_snp_sl_29322	4	63.4518	4	106.856	4	91.6328
Common	solcap_snp_sl_4024	4	63.4527	4	106.856	4	91.6328
Common	solcap_snp_sl_4026	4	63.4531	4	106.856	4	91.6328
Common	solcap_snp_sl_4028	4	63.4539	4	106.856	4	91.6328
Common	solcap_snp_sl_4032	4	63.4995	4	107.172	4	91.904
Common	solcap_snp_sl_4034	4	63.5004	4	107.172	4	91.904
Common	solcap_snp_sl_4036	4	63.5121	4	107.172	4	91.904
Common	2189_1_103_b	4	63.5122	4	107.172	4	91.904
Common	solcap_snp_sl_4038	4	63.5135	4	107.172	4	91.904
Common	solcap_snp_sl_4041	4	63.5231	4	107.172	4	92.1753
Common	solcap_snp_sl_4042	4	63.5268	4	107.172	4	92.1753
Common	CL015421-0322	4	63.5381	4	107.172	4	92.1753
Common	solcap_snp_sl_4051	4	63.5742	4	107.172	4	92.1753
Common	solcap_snp_sl_4055	4	63.5775	4	107.172	4	92.1753
Common	solcap_snp_sl_4058	4	63.6046	4	107.487	4	92.1753
Common	solcap_snp_sl_4059	4	63.6185	4	107.487	4	92.1753
Common	solcap_snp_sl_4072	4	63.6625	4	107.803	4	92.1753
Common	solcap_snp_sl_4076	4	63.6659	4	107.803	4	92.1753
Common	CL009271-0329	4	63.6725	4	107.803	4	92.1753
Common	solcap_snp_sl_18055	4	63.6772	4	107.803	4	92.1753
Common	solcap_snp_sl_18056	4	63.7138	4	107.803	4	92.1753
Common	solcap_snp_sl_47842	4	63.7461	4	107.803	4	92.1753
Common	solcap_snp_sl_4096	4	63.7463	4	107.803	4	92.1753
Common	solcap_snp_sl_4100	4	63.758	4	107.803	4	92.1753
Common	solcap_snp_sl_47843	4	63.76	4	107.803	4	92.1753
Common	solcap_snp_sl_23601	4	63.8043	4	107.803	4	92.4465
Common	solcap_snp_sl_4112	4	63.8131	4	107.803	4	92.4465
Common	solcap_snp_sl_4113	4	63.8138	4	107.803	4	92.4465
Common	solcap_snp_sl_4116	4	63.8225	4	107.803	4	92.4465
Common	solcap_snp_sl_4125	4	63.8643	4	107.803	4	92.7177
Common	solcap_snp_sl_4126	4	63.8663	4	107.803	4	92.9889
Common	solcap_snp_sl_4135	4	63.8843	4	107.803	4	92.9889
Common	solcap_snp_sl_4139	4	63.892	4	107.803	4	92.9889
Common	solcap_snp_sl_4140	4	63.8924	4	107.803	4	92.9889
Common	solcap_snp_sl_23604	4	63.8941	4	107.803	4	92.9889
Common	solcap_snp_sl_4144	4	63.9036	4	107.803	4	92.9889
Common	solcap_snp_sl_4164	4	63.9646	4	107.803	4	92.9889
Common	solcap_snp_sl_4173	4	64.0257	4	108.119	4	92.9889
Common	solcap_snp_sl_23608	4	64.0401	4	108.119	4	92.9889
Common	solcap_snp_sl_69219	5	0.108012	5	0	5	0
Common	CL015499-0120	5	0.345515	5	0.3156	5	0.2712
Common	solcap_snp_sl_69165	5	0.345868	5	0.3156	5	0.2712
Common	solcap_snp_sl_69104	5	0.55818	5	1.2585	5	1.6482
Common	solcap_snp_sl_69075	5	0.712311	5	2.2013	5	2.1907
Common	solcap_snp_sl_15887	5	0.721808	5	2.2013	5	2.7423
Common	solcap_snp_sl_15885	5	0.722306	5	2.2013	5	2.7423
Common	solcap_snp_sl_69070	5	0.73589	5	2.8449	5	3.0136
Common	solcap_snp_sl_69059	5	0.819237	5	3.7936	5	4.113
Common	SGN-U577019_snp211_solcap_snp_sl_52680	5	1.11012	5	8.9616	5	6.0456
Common	SGN-U565001_snp1586_solcap_snp_sl_52697	5	1.1568	5	8.9616	5	6.3168
Common	solcap_snp_sl_52699	5	1.18484	5	8.9616	5	6.588
Common	SGN-U567719_snp239_solcap_snp_sl_52710	5	1.21119	5	9.593	5	6.588
Common	SGN-U583136_snp1228_solcap_snp_sl_52714	5	1.31125	5	10.2243	5	7.1395
Common	solcap_snp_sl_52731	5	1.41725	5	11.4833	5	7.4107
Common	SGN-U563626_snp135_solcap_snp_sl_52738	5	1.47829	5	12.1147	5	8.234
Common	SGN-U590460_snp591_solcap_snp_sl_45282	5	1.49624	4	0.9411	4	1.3681
Common	solcap_snp_sl_52783	5	1.65499	5	13.374	5	10.4334
Common	solcap_snp_sl_52785	5	1.6641	5	13.374	5	10.4334
Common	solcap_snp_sl_52811	5	1.79924	5	15.5909	5	11.8099
Common	solcap_snp_sl_19102	5	1.86036	5	15.5909	5	12.3615
Common	solcap_snp_sl_49234	5	2.0694	5	17.1682	5	13.461
Common	SGN-U604757_snp25016	5	2.14216	5	18.7455	5	14.5604
Common	SGN-U604757_snp24792	5	2.14238	5	18.7455	5	14.5604
Common	solcap_snp_sl_49216	5	2.15174	5	18.7455	5	14.5604
Common	solcap_snp_sl_49215	5	2.15211	5	18.7455	5	14.5604
Common	solcap_snp_sl_49212	5	2.15259	5	18.7455	5	14.5604
Common	solcap_snp_sl_49210	5	2.15307	5	18.7455	5	14.5604
Common	SGN-U566039_snp997	5	2.23129	5	19.688	5	15.6598
Common	solcap_snp_sl_49127	5	2.53226	5	23.5284	5	19.8571
Common	solcap_snp_sl_49084	5	2.66232	5	24.1597	5	20.6802
Common	solcap_snp_sl_49009	5	3.01281	5	26.6786	5	22.6019
Common	CL017464-0100	5	3.41616	5	30.465	5	25.3638
Common	solcap_snp_sl_23832	5	3.43702	5	30.465	5	25.3638
Common	CL016098-0151	5	3.44333	5	30.465	5	25.3638
Common	solcap_snp_sl_23829	5	3.45471	5	30.465	5	25.6365
Common	solcap_snp_sl_23827	5	3.45488	5	30.465	5	25.6365
Common	solcap_snp_sl_23823	5	3.49161	5	30.465	5	25.9078
Common	solcap_snp_sl_23820	5	3.49218	5	30.465	5	25.9078
Common	solcap_snp_sl_23817	5	3.49549	5	30.465	5	25.9078
Common	solcap_snp_sl_23813	5	3.49584	5	30.465	5	25.9078
Common	solcap_snp_sl_48922	5	3.49821	5	30.465	5	25.9078
Common	solcap_snp_sl_23803	5	3.58574	5	31.4072	5	26.4591
Common	solcap_snp_sl_23797	5	3.62161	5	31.7227	5	27.0104
Common	solcap_snp_sl_23795	5	3.63743	5	31.7227	5	27.0104
Common	solcap_snp_sl_23793	5	3.6628	5	32.0382	5	27.0104
Common	solcap_snp_sl_23790	5	3.66872	5	32.0382	5	27.0104
Common	solcap_snp_sl_23782	5	3.73717	5	32.0382	5	27.8335
Common	solcap_snp_sl_23778	5	3.74867	5	32.0382	5	27.8335
Common	solcap_snp_sl_23777	5	3.74873	5	32.0382	5	27.8335
Common	solcap_snp_sl_23776	5	3.74898	5	32.0382	5	27.8335
Common	solcap_snp_sl_23775	5	3.74911	5	32.0382	5	27.8335
Common	solcap_snp_sl_48914	5	3.75473	5	32.0382	5	27.8335
Common	solcap_snp_sl_23772	5	3.75638	5	32.0382	5	27.8335
Common	solcap_snp_sl_48912	5	3.75723	5	32.0382	5	27.8335
Common	solcap_snp_sl_48911	5	3.75772	5	32.0382	5	27.8335
Common	solcap_snp_sl_23769	5	3.75803	5	32.0382	5	27.8335
Common	solcap_snp_sl_48909	5	3.76274	5	32.0382	5	27.8335
Common	solcap_snp_sl_23766	5	3.76388	5	32.0382	5	27.8335
Common	solcap_snp_sl_23765	5	3.76417	5	32.0382	5	27.8335
Common	solcap_snp_sl_23764	5	3.76435	5	32.0382	5	27.8335
Common	solcap_snp_sl_23756	5	3.82245	5	32.3537	5	28.6561
Common	solcap_snp_sl_23755	5	3.82246	5	32.3537	5	28.6561
Common	CL017677-0317	5	3.82265	5	32.3537	5	28.6561
Common	solcap_snp_sl_23751	5	3.82346	5	32.3537	5	28.6561
Common	solcap_snp_sl_23749	5	3.82406	5	32.3537	5	28.6561
Common	solcap_snp_sl_13482	5	3.82441	5	32.3537	5	28.6561
Common	solcap_snp_sl_23746	5	3.86645	5	32.6642	5	28.9274
Common	solcap_snp_sl_48904	5	3.86967	5	32.6642	5	28.9274
Common	solcap_snp_sl_23743	5	3.87688	5	32.9747	5	28.9274
Common	solcap_snp_sl_23742	5	3.87719	5	32.9747	5	28.9274
Common	solcap_snp_sl_23741	5	3.87726	5	32.9747	5	28.9273
Common	solcap_snp_sl_13481	5	3.89812	5	32.9747	5	29.1986
Common	solcap_snp_sl_23736	5	3.94768	5	33.2853	5	29.1986
Common	solcap_snp_sl_48900	5	3.94842	5	33.2853	5	29.1986
Common	solcap_snp_sl_48898	5	3.94936	5	33.5958	5	29.1986
Common	solcap_snp_sl_23735	5	3.95667	5	34.2264	5	29.4698
Common	solcap_snp_sl_23734	5	3.98085	5	34.2264	5	29.4698
Common	solcap_snp_sl_23726	5	4.03584	5	35.1683	5	29.741
Common	solcap_snp_sl_23721	5	4.05896	5	35.7991	5	30.8522
Common	solcap_snp_sl_29482	5	4.06623	5	35.7991	5	30.8522
Common	solcap_snp_sl_23717	5	4.06641	5	35.7991	5	30.8522
Common	solcap_snp_sl_29481	5	4.06991	5	35.7991	5	30.8522
Common	solcap_snp_sl_23712	5	4.13142	5	35.7991	5	31.4035
Common	solcap_snp_sl_48888	5	4.14654	5	35.7991	5	31.6747
Common	solcap_snp_sl_23711	5	4.149	5	35.7991	5	31.6747
Common	solcap_snp_sl_23709	5	4.15003	5	35.7991	5	31.6747
Common	solcap_snp_sl_23707	5	4.15249	5	35.7991	5	31.6747
Common	solcap_snp_sl_23702	5	4.15794	5	35.7991	5	31.6747
Common	solcap_snp_sl_23695	5	4.16493	5	36.1096	5	31.6747
Common	solcap_snp_sl_23690	5	4.17778	5	36.1096	5	31.9459
Common	solcap_snp_sl_23687	5	4.21501	5	36.7402	5	32.2172
Common	SGN-U566706_snp619_solcap_snp_sl_48880	5	4.27803	5	37.3707	5	33.6
Common	solcap_snp_sl_48843	5	4.49818	5	40.5462	5	34.4273
Common	CL015710-0349	5	4.52256	5	40.8567	5	34.4273
Common	solcap_snp_sl_48839	5	4.70645	5	41.1672	5	34.9784
Common	solcap_snp_sl_29473	5	4.82968	5	42.4247	5	35.8012
Common	solcap_snp_sl_50687	5	5.06254	5	44.317	5	36.9
Common	solcap_snp_sl_50718	5	5.30858	5	45.892	5	38.8217
Common	solcap_snp_sl_50722	5	5.30974	5	45.892	5	38.8217
Common	solcap_snp_sl_50746	5	5.4953	5	46.8383	5	39.3641
Common	solcap_snp_sl_50775	5	5.69554	5	47.4691	5	39.9154
Common	solcap_snp_sl_50783	5	5.76351	5	47.7796	5	40.4667
Common	solcap_snp_sl_50804	5	5.82721	5	48.7215	5	40.738
Common	solcap_snp_sl_50819	5	5.88782	5	48.7215	5	42.114
Common	CL017209-0588	5	5.94002	5	49.032	5	42.3852
Common	solcap_snp_sl_5050	5	5.96388	5	49.032	5	42.3852
Common	solcap_snp_sl_50844	5	6.03434	5	49.3425	5	42.3852
Common	CL017150-0184_solcap_snp_sl_50870	5	6.24529	5	50.3676	5	42.6564
Common	solcap_snp_sl_50872	5	6.2475	5	50.3676	5	42.6564
Common	CL016061-0368	5	6.24758	5	50.3676	5	42.6564
Common	solcap_snp_sl_50895	5	6.384	5	50.3676	5	42.6564
Common	solcap_snp_sl_50902	5	6.3878	5	50.6781	5	42.6564
Common	solcap_snp_sl_50925	5	6.57184	5	51.62	5	43.4797
Common	SGN-U573807_snp385	5	7.35269	5	52.5619	5	45.9504
Common	solcap_snp_sl_50974	5	7.35277	5	52.5619	5	45.9504
Common	solcap_snp_sl_5086	5	7.47375	5	53.1926	5	45.9504
Common	solcap_snp_sl_51002	5	7.53405	5	53.5031	5	45.9504
Common	solcap_snp_sl_51015	5	7.79606	5	53.5031	5	45.9504
Common	solcap_snp_sl_5092	5	7.82938	5	53.5031	5	45.9504
Common	solcap_snp_sl_51043	5	7.8297	5	53.5031	5	45.9504
Common	solcap_snp_sl_13798	5	8.15664	5	53.5031	5	47.05
Common	solcap_snp_sl_51094	5	8.35478	5	53.8136	5	47.5925
Common	solcap_snp_sl_5115	5	9.77539	5	54.1281	5	47.8637
Common	solcap_snp_sl_51118	5	9.82219	5	54.1281	5	47.8637
Common	solcap_snp_sl_51121	5	10.038	5	54.1281	5	48.1349
Common	solcap_snp_sl_51126	5	10.1125	5	54.1281	5	48.1349
Common	solcap_snp_sl_51127	5	10.2949	5	54.1281	5	48.1349
Common	solcap_snp_sl_51148	5	10.8351	5	54.1281	5	48.1349
Common	CL016021-0379_solcap_snp_sl_51155	5	11.5272	5	54.1281	5	48.1349
Common	solcap_snp_sl_51160	5	11.6026	5	54.1281	5	48.1349
Common	solcap_snp_sl_51175	5	11.8989	5	54.1281	5	48.1349
Common	solcap_snp_sl_51181	5	12.5271	5	54.1281	5	48.1349
Common	solcap_snp_sl_51184	5	12.5308	5	54.1281	5	48.1349
Common	solcap_snp_sl_51193	5	12.9806	5	54.1281	5	48.1349
Common	solcap_snp_sl_51197	5	13.0504	5	54.1281	5	48.1349
Common	solcap_snp_sl_51200	5	13.087	5	54.1281	5	48.1349
Common	solcap_snp_sl_51201	5	13.1417	5	54.1281	5	48.1349
Common	SL10469_202_CL009113-0189	5	13.1427	5	54.1281	5	48.1349
Common	solcap_snp_sl_51211	5	13.6199	5	54.1281	5	48.1349
Common	solcap_snp_sl_51212	5	14.7192	5	54.1281	5	48.1349
Common	solcap_snp_sl_51220	5	15.2622	5	54.1281	5	48.1349
Common	solcap_snp_sl_51227	5	15.4947	5	54.1281	5	48.1349
Common	solcap_snp_sl_51242	5	16.8407	5	54.1281	5	48.1349
Common	solcap_snp_sl_51244	5	17.6217	5	54.1281	5	48.1349
Common	solcap_snp_sl_51628	5	19.2748	5	54.1281	5	48.1349
Common	solcap_snp_sl_51594	5	20.7004	5	54.1281	5	48.1349
Common	solcap_snp_sl_51587	5	22.0716	5	54.1281	5	48.1349
Common	solcap_snp_sl_51556	5	22.8285	5	54.1281	5	48.1349
Common	solcap_snp_sl_51551	5	23.5395	5	54.1281	5	48.1349
Common	solcap_snp_sl_52238	5	28.9618	5	54.1281	5	48.1349
Common	CL015150-0478_solcap_snp_sl_52240	5	29.0323	5	54.1281	5	48.1349
Common	solcap_snp_sl_52243	5	29.1736	5	54.1281	5	48.1349
Common	solcap_snp_sl_52254	5	29.3253	5	54.1281	5	48.1349
Common	solcap_snp_sl_52255	5	29.3638	5	54.1281	5	48.1349
Common	solcap_snp_sl_52269	5	30.5131	5	54.1281	5	48.1349
Common	solcap_snp_sl_52280	5	31.6534	5	54.1281	5	48.1349
Common	solcap_snp_sl_55309	5	36.2221	5	54.1281	5	48.1349
Common	solcap_snp_sl_55315	5	37.243	5	54.1281	5	48.1349
Common	solcap_snp_sl_55325	5	39.6513	5	54.1281	5	48.1349
Common	solcap_snp_sl_55328	5	40.1716	5	54.1281	5	48.1349
Common	solcap_snp_sl_55338	5	40.4002	5	54.1281	5	48.1349
Common	solcap_snp_sl_55344	5	41.3824	5	54.1281	5	48.1349
Common	solcap_snp_sl_55367	5	42.0472	5	54.1281	5	48.1349
Common	CL017638-0440	5	42.0526	5	54.1281	5	48.1349
Common	solcap_snp_sl_40832	5	44.3125	5	54.1281	5	48.1349
Common	solcap_snp_sl_40839	5	45.4147	5	54.1281	5	48.1349
Common	solcap_snp_sl_40841	5	45.5401	5	54.1281	5	48.1349
Common	solcap_snp_sl_53084	5	45.5806	12	51.089	12	39.4502
Common	solcap_snp_sl_38795	5	48.1542	5	54.1281	5	48.1349
Common	solcap_snp_sl_69385	5	53.9436	5	54.4386	5	48.1349
Common	solcap_snp_sl_69382	5	54.1269	5	54.4386	5	48.1349
Common	solcap_snp_sl_45340	5	55.524	5	54.4386	5	48.1349
Common	solcap_snp_sl_56068	5	55.7068	5	54.4386	5	48.1349
Common	solcap_snp_sl_56083	5	56.328	5	54.4386	5	48.1349
Common	solcap_snp_sl_56091	5	56.3426	5	54.4386	5	48.1349
Common	solcap_snp_sl_67804	5	57.1948	5	54.4386	5	48.1349
Common	CL017527-0194	5	57.623	5	54.4386	5	48.1349
Common	solcap_snp_sl_67793	5	57.6324	5	54.4386	5	48.1349
Common	solcap_snp_sl_67790	5	57.7076	5	54.4386	5	48.1349
Common	solcap_snp_sl_51459	5	58.2395	5	54.7491	5	48.4062
Common	solcap_snp_sl_22560	5	58.7673	5	56.0104	5	48.4062
Common	solcap_snp_sl_22565	5	59.0352	5	56.6364	5	48.6774
Common	solcap_snp_sl_22566	5	59.0353	5	56.6364	5	48.6774
Common	solcap_snp_sl_1	5	59.0354	5	56.6364	5	48.6774
Common	solcap_snp_sl_22567	5	59.036	5	56.6364	5	48.9486
Common	Le001857_68	5	59.037	5	56.6364	5	48.9486
Common	solcap_snp_sl_22571	5	59.0708	5	56.6364	5	48.9486
Common	solcap_snp_sl_37126	5	59.0708	5	56.6364	5	48.9486
Common	solcap_snp_sl_37127	5	59.2346	5	56.6364	5	48.9486
Common	solcap_snp_sl_15	5	59.2558	5	56.6364	5	48.9486
Common	solcap_snp_sl_25829	5	59.3984	5	56.9519	5	49.2198
Common	3155_3_488_b_3155_3_479	5	59.4289	5	56.9519	5	49.4911
Common	3155_3_523_b_3155_3_514	5	59.429	5	56.9519	5	49.4911
Common	solcap_snp_sl_16133	5	59.4957	5	57.5827	5	49.4911
Common	solcap_snp_sl_16137	5	59.7876	5	57.8982	5	49.7623
Common	solcap_snp_sl_29	5	59.9889	5	59.7925	5	51.4137
Common	solcap_snp_sl_16140	5	60.1451	5	60.108	5	51.4137
Common	solcap_snp_sl_37	5	60.2184	5	60.4235	5	51.6865
Common	solcap_snp_sl_38	5	60.2184	5	60.4235	5	51.6865
Common	solcap_snp_sl_39	5	60.2796	5	60.4235	5	52.2443
Common	solcap_snp_sl_40	5	60.2827	5	60.4235	5	52.2443
Common	solcap_snp_sl_42	5	60.2857	5	60.4235	5	52.2443
Common	solcap_snp_sl_16141	5	60.3073	5	60.4235	5	52.2443
Common	solcap_snp_sl_16142	5	60.3075	5	60.4235	5	52.2443
Common	solcap_snp_sl_47	5	60.3081	5	60.4235	5	52.2443
Common	solcap_snp_sl_53	5	60.329	5	61.0544	5	52.5156
Common	solcap_snp_sl_12187	5	60.3303	5	61.0544	5	52.5156
Common	solcap_snp_sl_60	5	60.3424	5	61.0544	5	52.5156
Common	solcap_snp_sl_16145	5	60.3484	5	61.0544	5	52.5156
Common	solcap_snp_sl_25842	5	60.3488	5	61.0544	5	52.5156
Common	solcap_snp_sl_63	5	60.3718	5	61.0544	5	52.5156
Common	solcap_snp_sl_64	5	60.3728	5	61.3699	5	52.5156
Common	solcap_snp_sl_66	5	60.3731	5	61.3699	5	52.5156
Common	solcap_snp_sl_68	5	60.3779	5	61.3699	5	52.5156
Common	solcap_snp_sl_74	5	60.4222	5	61.3699	5	53.8929
Common	solcap_snp_sl_22584	5	60.6395	5	61.3699	5	54.1641
Common	solcap_snp_sl_37184	5	60.6408	5	61.3699	5	54.1641
Common	solcap_snp_sl_22587	5	60.6409	5	61.3699	5	54.1641
Common	solcap_snp_sl_22591	5	60.6458	5	61.3699	5	54.1641
Common	solcap_snp_sl_22594	5	60.6465	5	61.3699	5	54.1641
Common	solcap_snp_sl_22597	5	60.6676	5	61.6874	5	54.4354
Common	solcap_snp_sl_22602	5	60.678	5	61.6874	5	54.7066
Common	solcap_snp_sl_22603	5	60.6781	5	61.6874	5	54.7066
Common	solcap_snp_sl_22607	5	60.7548	5	62.3184	5	55.5302
Common	solcap_snp_sl_37191	5	60.9601	5	63.2606	5	57.4588
Common	solcap_snp_sl_22623	5	61.0335	5	63.8917	5	58.0135
Common	solcap_snp_sl_37199	5	61.0384	5	64.2072	5	58.0135
Common	solcap_snp_sl_37209	5	61.1811	5	64.8383	5	59.1131
Common	solcap_snp_sl_12200	5	61.4902	5	66.7953	5	61.338
Common	solcap_snp_sl_37251	5	61.531	5	66.7953	5	61.8985
Common	solcap_snp_sl_37265	5	61.6076	5	66.7953	5	62.7217
Common	SGN-U576433_snp130498_solcap_snp_sl_37266	5	61.6138	5	66.7953	5	62.7217
Common	solcap_snp_sl_12205	5	61.6142	5	66.7953	5	62.7217
Common	solcap_snp_sl_22629	5	61.6159	5	66.7953	5	62.7217
Common	solcap_snp_sl_12208	5	61.6184	5	66.7953	5	62.7217
Common	U221402_454_b	5	61.6713	5	66.7953	5	63.5448
Common	U221402_480_b	5	61.6713	5	66.7953	5	63.5448
Common	solcap_snp_sl_12212	5	61.6741	5	66.7953	5	63.5448
Common	solcap_snp_sl_12213	5	61.6803	5	66.7953	5	63.5448
Common	solcap_snp_sl_25859	5	61.8853	5	68.3722	5	65.1988
Common	solcap_snp_sl_16174	5	61.8946	5	68.3722	5	65.1988
Common	solcap_snp_sl_37366	5	62.063	5	69.6314	5	67.6833
Common	2719_1_118_b	5	62.1331	5	70.2627	5	68.5067
Common	solcap_snp_sl_12232	5	62.1842	5	70.894	5	69.8834
Common	solcap_snp_sl_12233	5	62.1998	5	72.1609	5	70.7067
Common	solcap_snp_sl_12246	5	62.3224	5	72.4764	5	71.2492
Common	solcap_snp_sl_22642	5	62.3634	5	73.1075	5	72.0724
Common	solcap_snp_sl_12260	5	62.3883	5	73.1075	5	72.0724
Common	solcap_snp_sl_12266	5	62.4181	5	73.1075	5	72.0724
Common	solcap_snp_sl_12268	5	62.4402	5	73.423	5	72.3437
Common	solcap_snp_sl_22649	5	62.456	5	73.423	5	72.3437
Common	solcap_snp_sl_12270	5	62.4959	5	73.7385	5	72.3437
Common	solcap_snp_sl_12274	5	62.4974	5	73.7386	5	72.3437
Common	solcap_snp_sl_12276	5	62.5033	5	74.0541	5	72.3437
Common	solcap_snp_sl_12277	5	62.5034	5	74.0541	5	72.3437
Common	solcap_snp_sl_12279	5	62.5262	5	74.0541	5	72.8952
Common	solcap_snp_sl_12286	5	62.569	5	74.0541	5	73.1664
Common	solcap_snp_sl_158	5	62.579	5	74.3696	5	73.1664
Common	solcap_snp_sl_12290	5	62.5963	5	75.0009	5	73.9897
Common	solcap_snp_sl_16204	5	62.6245	5	76.2602	5	74.8129
Common	solcap_snp_sl_181	5	62.9433	5	78.4781	5	75.9124
Common	solcap_snp_sl_193	5	62.984	5	78.7937	5	75.9124
Common	solcap_snp_sl_194	5	62.9897	5	78.7937	5	75.9124
Common	solcap_snp_sl_195	5	62.9898	5	78.7937	5	75.9124
Common	solcap_snp_sl_224	5	63.2329	5	80.7208	5	78.7037
Common	solcap_snp_sl_227	5	63.233	5	80.7208	5	78.7037
Common	solcap_snp_sl_229	5	63.2586	5	81.0363	5	78.7037
Common	solcap_snp_sl_231	5	63.2588	5	81.0363	5	78.7037
Common	solcap_snp_sl_37577	5	63.3604	5	81.6678	5	79.2552
Common	solcap_snp_sl_37588	5	63.4277	5	82.2993	5	79.7977
Common	solcap_snp_sl_37589	5	63.4279	5	82.6149	5	79.7977
Common	solcap_snp_sl_249	5	63.4651	5	83.2464	5	79.7977
Common	solcap_snp_sl_37604	5	63.4655	5	83.2464	5	79.7977
Common	solcap_snp_sl_251	5	63.4662	5	83.2464	5	79.7977
Common	solcap_snp_sl_252	5	63.4672	5	83.2464	5	79.7977
Common	solcap_snp_sl_37620	5	63.5231	5	83.562	5	80.6129
Common	solcap_snp_sl_37626	5	63.5503	5	83.562	5	80.8841
Common	solcap_snp_sl_258	5	63.6039	5	84.8216	5	80.8841
Common	solcap_snp_sl_280	5	63.7395	5	85.4531	5	82.5389
Common	solcap_snp_sl_37673	5	63.7478	5	85.4531	5	82.5389
Common	solcap_snp_sl_289	5	63.7641	5	85.4531	5	82.8101
Common	solcap_snp_sl_292	5	63.7664	5	85.4531	5	82.8101
Common	solcap_snp_sl_37684	5	63.816	5	86.396	5	83.0813
Common	solcap_snp_sl_297	5	63.8204	5	86.396	5	83.0813
Common	solcap_snp_sl_37688	5	63.8225	5	86.396	5	83.0813
Common	solcap_snp_sl_37689	5	63.8225	5	86.396	5	83.0813
Common	solcap_snp_sl_306	5	63.9357	5	88.2874	5	83.6359
Common	solcap_snp_sl_37763	5	64.1556	5	89.8652	5	85.5694
Common	solcap_snp_sl_329	5	64.1648	5	89.8652	5	85.5694
Common	solcap_snp_sl_330	5	64.165	5	89.8652	5	85.5694
Common	solcap_snp_sl_37780	5	64.168	5	89.8652	5	85.5694
Common	solcap_snp_sl_335	5	64.1706	5	89.8652	5	85.5694
Common	solcap_snp_sl_337	5	64.171	5	89.8652	5	85.5694
Common	solcap_snp_sl_37784	5	64.1803	5	89.8652	5	85.5694
Common	solcap_snp_sl_339	5	64.1871	5	89.8652	5	85.5694
Common	solcap_snp_sl_343	5	64.19	5	89.8652	5	85.5694
Common	solcap_snp_sl_345	5	64.2012	5	89.8652	5	85.5694
Common	solcap_snp_sl_37793	5	64.2041	5	89.8652	5	85.5694
Common	solcap_snp_sl_352	5	64.2166	5	90.4967	5	86.121
Common	solcap_snp_sl_353	5	64.2168	5	90.4967	5	86.121
Common	solcap_snp_sl_354	5	64.2177	5	90.4967	5	86.121
Common	solcap_snp_sl_360	5	64.2501	5	90.8123	5	86.3922
Common	solcap_snp_sl_362	5	64.2502	5	90.8123	5	86.3922
Common	solcap_snp_sl_367	5	64.2521	5	90.8123	5	86.3922
Common	solcap_snp_sl_369	5	64.2562	5	90.8123	5	86.3922
Common	solcap_snp_sl_37812	5	64.3227	5	91.755	5	86.6634
Common	solcap_snp_sl_37819	5	64.398	5	91.755	5	87.2149
Common	SGN-U580266_snp391_solcap_snp_sl_37888	5	64.6557	5	93.6446	5	88.5891
Common	solcap_snp_sl_37896	5	64.7067	5	93.9602	5	88.5891
Common	solcap_snp_sl_37971	5	64.8941	5	95.5373	5	88.8619
Common	solcap_snp_sl_37979	5	64.9166	5	95.5373	5	88.8619
Common	solcap_snp_sl_39981	6	0.056871	6	0	6	0
Common	solcap_snp_sl_26826	6	0.060367	6	0	6	0
Common	solcap_snp_sl_26810	6	0.207988	6	0	6	0
Common	solcap_snp_sl_23069	6	0.20835	6	0	6	0
Common	solcap_snp_sl_23054	6	0.217811	6	0	6	0
Common	solcap_snp_sl_26804	6	0.247942	6	0	6	0
Common	solcap_snp_sl_26803	6	0.2488	6	0	6	0
Common	solcap_snp_sl_23016	6	0.42912	6	0	6	0.2727
Common	solcap_snp_sl_39957	6	0.442397	6	0	6	0.2727
Common	solcap_snp_sl_39953	6	0.488346	6	0	6	0.2727
Common	solcap_snp_sl_26780	6	0.510288	6	0	6	0.2727
Common	solcap_snp_sl_22997	6	0.6087	6	0	6	0.544
Common	solcap_snp_sl_26771	6	0.614106	6	0	6	0.544
Common	solcap_snp_sl_26768	6	0.64178	6	0	6	0.544
Common	solcap_snp_sl_26767	6	0.692041	6	0	6	0.544
Common	solcap_snp_sl_26761	6	0.71472	6	0	6	0.544
Common	solcap_snp_sl_22980	6	0.715071	6	0	6	0.544
Common	solcap_snp_sl_22978	6	0.715217	6	0	6	0.544
Common	solcap_snp_sl_39937	6	0.767035	6	0	6	0.544
Common	solcap_snp_sl_22946	6	0.819852	6	0	6	1.0955
Common	solcap_snp_sl_26747	6	0.819999	6	0	6	1.0955
Common	solcap_snp_sl_26746	6	0.820006	6	0	6	1.0955
Common	solcap_snp_sl_22942	6	0.831413	6	0	6	1.0955
Common	solcap_snp_sl_22940	6	0.832007	6	0	6	1.0955
Common	solcap_snp_sl_22934	6	0.873462	6	0	6	1.3668
Common	solcap_snp_sl_22909	6	0.931978	6	0	6	1.3668
Common	solcap_snp_sl_26731	6	0.933851	6	0	6	1.3668
Common	solcap_snp_sl_26730	6	0.933869	6	0	6	1.3668
Common	solcap_snp_sl_26719	6	1.00658	6	0	6	1.3668
Common	solcap_snp_sl_22860	6	1.1119	6	0	6	1.3668
Common	solcap_snp_sl_26713	6	1.13802	6	0	6	1.9276
Common	solcap_snp_sl_35284	6	1.16135	6	0	6	1.9276
Common	solcap_snp_sl_65703	6	1.17496	6	0	6	1.9276
Common	solcap_snp_sl_25355	6	1.1783	6	0	6	1.9276
Common	SGN-U575508_snp847	6	1.18313	6	0	6	1.9276
Common	solcap_snp_sl_35274	6	1.21971	6	0	6	2.4792
Common	solcap_snp_sl_25322	6	1.26685	6	0	6	2.4792
Common	solcap_snp_sl_35256	6	1.33057	6	0	6	2.7534
Common	solcap_snp_sl_35255	6	1.33059	6	0	6	2.7534
Common	solcap_snp_sl_35252	6	1.33935	6	0	6	2.7534
Common	solcap_snp_sl_35251	6	1.34002	6	0	6	2.7534
Common	solcap_snp_sl_65693	6	1.35776	6	0	6	2.7534
Common	solcap_snp_sl_25268	6	1.44773	6	0.3105	6	3.0246
Common	solcap_snp_sl_35237	6	1.44862	6	0.3105	6	3.0246
Common	solcap_snp_sl_35235	6	1.44897	6	0.3105	6	3.0246
Common	solcap_snp_sl_25263	6	1.45363	6	0.3105	6	3.0246
Common	solcap_snp_sl_35232	6	1.4541	6	0.3105	6	3.0246
Common	solcap_snp_sl_25252	6	1.45531	6	0.3105	6	3.0246
Common	solcap_snp_sl_25245	6	1.4858	6	0.3105	6	3.2959
Common	solcap_snp_sl_25244	6	1.48593	6	0.3105	6	3.2959
Common	solcap_snp_sl_35227	6	1.48967	6	0.3105	6	3.2959
Common	solcap_snp_sl_65686	6	1.50138	6	0.3105	6	3.2959
Common	solcap_snp_sl_35225	6	1.52103	6	0.3105	6	3.2959
Common	solcap_snp_sl_15517	6	1.57966	6	0.3105	6	3.2959
Common	solcap_snp_sl_15516	6	1.57972	6	0.3105	6	3.2959
Common	solcap_snp_sl_35220	6	1.59749	6	0.3105	6	3.5671
Common	solcap_snp_sl_15515	6	1.60517	6	0.621	6	3.5671
Common	solcap_snp_sl_25215	6	1.62564	6	0.621	6	3.5671
Common	solcap_snp_sl_65677	6	1.67408	6	0.9315	6	3.5671
Common	solcap_snp_sl_65675	6	1.68158	6	0.9315	6	3.5671
Common	solcap_snp_sl_35210	6	1.71896	6	1.5625	6	3.8398
Common	solcap_snp_sl_35208	6	1.7311	6	1.5625	6	4.1126
Common	solcap_snp_sl_25173	6	1.74857	6	1.5625	6	4.1126
Common	solcap_snp_sl_35197	6	1.80784	6	1.5625	6	4.1126
Common	solcap_snp_sl_25160	6	2.10497	6	4.079	6	6.0458
Common	solcap_snp_sl_35139	6	2.13053	6	4.3895	6	6.0458
Common	solcap_snp_sl_35135	6	2.13726	6	4.3895	6	6.0458
Common	solcap_snp_sl_35133	6	2.13751	6	4.3895	6	6.0458
Common	solcap_snp_sl_35094	6	2.39002	6	5.9612	6	6.3185
Common	CL017423-0090_solcap_snp_sl_35068	6	2.60667	6	7.2188	6	6.3185
Common	solcap_snp_sl_35063	6	2.6349	6	7.2188	6	6.3185
Common	Le001897_200	6	2.66929	6	7.2188	6	6.3185
Common	SL10401_823	6	3.29086	6	8.4762	6	7.6933
Common	solcap_snp_sl_34975	6	3.50238	6	8.4762	6	7.6933
Common	solcap_snp_sl_32320	6	5.38853	6	10.05	6	7.6933
Common	solcap_snp_sl_30498	6	6.7949	6	10.05	6	7.6933
Common	solcap_snp_sl_30502	6	7.406	6	10.05	6	7.6933
Common	solcap_snp_sl_27091	6	9.85083	6	10.05	6	7.6933
Common	solcap_snp_sl_31156	6	12.0404	6	10.05	6	7.6933
Common	SL10187_425	6	12.7519	6	10.05	6	7.6933
Common	solcap_snp_sl_31170	6	13.4197	6	10.05	6	7.6933
Common	solcap_snp_sl_31209	6	14.3044	6	10.05	6	7.6933
Common	solcap_snp_sl_36778	6	15.5364	6	10.05	6	7.6933
Common	solcap_snp_sl_36765	6	16.5205	6	10.05	6	7.6933
Common	solcap_snp_sl_32214	6	17.3064	6	10.05	6	7.6933
Common	solcap_snp_sl_29455	6	20.3477	6	10.05	6	7.6933
Common	Le004790_246	6	20.3479	6	10.05	6	7.6933
Common	solcap_snp_sl_29444	6	20.654	6	10.05	6	7.6933
Common	solcap_snp_sl_32521	6	21.0464	6	10.05	6	7.6933
Common	solcap_snp_sl_58701	6	21.292	6	10.05	6	7.6933
Common	solcap_snp_sl_32504	6	21.5064	6	10.05	6	7.6933
Common	solcap_snp_sl_32502	6	21.5089	6	10.05	6	7.6933
Common	solcap_snp_sl_32501	6	21.7464	6	10.05	6	7.6933
Common	solcap_snp_sl_32499	6	21.8071	6	10.05	6	7.6933
Common	solcap_snp_sl_32490	6	22.0162	6	10.05	6	7.6933
Common	solcap_snp_sl_32474	6	22.2689	6	10.05	6	7.6933
Common	solcap_snp_sl_32465	6	22.4207	6	10.05	6	7.6933
Common	solcap_snp_sl_32455	6	22.4968	6	10.05	6	7.6933
Common	solcap_snp_sl_32429	6	23.829	6	10.05	6	7.6933
Common	solcap_snp_sl_32425	6	23.9705	6	10.05	6	7.6933
Common	solcap_snp_sl_63527	6	25.3724	6	10.05	6	7.6933
Common	solcap_snp_sl_34430	6	26.005	6	10.05	6	7.6933
Common	solcap_snp_sl_36659	6	27.6038	6	10.3605	6	7.6933
Common	solcap_snp_sl_36675	6	27.7021	6	10.3605	6	7.6933
Common	solcap_snp_sl_11281	6	28.5227	6	10.9909	6	8.2388
Common	solcap_snp_sl_68757	6	28.7598	6	11.3014	6	8.2388
Common	solcap_snp_sl_36713	6	28.8528	6	11.9318	6	8.2388
Common	solcap_snp_sl_28348	6	28.9945	6	11.9318	6	8.2388
Common	solcap_snp_sl_2614	6	29.2243	6	11.9318	6	8.2388
Common	solcap_snp_sl_28362	6	29.2575	6	11.9318	6	8.2388
Common	solcap_snp_sl_28388	6	29.6896	6	12.2423	6	8.2388
Common	solcap_snp_sl_28389	6	29.6903	6	12.2423	6	8.2388
Common	CL016669-0383	6	29.9629	6	12.8728	6	9.0631
Common	solcap_snp_sl_44591	6	30.3728	6	13.5033	6	9.8865
Common	solcap_snp_sl_44625	6	30.9257	6	15.7075	6	10.1577
Common	solcap_snp_sl_44650	6	31.2221	6	16.0181	6	10.1577
Common	solcap_snp_sl_44670	6	31.3703	6	16.6484	6	10.1577
Common	solcap_snp_sl_44686	6	31.4982	6	16.9589	6	10.1577
Common	solcap_snp_sl_44694	6	31.6676	6	18.2159	6	10.1577
Common	solcap_snp_sl_44721	6	31.9661	6	19.7891	6	10.4289
Common	solcap_snp_sl_44733	6	32.0874	6	20.0996	6	11.2523
Common	solcap_snp_sl_44736	6	32.0904	6	20.0996	6	11.2523
Common	solcap_snp_sl_44742	6	32.131	6	20.7298	6	11.5235
Common	solcap_snp_sl_68830	6	32.3745	6	22.9309	6	12.347
Common	solcap_snp_sl_68887	6	32.8892	6	23.8721	6	13.724
Common	solcap_snp_sl_68897	6	32.9428	6	23.8721	6	14.2757
Common	solcap_snp_sl_68935	6	33.2064	6	26.0691	6	15.3756
Common	CL015763-0208	6	33.3127	7	68.5006	7	79.9378
Common	solcap_snp_sl_68943	6	33.3534	6	27.6403	6	15.9274
Common	solcap_snp_sl_25660	6	33.3578	6	27.6403	6	15.9274
Common	solcap_snp_sl_68954	6	33.5702	6	28.8968	6	15.9274
Common	solcap_snp_sl_68976	6	33.7064	6	30.1534	6	15.9274
Common	CL016124-0483	6	33.7746	6	30.1534	6	15.9274
Common	solcap_snp_sl_69004	6	33.7832	6	30.1534	6	16.1986
Common	SL10768_412	6	33.8091	6	30.1534	6	16.1986
Common	solcap_snp_sl_55902	6	34.3963	6	31.7367	6	22.0315
Common	solcap_snp_sl_55906	6	34.3982	6	32.0472	6	22.0315
Common	C2_At1g44575_632c	6	34.7134	6	32.9887	6	22.855
Common	solcap_snp_sl_55941	6	34.7292	6	32.9887	6	22.855
Common	solcap_snp_sl_24361	6	34.9524	6	32.9887	6	23.9548
Common	solcap_snp_sl_55958	6	34.9656	6	32.9887	6	24.226
Common	solcap_snp_sl_55978	6	35.1278	6	33.6097	6	25.6012
Common	solcap_snp_sl_14458	6	35.2415	6	33.9202	6	25.6012
Common	solcap_snp_sl_56058	6	35.6661	6	35.1771	6	27.8159
Common	solcap_snp_sl_40811	6	35.763	6	35.4876	6	28.0871
Common	solcap_snp_sl_1361	6	35.9129	6	35.4876	6	28.0871
Common	solcap_snp_sl_1356	6	35.9397	6	35.4876	6	28.0871
Common	solcap_snp_sl_1355	6	35.9407	6	35.4876	6	28.0871
Common	solcap_snp_sl_1350	6	35.9958	6	35.4876	6	28.0871
Common	solcap_snp_sl_40788	6	36.0134	6	35.4876	6	28.3584
Common	solcap_snp_sl_1345	6	36.02	6	35.4876	6	28.3584
Common	solcap_snp_sl_1342	6	36.0346	6	35.4876	6	28.3584
Common	solcap_snp_sl_1341	6	36.0369	6	35.4876	6	28.3584
Common	solcap_snp_sl_1337	6	36.0432	6	35.4876	6	28.3584
Common	solcap_snp_sl_40775	6	36.116	6	35.4876	6	29.4531
Common	solcap_snp_sl_40727	6	36.321	6	35.4876	6	29.7243
Common	solcap_snp_sl_40699	6	36.4076	6	35.4876	6	29.7243
Common	solcap_snp_sl_41811	6	36.5142	6	35.4876	6	29.9971
Common	solcap_snp_sl_41830	6	36.7399	6	35.4876	6	30.2683
Common	solcap_snp_sl_41840	6	36.8387	6	35.4876	6	31.0918
Common	solcap_snp_sl_12748	6	36.9312	6	35.4876	6	31.6435
Common	solcap_snp_sl_12751	6	36.9331	6	35.4876	6	31.6435
Common	solcap_snp_sl_12752	6	36.9343	6	35.4876	6	31.6435
Common	solcap_snp_sl_12760	6	36.9586	6	35.4876	6	31.6435
Common	C2_At1g32130_314_b	6	37.9927	6	35.4876	6	35.9422
Common	solcap_snp_sl_42119	6	38.2053	6	35.8	6	37.0474
Common	solcap_snp_sl_39041	6	38.5518	6	37.3739	6	40.9564
Common	CL017618-0174	6	38.8246	6	40.1985	6	42.6098
Common	solcap_snp_sl_39246	6	39.2285	6	42.3976	6	43.1612
Common	solcap_snp_sl_39312	6	39.5593	6	44.9455	6	43.9838
Common	solcap_snp_sl_57866	6	39.9795	6	46.53	6	45.6253
Common	solcap_snp_sl_57810	6	40.1941	6	48.7422	6	45.8965
Common	solcap_snp_sl_57766	6	40.3881	6	50.0163	6	47.5497
Common	solcap_snp_sl_57714	6	40.6623	6	51.612	6	49.7547
Common	solcap_snp_sl_24454	6	41.0701	6	56.4619	6	51.1289
Common	solcap_snp_sl_57607	6	41.0741	6	56.4619	6	51.1289
Common	solcap_snp_sl_24450	6	41.1508	6	56.7774	6	51.4016
Common	solcap_snp_sl_57594	6	41.151	6	56.7774	6	51.4016
Common	solcap_snp_sl_57593	6	41.151	6	56.7774	6	51.4016
Common	SL10882_924	6	41.1631	6	56.7774	6	51.6728
Common	solcap_snp_sl_24449	6	41.1648	6	56.7774	6	51.6728
Common	solcap_snp_sl_57574	6	41.2086	6	57.4204	6	51.6728
Common	solcap_snp_sl_24445	6	41.2118	6	57.4204	6	51.6728
Common	solcap_snp_sl_24440	6	41.2393	6	57.7359	6	51.6728
Common	solcap_snp_sl_57533	6	41.3093	6	58.0514	6	51.944
Common	solcap_snp_sl_19899	6	41.3455	6	58.0514	6	52.2153
Common	solcap_snp_sl_19898	6	41.3455	6	58.0514	6	52.2153
Common	CL015545-0057_solcap_snp_sl_57521	6	41.425	6	58.9935	6	52.7668
Common	solcap_snp_sl_57465	6	41.6359	6	60.2517	6	53.0381
Common	solcap_snp_sl_57455	6	41.7017	6	60.5672	6	53.3093
Common	solcap_snp_sl_57435	6	41.8494	6	63.1014	6	53.3093
Common	solcap_snp_sl_57398	6	42.0112	6	63.1014	6	53.861
Common	solcap_snp_sl_57377	6	42.2326	6	63.1014	6	54.1322
Common	Bcyc_868	6	42.2888	6	63.4169	6	54.9604
Common	CL016102-0429_solcap_snp_sl_57352	6	42.3435	6	63.7324	6	54.9604
Common	solcap_snp_sl_57228	6	43.1754	6	70.9088	6	58.5263
Common	solcap_snp_sl_57217	6	43.294	6	72.1668	6	58.5263
Common	solcap_snp_sl_19851	6	43.7908	6	74.4511	6	59.9015
Common	solcap_snp_sl_57093	6	43.9615	6	74.4511	6	59.9015
Common	solcap_snp_sl_54500	6	44.3247	6	77.2936	6	61.2724
Common	CL016899-0340	6	44.3297	6	77.2936	6	61.2724
Common	solcap_snp_sl_31729	6	44.5417	6	78.8618	6	63.2009
Common	SGN-U578566_snp704_solcap_snp_sl_54417	6	44.6573	6	80.7538	6	64.8557
Common	2819_5_183_b	6	44.7143	6	80.7538	6	65.1269
Common	2819_5_442_b	6	44.7146	6	80.7538	6	65.1269
Common	CL016876-0144	6	44.7178	6	80.7538	6	65.1269
Common	solcap_snp_sl_31719	6	44.7231	6	80.7538	6	65.1269
Common	SGN-U567706_snp723_solcap_snp_sl_31712	6	44.7845	6	81.0643	6	65.3981
Common	solcap_snp_sl_31701	6	44.8346	6	81.3749	6	65.3981
Common	SGN-U579138_snp745	6	44.8517	6	81.3749	6	65.3981
Common	C2_At1g20050_577_b	6	44.8609	6	82.3163	6	65.6693
Common	C2_At1g20050_230_b	6	44.8613	6	82.3163	6	65.6693
Common	solcap_snp_sl_24258	6	44.9777	6	84.2077	6	66.221
Common	solcap_snp_sl_24256	6	44.9815	6	84.2077	6	66.221
Common	solcap_snp_sl_54339	6	45.0301	6	85.1491	6	66.221
Common	solcap_snp_sl_24250	6	45.0365	6	85.1491	6	66.221
Common	U146140_177c	6	45.0773	6	85.1491	6	66.221
Common	U146140_369c	6	45.0775	6	85.1491	6	66.221
Common	U146140_479c	6	45.0776	6	85.1491	6	66.221
Common	solcap_snp_sl_54214	6	45.7599	6	87.6784	6	66.7726
Common	solcap_snp_sl_68671	7	0.266297	7	0	7	0.5516
Common	solcap_snp_sl_68652	7	0.300383	7	0	7	0.8228
Common	SGN-U599029_snp526	7	0.375158	7	0	7	0.8228
Common	solcap_snp_sl_68592	7	0.538753	7	0	7	1.3743
Common	solcap_snp_sl_11231	7	0.681821	7	0	7	1.9258
Common	SL20017_699_CL009238-0685	7	0.778336	7	0	7	3.3022
Common	CL009238-0554	7	0.778469	7	0	7	3.3022
Common	solcap_snp_sl_11219	7	0.920577	7	0	7	4.1299
Common	solcap_snp_sl_68480	7	0.983528	7	0	7	5.2351
Common	solcap_snp_sl_68417	7	1.3457	7	0	7	9.131
Common	solcap_snp_sl_68398	7	1.55755	7	0	7	10.7773
Common	solcap_snp_sl_68296	7	1.8874	7	0	7	14.4004
Common	solcap_snp_sl_11171	7	1.89082	7	0	7	14.4004
Common	solcap_snp_sl_11170	7	1.89909	7	0	7	14.4004
Common	SGN-U577663_snp786_solcap_snp_sl_68283	7	1.91949	7	0	7	14.4004
Common	SGN-U576236_snp424	7	2.01121	7	0	7	15.2235
Common	SGN-U570205_snp609	7	2.28817	7	0	7	18.5252
Common	solcap_snp_sl_68166	7	2.35453	7	0	7	18.7964
Common	solcap_snp_sl_68143	7	2.43912	7	0	7	19.0676
Common	solcap_snp_sl_15791	7	2.87046	7	3.4974	7	23.2264
Common	solcap_snp_sl_15790	7	2.87521	7	3.4974	7	23.2264
Common	solcap_snp_sl_15786	7	2.88137	7	3.4974	7	23.2264
Common	solcap_snp_sl_68044	7	3.07823	7	5.3921	7	25.1599
Common	solcap_snp_sl_15775	7	3.20747	7	5.7076	7	25.9832
Common	solcap_snp_sl_67984	7	3.36097	7	7.6026	7	26.5348
Common	solcap_snp_sl_67977	7	3.39899	7	7.6026	7	26.5348
Common	solcap_snp_sl_11082	7	3.46013	7	7.6026	7	26.5348
Common	solcap_snp_sl_22065	7	3.74528	7	11.7655	7	27.3808
Common	solcap_snp_sl_11067	7	3.74732	7	11.7655	7	27.3808
Common	solcap_snp_sl_67905	7	4.11559	7	15.9138	7	30.408
Common	solcap_snp_sl_67896	7	4.21005	7	17.4896	7	30.408
Common	solcap_snp_sl_67869	7	4.60566	7	20.0269	7	32.3406
Common	solcap_snp_sl_56997	7	4.92596	7	20.6583	7	32.3406
Common	solcap_snp_sl_45592	7	6.05364	7	23.4971	7	32.6118
Common	solcap_snp_sl_45589	7	6.35927	7	23.4971	7	32.6118
Common	solcap_snp_sl_45586	7	6.3854	7	23.4971	7	32.6118
Common	solcap_snp_sl_12421	7	7.46423	7	25.714	7	32.8831
Common	solcap_snp_sl_69999	7	10.3491	7	28.8931	7	33.1543
Common	solcap_snp_sl_67772	7	11.1935	7	28.8931	7	33.1543
Common	solcap_snp_sl_67766	7	11.8708	7	28.8931	7	33.1543
Common	solcap_snp_sl_67748	7	12.7127	7	28.8931	7	33.1543
Common	solcap_snp_sl_39917	7	13.3006	7	28.8931	7	33.1543
Common	solcap_snp_sl_39913	7	13.4827	7	28.8931	7	33.1543
Common	solcap_snp_sl_39897	7	15.3799	7	28.8931	7	33.1543
Common	solcap_snp_sl_39894	7	19.3106	7	28.8931	7	33.1543
Common	solcap_snp_sl_39888	7	19.4563	7	28.8931	7	33.1543
Common	solcap_snp_sl_58759	7	20.3182	7	28.8931	7	33.1543
Common	solcap_snp_sl_58763	7	20.3694	7	28.8931	7	33.1543
Common	solcap_snp_sl_58960	7	22.3859	7	28.8931	7	33.1543
Common	solcap_snp_sl_58957	7	23.0263	7	28.8931	7	33.1543
Common	solcap_snp_sl_58952	7	23.227	7	28.8931	7	33.1543
Common	solcap_snp_sl_55278	7	26.1573	7	28.8931	7	33.1543
Common	solcap_snp_sl_55157	7	31.1327	7	28.8931	7	33.1543
Common	solcap_snp_sl_55133	7	33.215	7	28.8931	7	33.1543
Common	solcap_snp_sl_52180	7	34.6501	7	28.8931	7	33.1543
Common	solcap_snp_sl_52191	7	35.0026	7	28.8931	7	33.1543
Common	solcap_snp_sl_52193	7	35.1359	7	28.8931	7	33.1543
Common	solcap_snp_sl_52197	7	35.3685	7	28.8931	7	33.1543
Common	solcap_snp_sl_52203	7	35.8867	7	28.8931	7	33.1543
Common	solcap_snp_sl_52215	7	37.9055	7	28.8931	7	33.1543
Common	CL015330-0129	7	39.1006	7	28.8931	7	33.1543
Common	solcap_snp_sl_52219	7	39.1028	7	28.8931	7	33.1543
Common	SL10974_140	7	39.1523	7	28.8931	7	33.1543
Common	solcap_snp_sl_52220	7	39.2428	7	28.8931	7	33.1543
Common	solcap_snp_sl_52225	7	40.5982	7	28.8931	7	33.1543
Common	solcap_snp_sl_58913	7	41.5467	7	28.8931	7	33.1543
Common	solcap_snp_sl_58907	7	41.6458	7	28.8931	7	33.1543
Common	solcap_snp_sl_58901	7	42.6554	7	28.8931	7	33.1543
Common	solcap_snp_sl_58900	7	42.6572	7	28.8931	7	33.1543
Common	solcap_snp_sl_55834	7	44.7522	7	28.8931	7	33.1543
Common	solcap_snp_sl_70164	7	46.7121	7	28.8931	7	33.1543
Common	solcap_snp_sl_70157	7	48.2979	7	28.8931	7	33.1543
Common	solcap_snp_sl_70150	7	48.5214	7	28.8931	7	33.1543
Common	solcap_snp_sl_70134	7	49.1135	7	28.8931	7	33.1543
Common	solcap_snp_sl_70116	7	49.6008	7	28.8931	7	33.1543
Common	solcap_snp_sl_70111	7	49.7169	7	28.8931	7	33.1543
Common	SGN-U580695_snp486	7	51.3677	7	29.2086	7	33.1543
Common	solcap_snp_sl_70083	7	52.2158	7	29.5242	7	33.7058
Common	solcap_snp_sl_70080	7	52.3326	7	29.5242	7	33.7058
Common	solcap_snp_sl_70043	7	52.8333	7	30.4672	7	34.5287
Common	solcap_snp_sl_22770	7	53.0943	7	30.4672	7	34.7999
Common	CL015605-0403	7	53.301	7	30.4672	7	34.7999
Common	solcap_snp_sl_38836	7	53.3789	7	30.4672	7	34.7999
Common	solcap_snp_sl_38881	7	54.0466	7	31.4146	7	35.0711
Common	SGN-U577304_snp134_solcap_snp_sl_38945	7	54.5932	7	32.3621	7	35.8945
Common	solcap_snp_sl_26437	7	54.697	7	33.3054	7	36.1657
Common	CL015566-0351_solcap_snp_sl_26438	7	54.7891	7	33.6211	7	36.1657
Common	CL016212-0165_solcap_snp_sl_51850	7	55.1421	7	34.8804	7	36.9892
Common	solcap_snp_sl_51838	7	55.2507	7	34.8804	7	36.9892
Common	solcap_snp_sl_51815	7	55.3817	7	35.1961	7	37.8126
Common	solcap_snp_sl_51748	7	55.8272	7	35.8282	7	38.636
Common	solcap_snp_sl_51725	7	56.0047	7	37.0889	7	38.636
Common	SGN-U574150_snp1990_solcap_snp_sl_66787	7	56.2243	7	37.0889	7	38.636
Common	solcap_snp_sl_66782	7	56.2492	7	37.0889	7	38.9102
Common	solcap_snp_sl_66741	7	56.4303	7	37.7209	7	39.7427
Common	CL016209-0167_solcap_snp_sl_66737	7	56.5015	7	38.6644	7	40.2942
Common	solcap_snp_sl_5863	7	57.0362	7	41.2007	7	41.941
Common	solcap_snp_sl_5861	7	57.0939	7	41.2007	7	42.2122
Common	solcap_snp_sl_5858	7	57.1553	7	41.2007	7	42.4835
Common	solcap_snp_sl_5851	7	57.247	7	41.5245	7	42.7547
Common	solcap_snp_sl_5850	7	57.2531	7	41.5245	7	42.7547
Common	solcap_snp_sl_52561	7	57.2532	7	41.5245	7	42.7547
Common	solcap_snp_sl_14035	7	57.2767	7	42.1563	7	42.7547
Common	solcap_snp_sl_14023	7	57.4171	7	42.1563	7	42.7547
Common	solcap_snp_sl_5840	7	57.4173	7	42.1563	7	42.7547
Common	CL016815-0132	7	57.4185	7	42.1563	7	42.7547
Common	solcap_snp_sl_14183	7	57.6884	7	42.7881	7	43.0259
Common	solcap_snp_sl_14182	7	57.6886	7	42.7881	7	43.0259
Common	solcap_snp_sl_53598	7	58.0471	7	43.4198	7	44.692
Common	solcap_snp_sl_53597	7	58.048	7	43.4198	7	44.692
Common	solcap_snp_sl_14173	7	58.0919	7	43.4198	7	44.692
Common	solcap_snp_sl_14172	7	58.0922	7	43.4198	7	44.692
Common	solcap_snp_sl_53591	7	58.1406	7	43.4198	7	44.9632
Common	solcap_snp_sl_14166	7	58.2074	7	43.4198	7	45.5146
Common	solcap_snp_sl_14164	7	58.208	7	43.4198	7	45.5146
Common	solcap_snp_sl_14160	7	58.2091	7	43.4198	7	45.5146
Common	solcap_snp_sl_53585	7	58.2454	7	43.4198	7	45.7858
Common	solcap_snp_sl_14159	7	58.2459	7	43.4198	7	45.7858
Common	solcap_snp_sl_53582	7	58.2619	7	43.4198	7	46.0571
Common	solcap_snp_sl_14158	7	58.2621	7	43.4198	7	46.0571
Common	solcap_snp_sl_14155	7	58.2646	7	43.4198	7	46.0571
Common	solcap_snp_sl_53566	7	58.4699	7	43.4198	7	46.3283
Common	solcap_snp_sl_53558	7	58.5224	7	43.4198	7	46.601
Common	solcap_snp_sl_53552	7	58.6416	7	43.4198	7	47.1555
Common	solcap_snp_sl_6370	7	58.6574	7	43.4198	7	47.1555
Common	solcap_snp_sl_53489	7	59.0535	7	43.4198	7	48.8093
Common	CL016543-0744_solcap_snp_sl_53433	7	59.3724	7	43.4198	7	52.3954
Common	solcap_snp_sl_53378	7	59.6398	7	43.4198	7	54.8689
Common	solcap_snp_sl_53335	7	59.7822	7	43.4198	7	55.1401
Common	solcap_snp_sl_53298	7	60.0106	7	43.4198	7	55.6915
Common	solcap_snp_sl_6312	7	60.0231	7	43.4198	7	55.6915
Common	solcap_snp_sl_53288	7	60.0789	7	43.4198	7	56.2428
Common	solcap_snp_sl_53267	7	60.1565	7	43.4198	7	56.7941
Common	solcap_snp_sl_31228	7	60.2453	7	43.4198	7	57.0654
Common	CL002649-1087_solcap_snp_sl_53237	7	60.5028	7	43.7354	7	58.7184
Common	solcap_snp_sl_6292	7	60.5846	7	43.7354	7	58.7184
Common	solcap_snp_sl_7035	7	60.9455	7	44.053	7	59.8248
Common	solcap_snp_sl_24323	7	60.9475	7	44.053	7	59.8248
Common	solcap_snp_sl_24322	7	60.9475	7	44.053	7	59.8248
Common	solcap_snp_sl_19613	7	60.9475	7	44.053	7	59.8248
Common	solcap_snp_sl_19612	7	60.9476	7	44.053	7	59.8248
Common	solcap_snp_sl_7028	7	60.957	7	44.3687	7	59.8248
Common	solcap_snp_sl_7025	7	60.9677	7	44.3687	7	59.8248
Common	solcap_snp_sl_55513	7	60.9678	7	44.3687	7	59.8248
Common	solcap_snp_sl_7023	7	60.968	7	44.3687	7	59.8248
Common	solcap_snp_sl_31945	7	61.0813	7	45.0251	7	60.9191
Common	CL015706-0234	7	61.1893	7	45.3407	7	63.1297
Common	CL017588-0132_solcap_snp_sl_55475	7	61.2073	7	45.3407	7	63.9526
Common	solcap_snp_sl_31929	7	61.2419	7	45.3407	7	63.9526
Common	solcap_snp_sl_31924	7	61.3153	7	45.9722	7	64.2253
Common	solcap_snp_sl_55435	7	61.4821	5	93.9602	5	88.5891
Common	solcap_snp_sl_55410	7	61.5953	7	49.4551	7	65.8784
Common	solcap_snp_sl_55399	7	61.6238	7	49.4551	7	65.8784
Common	solcap_snp_sl_71171	7	61.9636	7	50.0882	7	66.4297
Common	solcap_snp_sl_71142	7	62.0848	7	51.3475	7	67.5287
Common	solcap_snp_sl_71138	7	62.1018	7	51.3475	7	67.7999
Common	solcap_snp_sl_71135	7	62.1172	7	51.3475	7	67.7999
Common	solcap_snp_sl_12158	7	62.2651	7	52.2902	7	68.0711
Common	solcap_snp_sl_12157	7	62.2745	7	52.2902	7	68.0711
Common	solcap_snp_sl_12153	7	62.2866	7	52.6057	7	68.0711
Common	CL015239-0564	7	62.3002	7	52.6057	7	68.0711
Common	solcap_snp_sl_12150	7	62.3033	7	52.6057	7	68.0711
Common	solcap_snp_sl_71106	7	62.3838	7	52.9213	7	68.0711
Common	solcap_snp_sl_12146	7	62.3842	7	52.9213	7	68.0711
Common	solcap_snp_sl_12140	7	62.3918	7	52.9213	7	68.0711
Common	solcap_snp_sl_12139	7	62.392	7	52.9213	7	68.0711
Common	solcap_snp_sl_71099	7	62.4055	7	52.9213	7	68.0711
Common	solcap_snp_sl_12137	7	62.4086	7	52.9213	7	68.3424
Common	SL10197_1376	7	62.4113	7	52.9213	7	68.3424
Common	solcap_snp_sl_71098	7	62.4178	7	52.9213	7	68.3424
Common	solcap_snp_sl_71085	7	62.4563	7	53.5528	7	68.6136
Common	solcap_snp_sl_37097	7	62.4657	7	53.8684	7	68.6136
Common	solcap_snp_sl_37085	7	62.5327	7	54.4998	7	69.4366
Common	SL20074_501	7	62.7165	7	55.4425	7	70.5356
Common	solcap_snp_sl_71011	7	62.7225	7	55.4425	7	70.5356
Common	solcap_snp_sl_16096	7	62.7757	7	55.4425	7	70.5356
Common	solcap_snp_sl_70992	7	62.8547	7	55.758	7	71.9161
Common	CL017397-0332_solcap_snp_sl_70973	7	62.9162	7	56.0736	7	72.1873
Common	CL017692-0398_solcap_snp_sl_70925	7	63.0415	7	57.3328	7	72.7387
Common	solcap_snp_sl_70808	7	63.6548	7	63.0831	7	76.3192
Common	solcap_snp_sl_70781	7	63.7567	7	63.7144	7	76.8708
Common	CL017605-0415	7	63.8401	7	64.6569	7	76.8708
Common	solcap_snp_sl_37060	7	63.8793	7	64.6569	7	77.142
Common	CL015683-0220	7	64.2906	7	68.5006	7	79.9378
Common	solcap_snp_sl_70636	7	64.3863	7	69.6808	7	80.209
Common	solcap_snp_sl_70629	7	64.4032	7	70.0004	7	81.0325
Common	solcap_snp_sl_70608	7	64.4607	7	70.0004	7	81.5841
Common	solcap_snp_sl_70564	7	64.5777	7	70.316	7	81.8553
Common	CL017868-0344	7	64.7962	7	72.8569	7	82.4069
Common	solcap_snp_sl_70496	7	64.806	7	72.8569	7	82.4069
Common	solcap_snp_sl_37030	7	65.0515	7	74.7518	7	83.2296
Common	solcap_snp_sl_7232	8	0.035179	8	0	8	0
Common	solcap_snp_sl_24384	8	0.216751	8	0	8	1.0944
Common	CL016245-0267	8	0.230545	8	0	8	1.0944
Common	solcap_snp_sl_7272	8	0.236771	8	0	8	1.0944
Common	solcap_snp_sl_56416	8	0.362038	8	0	8	1.9175
Common	solcap_snp_sl_56445	8	0.602879	8	0	8	2.463
Common	solcap_snp_sl_7305	8	0.71138	8	0	8	3.8857
Common	solcap_snp_sl_56499	8	0.849696	8	0	8	4.7348
Common	solcap_snp_sl_7326	8	0.985676	8	0	8	5.8339
Common	CL017542-0161_solcap_snp_sl_56524	8	0.98595	8	0	8	5.8339
Common	solcap_snp_sl_56575	8	1.15373	8	0	8	7.4869
Common	CL017613-0293_solcap_snp_sl_56667	8	1.58794	8	0	8	9.9809
Common	solcap_snp_sl_56678	8	1.70347	8	0	8	10.5352
Common	solcap_snp_sl_56732	8	1.91604	8	0	8	12.1838
Common	solcap_snp_sl_56754	8	1.98013	8	0	8	13.0115
Common	solcap_snp_sl_56791	8	2.36468	8	1.2581	8	16.3505
Common	solcap_snp_sl_14530	8	2.58077	8	3.4727	8	18.2754
Common	solcap_snp_sl_56853	8	2.64523	8	3.7882	8	19.0986
Common	SL10192_243	8	2.70072	8	4.1037	8	19.65
Common	solcap_snp_sl_56896	8	2.79708	8	4.4192	8	19.65
Common	solcap_snp_sl_56903	8	2.8328	8	4.4192	8	20.2107
Common	solcap_snp_sl_7386	8	2.84902	8	4.7347	8	20.7745
Common	solcap_snp_sl_7387	8	2.90856	8	5.3659	8	21.326
Common	solcap_snp_sl_51890	8	3.2221	8	9.1486	8	22.9803
Common	solcap_snp_sl_5428	8	3.26124	8	10.0912	8	22.9803
Common	solcap_snp_sl_5431	8	3.39834	8	11.6678	8	23.2545
Common	solcap_snp_sl_51903	8	3.41681	8	11.6678	8	23.2545
Common	solcap_snp_sl_51907	8	3.51362	8	12.299	8	23.5303
Common	solcap_snp_sl_18860	8	3.57604	8	12.299	8	24.0818
Common	solcap_snp_sl_51919	8	3.68147	8	12.9302	8	24.9052
Common	solcap_snp_sl_51931	8	4.00366	8	13.2457	8	25.7285
Common	solcap_snp_sl_51969	8	4.64468	8	15.4613	8	27.6618
Common	solcap_snp_sl_69286	8	5.49761	8	16.72	8	27.6618
Common	solcap_snp_sl_69312	8	6.88647	8	17.3632	8	27.6618
Common	solcap_snp_sl_69332	8	8.35704	8	17.3632	8	27.6618
Common	solcap_snp_sl_69336	8	9.0253	8	17.3632	8	27.6618
Common	solcap_snp_sl_40868	8	10.7241	8	17.3632	8	27.6618
Common	solcap_snp_sl_40862	8	11.9946	8	17.3632	8	27.6618
Common	solcap_snp_sl_50349	8	15.3811	8	17.3632	8	27.6618
Common	solcap_snp_sl_50360	8	16.9423	8	17.3632	8	27.6618
Common	solcap_snp_sl_50363	8	17.2824	8	17.3632	8	27.6618
Common	solcap_snp_sl_40630	8	21.9277	8	17.3632	8	27.6618
Common	solcap_snp_sl_40642	8	21.984	8	17.3632	8	27.6618
Common	CL016043-0143	8	23.452	8	17.3632	8	27.6618
Common	solcap_snp_sl_40684	8	23.562	8	17.3632	8	27.6618
Common	solcap_snp_sl_45219	8	29.1594	8	17.3632	8	27.6618
Common	solcap_snp_sl_51493	8	30.0994	8	17.3632	8	27.6618
Common	solcap_snp_sl_67811	8	32.199	8	17.3632	8	27.6618
Common	solcap_snp_sl_52848	8	36.0393	8	17.3632	8	27.6618
Common	solcap_snp_sl_52841	8	36.8052	8	17.3632	8	27.6618
Common	solcap_snp_sl_51245	8	38.3545	8	17.3632	8	27.6618
Common	solcap_snp_sl_51249	8	39.8114	8	17.3632	8	27.6618
Common	solcap_snp_sl_51254	8	39.9495	8	17.3632	8	27.6618
Common	solcap_snp_sl_51259	8	40.5437	8	17.3632	8	27.6618
Common	solcap_snp_sl_41415	8	41.6658	8	17.3632	8	27.6618
Common	solcap_snp_sl_41429	8	42.4458	8	17.3632	8	27.6618
Common	solcap_snp_sl_41431	8	42.7225	8	17.3632	8	27.6618
Common	solcap_snp_sl_50282	8	42.8175	8	17.3632	8	27.6618
Common	solcap_snp_sl_50275	8	43.0003	8	17.3632	8	27.6618
Common	solcap_snp_sl_50267	8	43.5511	8	17.3632	8	27.6618
Common	solcap_snp_sl_50264	8	43.8636	8	17.3632	8	27.6618
Common	CL016945-0329	8	43.8739	8	17.3632	8	27.6618
Common	solcap_snp_sl_50250	8	43.9994	8	17.3632	8	27.6618
Common	solcap_snp_sl_50236	8	45.5499	8	17.3632	8	27.6618
Common	solcap_snp_sl_50216	8	45.9819	8	17.3632	8	27.6618
Common	solcap_snp_sl_50211	8	46.0524	8	17.3632	8	27.6618
Common	solcap_snp_sl_50177	8	47.8893	8	17.6787	8	27.6618
Common	solcap_snp_sl_46522	8	49.3011	8	18.9409	8	27.6618
Common	solcap_snp_sl_46514	8	49.4917	8	19.2564	8	27.6618
Common	solcap_snp_sl_46490	8	49.8097	8	19.8874	8	28.2102
Common	SGN-U580312_snp3429_solcap_snp_sl_48771	8	50.3003	8	20.2029	8	28.2102
Common	solcap_snp_sl_48769	8	50.3489	8	20.2029	8	28.2102
Common	solcap_snp_sl_4431	8	50.4402	8	20.2029	8	28.2102
Common	solcap_snp_sl_4429	8	50.8118	8	20.5184	8	29.0334
Common	solcap_snp_sl_48726	8	51.4092	8	21.1493	8	29.3046
Common	SL20135_657	8	51.4328	8	21.1493	8	29.3046
Common	solcap_snp_sl_13456	8	51.5053	8	21.1493	8	29.3046
Common	solcap_snp_sl_48716	8	51.5058	8	21.1493	8	29.3046
Common	SL10162_350	8	51.6489	8	21.1493	8	29.3046
Common	solcap_snp_sl_48711	8	51.6549	8	21.4648	8	29.3046
Common	solcap_snp_sl_4390	8	51.6667	8	21.4648	8	29.3046
Common	solcap_snp_sl_13443	8	51.6694	8	21.4648	8	29.3046
Common	solcap_snp_sl_48703	8	51.7393	8	21.4648	8	29.5759
Common	solcap_snp_sl_48675	8	51.9041	8	22.0958	8	30.1271
Common	solcap_snp_sl_48666	8	51.9571	8	22.0958	8	30.1271
Common	solcap_snp_sl_48659	8	52.2149	8	22.4113	8	30.3984
Common	solcap_snp_sl_48650	8	52.3851	8	22.7268	8	30.6696
Common	solcap_snp_sl_48643	8	52.5306	8	23.669	8	31.4926
Common	solcap_snp_sl_48592	8	53.0205	8	24.9273	8	34.264
Common	solcap_snp_sl_4374	8	53.1466	8	24.9273	8	34.8152
Common	solcap_snp_sl_4373	8	53.1664	8	24.9273	8	34.8152
Common	solcap_snp_sl_4372	8	53.1741	8	24.9273	8	34.8152
Common	solcap_snp_sl_18195	8	53.4629	8	25.8696	8	35.914
Common	solcap_snp_sl_48550	8	53.5231	8	26.5006	8	35.914
Common	solcap_snp_sl_18192	8	53.6907	8	27.7593	8	35.914
Common	solcap_snp_sl_48531	8	53.7065	8	27.7593	8	35.914
Common	solcap_snp_sl_48508	8	54.0903	8	29.9745	8	36.7371
Common	solcap_snp_sl_48469	8	54.3795	8	30.29	8	37.2883
Common	solcap_snp_sl_48426	8	54.7304	8	33.7994	8	40.3431
Common	solcap_snp_sl_29413	8	54.7859	8	34.1149	8	40.6144
Common	solcap_snp_sl_48414	8	54.9339	8	34.4304	8	40.6144
Common	solcap_snp_sl_29404	8	55.1082	8	35.1366	8	41.7133
Common	solcap_snp_sl_29399	8	55.1247	8	35.1366	8	41.9846
Common	solcap_snp_sl_21400	8	56.1294	8	36.3947	8	46.1785
Common	solcap_snp_sl_34707	8	56.1298	8	36.3947	8	46.1785
Common	CL015323-0211	8	56.2232	8	36.3947	8	46.4498
Common	solcap_snp_sl_64486	8	56.2383	8	37.0778	8	46.4498
Common	solcap_snp_sl_64502	8	56.3478	8	37.0778	8	47.2773
Common	solcap_snp_sl_34714	8	56.3556	8	37.0778	8	47.2773
Common	solcap_snp_sl_64564	8	56.7894	8	38.9632	8	49.7529
Common	solcap_snp_sl_64604	8	57.0171	8	41.1649	8	50.5759
Common	solcap_snp_sl_21421	8	57.0916	8	42.1073	8	51.3988
Common	CL016995-0330_solcap_snp_sl_64635	8	57.1546	8	42.1073	8	51.95
Common	solcap_snp_sl_64642	8	57.2291	8	42.433	8	53.0488
Common	solcap_snp_sl_64647	8	57.277	8	42.433	8	53.32
Common	solcap_snp_sl_21429	8	57.3362	8	42.433	8	53.32
Common	solcap_snp_sl_21430	8	57.361	8	42.7504	8	53.32
Common	solcap_snp_sl_64706	8	57.5715	8	44.0171	8	54.6942
Common	solcap_snp_sl_64736	8	57.7115	8	44.3326	8	54.6942
Common	solcap_snp_sl_34739	8	57.8969	8	45.5911	8	55.2454
Common	solcap_snp_sl_64768	8	58.0098	8	45.9066	8	55.5166
Common	solcap_snp_sl_34745	8	58.1284	8	46.8487	8	55.7879
Common	solcap_snp_sl_64781	8	58.1338	8	46.8487	8	55.7879
Common	solcap_snp_sl_64810	8	58.3075	8	48.4337	8	56.339
Common	solcap_snp_sl_21456	8	58.31	8	48.4337	8	56.339
Common	solcap_snp_sl_64865	8	58.4907	8	50.0087	8	56.8901
Common	solcap_snp_sl_21461	8	58.4929	8	50.0087	8	56.8901
Common	solcap_snp_sl_21464	8	58.5461	8	50.3192	8	56.8901
Common	solcap_snp_sl_21466	8	58.5475	8	50.3192	8	56.8901
Common	solcap_snp_sl_64917	8	58.6873	8	50.3192	8	57.7129
Common	solcap_snp_sl_34761	8	58.7891	8	50.3192	8	57.7129
Common	solcap_snp_sl_21470	8	58.815	8	50.6297	8	57.9841
Common	solcap_snp_sl_34763	8	58.8796	8	50.9402	8	57.9841
Common	solcap_snp_sl_65030	8	59.2987	8	53.7979	8	59.6328
Common	solcap_snp_sl_65072	8	59.4774	8	54.1134	8	60.4557
Common	CL016017-0423	8	59.9625	8	57.9484	8	62.9331
Common	solcap_snp_sl_65188	8	59.9805	8	57.9484	8	62.9331
Common	solcap_snp_sl_15432	8	60.0169	8	57.9484	8	62.9331
Common	solcap_snp_sl_15435	8	60.0317	8	57.9484	8	62.9331
Common	solcap_snp_sl_15446	8	60.1309	8	58.5794	8	63.2044
Common	solcap_snp_sl_65244	8	60.2759	8	59.8377	8	63.7555
Common	solcap_snp_sl_65262	8	60.4369	8	61.4132	8	64.5784
Common	solcap_snp_sl_65273	8	60.4867	8	61.7326	8	64.5784
[truncated: 3,299 more rows]
